# Supplementary material for: Functional hierarchy of the human neocortex across the lifespan
Source: Nature. 2026 Mar 25;652(8111):955–64. doi: 10.1038/s41586-026-10219-x (PMC13102691; doi:10.1038/s41586-026-10219-x)
Supplement: Supplementary file 4 — Source Data Fig. 3 [file 41586_2026_10219_MOESM4_ESM.xlsx]

## Sheet: fig3a_grad_range
Age	SA_fit	VS_fit	MR_fit	SA_lower95	VS_lower95	MR_lower95	SA_upper95	VS_upper95	MR_upper95
0.0164384	2.86584	2.55233	1.25863	2.67785	2.41087	1.16725	3.05383	2.69379	1.35
0.266438	3.04445	2.71524	1.39607	2.90021	2.60745	1.32623	3.18869	2.82304	1.4659
0.516438	3.13643	2.79669	1.4667	3.01242	2.70447	1.40683	3.26044	2.88891	1.52657
0.766438	3.20665	2.85681	1.52051	3.0964	2.77519	1.46742	3.3169	2.93844	1.57361
1.01644	3.26519	2.9051	1.56526	3.16492	2.83113	1.51707	3.36545	2.97906	1.61345
1.26644	3.31606	2.94538	1.60405	3.22311	2.877	1.55945	3.409	3.01375	1.64865
1.51644	3.36137	2.97969	1.63851	3.27371	2.9153	1.59648	3.44903	3.04408	1.68054
1.76644	3.40239	3.00927	1.66962	3.31839	2.9476	1.62935	3.48638	3.07093	1.70988
2.01644	3.43994	3.03493	1.69801	3.35833	2.97498	1.65888	3.52155	3.09489	1.73715
2.26644	3.47462	3.05727	1.72416	3.39438	2.99824	1.68565	3.55485	3.11631	1.76267
2.51644	3.50684	3.07672	1.74838	3.4272	3.01799	1.71011	3.58649	3.13545	1.78665
2.76644	3.53695	3.0936	1.77093	3.45731	3.03473	1.73261	3.61659	3.15247	1.80925
3.01644	3.56519	3.10818	1.79201	3.48513	3.04884	1.75343	3.64525	3.16752	1.83059
3.26644	3.59176	3.12067	1.81178	3.51099	3.06064	1.7728	3.67254	3.1807	1.85076
3.51644	3.61684	3.13125	1.83036	3.53516	3.0704	1.79089	3.69853	3.19211	1.86984
3.76644	3.64057	3.14006	1.84787	3.55786	3.07831	1.80785	3.72327	3.20182	1.88789
4.01644	3.66305	3.14723	1.8644	3.57928	3.08456	1.82381	3.74681	3.20991	1.90498
4.26644	3.68438	3.15287	1.88001	3.59956	3.08929	1.83887	3.76921	3.21645	1.92115
4.51644	3.70466	3.15706	1.89478	3.61882	3.09262	1.85312	3.7905	3.2215	1.93645
4.76644	3.72396	3.15988	1.90877	3.63718	3.09465	1.86662	3.81074	3.22512	1.95093
5.01644	3.74234	3.16142	1.92203	3.65471	3.09547	1.87943	3.82996	3.22737	1.96463
5.26644	3.75985	3.16173	1.9346	3.67149	3.09516	1.89162	3.84821	3.22831	1.97758
5.51644	3.77655	3.16087	1.94652	3.68757	3.09377	1.90321	3.86553	3.22797	1.98982
5.76644	3.79249	3.15889	1.95782	3.70302	3.09138	1.91426	3.88195	3.2264	2.00138
6.01644	3.8077	3.15583	1.96854	3.71788	3.08802	1.9248	3.89752	3.22365	2.01228
6.26644	3.82222	3.15175	1.97871	3.73219	3.08374	1.93485	3.91225	3.21976	2.02256
6.51644	3.83608	3.14667	1.98834	3.74599	3.07858	1.94444	3.92618	3.21476	2.03225
6.76644	3.84932	3.14063	1.99748	3.75929	3.07258	1.9536	3.93935	3.20869	2.04135
7.01644	3.86196	3.13367	2.00613	3.77214	3.06576	1.96235	3.95178	3.20158	2.04991
7.26644	3.87402	3.12581	2.01432	3.78455	3.05816	1.97071	3.96349	3.19347	2.05793
7.51644	3.88554	3.11709	2.02206	3.79655	3.0498	1.97868	3.97452	3.18437	2.06543
7.76644	3.89652	3.10752	2.02937	3.80815	3.0407	1.9863	3.98489	3.17433	2.07244
8.01644	3.907	3.09714	2.03627	3.81937	3.03089	1.99357	3.99462	3.16338	2.07898
8.26644	3.91698	3.08601	2.04279	3.83022	3.02043	2.00051	4.00375	3.15159	2.08507
8.51644	3.92651	3.0742	2.04893	3.84071	3.00937	2.00713	4.01231	3.13904	2.09074
8.76644	3.93559	3.06179	2.05473	3.85084	2.99777	2.01345	4.02034	3.12581	2.09602
9.01644	3.94425	3.04882	2.0602	3.86062	2.98568	2.01948	4.02788	3.11197	2.10093
9.26644	3.95251	3.03537	2.06537	3.87007	2.97315	2.02523	4.03495	3.09758	2.10551
9.51644	3.96038	3.02147	2.07024	3.87917	2.96022	2.03072	4.04158	3.08272	2.10976
9.76644	3.96788	3.00717	2.07484	3.88794	2.94692	2.03595	4.04781	3.06742	2.11373
10.0164	3.97502	2.99253	2.07917	3.89639	2.93331	2.04093	4.05364	3.05176	2.11741
10.2664	3.98182	2.97758	2.08326	3.90451	2.91939	2.04568	4.05912	3.03576	2.12084
10.5164	3.98829	2.96236	2.08711	3.91231	2.90522	2.0502	4.06426	3.0195	2.12403
10.7664	3.99444	2.94691	2.09074	3.9198	2.89082	2.05449	4.06908	3.00299	2.12699
11.0164	4.00029	2.93125	2.09416	3.92696	2.87621	2.05857	4.07361	2.9863	2.12975
11.2664	4.00584	2.91543	2.09738	3.93382	2.86142	2.06244	4.07786	2.96944	2.13231
11.5164	4.01111	2.89947	2.1004	3.94037	2.84647	2.0661	4.08185	2.95247	2.1347
11.7664	4.01611	2.8834	2.10324	3.94661	2.83139	2.06957	4.0856	2.9354	2.13691
12.0164	4.02084	2.86724	2.10591	3.95255	2.81619	2.07284	4.08913	2.91829	2.13898
12.2664	4.02531	2.85102	2.10841	3.95819	2.8009	2.07593	4.09244	2.90114	2.1409
12.5164	4.02954	2.83476	2.11076	3.96352	2.78553	2.07884	4.09555	2.88399	2.14268
12.7664	4.03353	2.81849	2.11296	3.96857	2.77011	2.08157	4.09848	2.86687	2.14435
13.0164	4.03728	2.80222	2.11501	3.97332	2.75463	2.08412	4.10124	2.8498	2.1459
13.2664	4.04081	2.78597	2.11693	3.97778	2.73914	2.08652	4.10384	2.8328	2.14735
13.5164	4.04412	2.76976	2.11872	3.98196	2.72363	2.08874	4.10628	2.81589	2.1487
13.7664	4.04722	2.7536	2.12038	3.98585	2.70812	2.09081	4.10858	2.79909	2.14996
14.0164	4.05011	2.73753	2.12193	3.98948	2.69263	2.09273	4.11074	2.78242	2.15113
14.2664	4.0528	2.72154	2.12337	3.99283	2.67718	2.0945	4.11278	2.76589	2.15224
14.5164	4.0553	2.70565	2.1247	3.99591	2.66177	2.09613	4.11469	2.74953	2.15326
14.7664	4.05761	2.68988	2.12592	3.99874	2.64642	2.09762	4.11648	2.73333	2.15423
15.0164	4.05973	2.67424	2.12705	4.00131	2.63115	2.09897	4.11816	2.71733	2.15513
15.2664	4.06168	2.65874	2.12809	4.00363	2.61596	2.10021	4.11973	2.70151	2.15597
15.5164	4.06345	2.64339	2.12904	4.00572	2.60088	2.10132	4.12119	2.6859	2.15676
15.7664	4.06506	2.62821	2.1299	4.00758	2.58591	2.10231	4.12254	2.67051	2.15749
16.0164	4.0665	2.6132	2.13068	4.00921	2.57106	2.10319	4.12378	2.65534	2.15817
16.2664	4.06777	2.59836	2.13139	4.01063	2.55634	2.10397	4.12492	2.64038	2.1588
16.5164	4.0689	2.58369	2.13202	4.01184	2.54176	2.10465	4.12595	2.62563	2.15938
16.7664	4.06987	2.56919	2.13257	4.01285	2.52729	2.10523	4.12688	2.61108	2.15991
17.0164	4.07069	2.55484	2.13306	4.01368	2.51296	2.10572	4.1277	2.59673	2.16039
17.2664	4.07137	2.54065	2.13347	4.01432	2.49874	2.10612	4.12842	2.58256	2.16082
17.5164	4.07191	2.52661	2.13382	4.01479	2.48466	2.10643	4.12903	2.56857	2.1612
17.7664	4.07231	2.51273	2.1341	4.01509	2.47069	2.10666	4.12953	2.55476	2.16153
18.0164	4.07258	2.49898	2.13431	4.01523	2.45685	2.10681	4.12993	2.54112	2.16181
18.2664	4.07272	2.48538	2.13446	4.01521	2.44313	2.10689	4.13023	2.52764	2.16204
18.5164	4.07273	2.47192	2.13456	4.01505	2.42953	2.10689	4.13042	2.51431	2.16222
18.7664	4.07263	2.45859	2.13459	4.01474	2.41605	2.10682	4.13051	2.50114	2.16235
19.0164	4.0724	2.4454	2.13456	4.0143	2.40268	2.10669	4.1305	2.48812	2.16243
19.2664	4.07205	2.43234	2.13448	4.01372	2.38944	2.10649	4.13039	2.47524	2.16247
19.5164	4.07159	2.4194	2.13434	4.01302	2.37631	2.10623	4.13017	2.46249	2.16245
19.7664	4.07102	2.40659	2.13415	4.01219	2.3633	2.10591	4.12986	2.44989	2.16238
20.0164	4.07035	2.3939	2.1339	4.01125	2.3504	2.10553	4.12944	2.43741	2.16227
20.2664	4.06956	2.38134	2.13361	4.0102	2.33762	2.1051	4.12893	2.42505	2.16211
20.5164	4.06867	2.36889	2.13326	4.00903	2.32495	2.10462	4.12832	2.41282	2.1619
20.7664	4.06769	2.35655	2.13286	4.00776	2.31239	2.10408	4.12761	2.40071	2.16165
21.0164	4.0666	2.34433	2.13242	4.00639	2.29994	2.10349	4.12681	2.38871	2.16135
21.2664	4.06541	2.33221	2.13193	4.00492	2.2876	2.10286	4.12591	2.37683	2.161
21.5164	4.06414	2.32021	2.13139	4.00335	2.27537	2.10218	4.12492	2.36505	2.16061
21.7664	4.06277	2.30831	2.13081	4.0017	2.26324	2.10145	4.12383	2.35339	2.16017
22.0164	4.06131	2.29652	2.13019	3.99995	2.25122	2.10068	4.12266	2.34182	2.15969
22.2664	4.05976	2.28483	2.12952	3.99812	2.2393	2.09987	4.1214	2.33036	2.15916
22.5164	4.05812	2.27324	2.12881	3.9962	2.22748	2.09902	4.12004	2.31899	2.1586
22.7664	4.05641	2.26175	2.12806	3.99421	2.21577	2.09813	4.1186	2.30772	2.15799
23.0164	4.05461	2.25035	2.12727	3.99213	2.20415	2.0972	4.11708	2.29655	2.15733
23.2664	4.05272	2.23905	2.12644	3.98998	2.19264	2.09624	4.11547	2.28546	2.15664
23.5164	4.05077	2.22784	2.12557	3.98776	2.18122	2.09523	4.11377	2.27447	2.15591
23.7664	4.04873	2.21673	2.12466	3.98546	2.1699	2.0942	4.112	2.26356	2.15513
24.0164	4.04662	2.2057	2.12372	3.98309	2.15867	2.09313	4.11014	2.25274	2.15432
24.2664	4.04443	2.19477	2.12274	3.98066	2.14753	2.09202	4.1082	2.24201	2.15347
24.5164	4.04217	2.18392	2.12173	3.97816	2.13649	2.09089	4.10619	2.23135	2.15257
24.7664	4.03984	2.17316	2.12068	3.97559	2.12553	2.08972	4.1041	2.22078	2.15165
25.0164	4.03745	2.16248	2.1196	3.97297	2.11467	2.08852	4.10193	2.21028	2.15068
25.2664	4.03498	2.15188	2.11849	3.97028	2.1039	2.0873	4.09968	2.19987	2.14968
25.5164	4.03245	2.14137	2.11734	3.96753	2.09321	2.08604	4.09737	2.18953	2.14864
25.7664	4.02985	2.13093	2.11616	3.96472	2.0826	2.08476	4.09498	2.17926	2.14757
26.0164	4.02719	2.12058	2.11496	3.96186	2.07208	2.08345	4.09252	2.16907	2.14646
26.2664	4.02447	2.1103	2.11372	3.95894	2.06165	2.08211	4.08999	2.15895	2.14532
26.5164	4.02168	2.10009	2.11245	3.95597	2.05129	2.08074	4.0874	2.14889	2.14415
26.7664	4.01884	2.08997	2.11115	3.95294	2.04102	2.07935	4.08473	2.13891	2.14294
27.0164	4.01593	2.07991	2.10982	3.94986	2.03083	2.07794	4.08201	2.129	2.1417
27.2664	4.01297	2.06993	2.10847	3.94674	2.02071	2.0765	4.07921	2.11915	2.14043
27.5164	4.00996	2.06002	2.10708	3.94356	2.01067	2.07504	4.07635	2.10937	2.13913
27.7664	4.00688	2.05018	2.10567	3.94033	2.00071	2.07355	4.07343	2.09966	2.1378
28.0164	4.00376	2.04042	2.10424	3.93706	1.99082	2.07204	4.07045	2.09001	2.13644
28.2664	4.00058	2.03071	2.10278	3.93374	1.98101	2.07051	4.06741	2.08042	2.13505
28.5164	3.99734	2.02108	2.10129	3.93038	1.97127	2.06895	4.06431	2.07089	2.13363
28.7664	3.99406	2.01151	2.09978	3.92697	1.9616	2.06738	4.06116	2.06142	2.13218
29.0164	3.99073	2.00201	2.09824	3.92351	1.952	2.06578	4.05794	2.05202	2.1307
29.2664	3.98735	1.99257	2.09668	3.92002	1.94247	2.06416	4.05467	2.04267	2.1292
29.5164	3.98391	1.9832	2.0951	3.91648	1.93301	2.06252	4.05135	2.03338	2.12767
29.7664	3.98044	1.97389	2.09349	3.9129	1.92362	2.06087	4.04797	2.02415	2.12611
30.0164	3.97691	1.96464	2.09186	3.90928	1.91429	2.05919	4.04454	2.01498	2.12453
30.2664	3.97334	1.95545	2.09021	3.90562	1.90503	2.05749	4.04106	2.00586	2.12292
30.5164	3.96973	1.94632	2.08853	3.90192	1.89583	2.05578	4.03753	1.9968	2.12129
30.7664	3.96607	1.93725	2.08684	3.89819	1.8867	2.05404	4.03395	1.98779	2.11964
31.0164	3.96237	1.92823	2.08512	3.89441	1.87763	2.05229	4.03032	1.97884	2.11796
31.2664	3.95862	1.91928	2.08339	3.8906	1.86862	2.05052	4.02664	1.96993	2.11625
31.5164	3.95484	1.91038	2.08163	3.88676	1.85967	2.04873	4.02292	1.96109	2.11453
31.7664	3.95101	1.90154	2.07985	3.88287	1.85078	2.04693	4.01915	1.95229	2.11278
32.0164	3.94715	1.89275	2.07806	3.87895	1.84195	2.0451	4.01534	1.94354	2.11101
32.2664	3.94324	1.88402	2.07624	3.875	1.83318	2.04327	4.01149	1.93485	2.10922
32.5164	3.9393	1.87534	2.07441	3.87101	1.82447	2.04141	4.00759	1.9262	2.10741
32.7664	3.93532	1.86671	2.07256	3.86699	1.81581	2.03954	4.00365	1.91761	2.10558
33.0164	3.9313	1.85813	2.07069	3.86294	1.80721	2.03765	3.99967	1.90906	2.10373
33.2664	3.92725	1.84961	2.0688	3.85885	1.79866	2.03575	3.99565	1.90056	2.10186
33.5164	3.92316	1.84114	2.0669	3.85473	1.79016	2.03383	3.99159	1.89211	2.09997
33.7664	3.91903	1.83271	2.06497	3.85058	1.78172	2.03189	3.98749	1.88371	2.09806
34.0164	3.91488	1.82434	2.06304	3.8464	1.77333	2.02994	3.98336	1.87535	2.09613
34.2664	3.91068	1.81602	2.06108	3.84218	1.76499	2.02798	3.97918	1.86704	2.09418
34.5164	3.90646	1.80774	2.05911	3.83794	1.7567	2.026	3.97498	1.85878	2.09222
34.7664	3.9022	1.79951	2.05712	3.83366	1.74846	2.024	3.97074	1.85056	2.09024
35.0164	3.89791	1.79133	2.05512	3.82936	1.74027	2.02199	3.96646	1.84239	2.08824
35.2664	3.89359	1.7832	2.0531	3.82503	1.73213	2.01997	3.96215	1.83426	2.08623
35.5164	3.88924	1.77511	2.05107	3.82066	1.72404	2.01793	3.95781	1.82618	2.0842
35.7664	3.88485	1.76706	2.04902	3.81627	1.71599	2.01588	3.95344	1.81814	2.08216
36.0164	3.88044	1.75906	2.04696	3.81185	1.70799	2.01382	3.94903	1.81014	2.0801
36.2664	3.876	1.75111	2.04488	3.80741	1.70003	2.01174	3.9446	1.80218	2.07802
36.5164	3.87153	1.7432	2.04279	3.80293	1.69212	2.00965	3.94014	1.79427	2.07593
36.7664	3.86704	1.73533	2.04069	3.79843	1.68425	2.00754	3.93564	1.7864	2.07383
37.0164	3.86251	1.7275	2.03857	3.7939	1.67643	2.00542	3.93112	1.77858	2.07171
37.2664	3.85796	1.71972	2.03644	3.78934	1.66865	2.00329	3.92658	1.77079	2.06958
37.5164	3.85338	1.71198	2.03429	3.78476	1.6609	2.00115	3.922	1.76305	2.06744
37.7664	3.84878	1.70427	2.03214	3.78015	1.65321	1.99899	3.9174	1.75534	2.06528
38.0164	3.84415	1.69661	2.02997	3.77551	1.64555	1.99682	3.91278	1.74768	2.06312
38.2664	3.83949	1.68899	2.02779	3.77085	1.63793	1.99464	3.90813	1.74006	2.06094
38.5164	3.83481	1.68141	2.0256	3.76616	1.63035	1.99245	3.90346	1.73248	2.05874
38.7664	3.83011	1.67387	2.02339	3.76145	1.62281	1.99024	3.89876	1.72493	2.05654
39.0164	3.82538	1.66637	2.02117	3.75671	1.6153	1.98802	3.89405	1.71743	2.05433
39.2664	3.82063	1.6589	2.01895	3.75195	1.60784	1.98579	3.88931	1.70996	2.0521
39.5164	3.81586	1.65147	2.01671	3.74716	1.60041	1.98355	3.88455	1.70254	2.04986
39.7664	3.81106	1.64408	2.01446	3.74235	1.59302	1.98129	3.87977	1.69515	2.04762
40.0164	3.80624	1.63673	2.01219	3.73752	1.58566	1.97903	3.87497	1.6878	2.04536
40.2664	3.8014	1.62941	2.00992	3.73266	1.57834	1.97675	3.87014	1.68049	2.0431
40.5164	3.79654	1.62213	2.00764	3.72777	1.57105	1.97446	3.86531	1.67322	2.04082
40.7664	3.79166	1.61489	2.00535	3.72286	1.56379	1.97216	3.86045	1.66599	2.03854
41.0164	3.78675	1.60768	2.00305	3.71793	1.55657	1.96985	3.85558	1.65879	2.03625
41.2664	3.78183	1.60051	2.00073	3.71298	1.54938	1.96752	3.85068	1.65163	2.03395
41.5164	3.77689	1.59337	1.99841	3.708	1.54223	1.96519	3.84578	1.6445	2.03164
41.7664	3.77193	1.58626	1.99608	3.703	1.5351	1.96284	3.84085	1.63742	2.02932
42.0164	3.76695	1.57919	1.99374	3.69798	1.52801	1.96048	3.83592	1.63036	2.027
42.2664	3.76195	1.57215	1.99139	3.69293	1.52095	1.95812	3.83096	1.62335	2.02467
42.5164	3.75693	1.56514	1.98903	3.68786	1.51391	1.95574	3.826	1.61637	2.02233
42.7664	3.75189	1.55817	1.98666	3.68277	1.50691	1.95335	3.82101	1.60943	2.01998
43.0164	3.74684	1.55123	1.98429	3.67766	1.49994	1.95094	3.81602	1.60252	2.01763
43.2664	3.74177	1.54432	1.9819	3.67252	1.49299	1.94853	3.81101	1.59565	2.01527
43.5164	3.73668	1.53744	1.97951	3.66736	1.48608	1.94611	3.806	1.58881	2.01291
43.7664	3.73158	1.5306	1.97711	3.66218	1.47919	1.94368	3.80097	1.58201	2.01054
44.0164	3.72645	1.52378	1.9747	3.65698	1.47232	1.94123	3.79593	1.57524	2.00817
44.2664	3.72132	1.517	1.97228	3.65176	1.46549	1.93878	3.79087	1.56851	2.00579
44.5164	3.71617	1.51025	1.96986	3.64652	1.45868	1.93632	3.78581	1.56181	2.0034
44.7664	3.711	1.50352	1.96743	3.64125	1.4519	1.93384	3.78074	1.55515	2.00101
45.0164	3.70581	1.49683	1.96499	3.63597	1.44514	1.93136	3.77566	1.54852	1.99861
45.2664	3.70062	1.49016	1.96254	3.63066	1.4384	1.92886	3.77057	1.54192	1.99622
45.5164	3.6954	1.48353	1.96008	3.62533	1.4317	1.92636	3.76547	1.53536	1.99381
45.7664	3.69018	1.47692	1.95762	3.61999	1.42501	1.92384	3.76037	1.52883	1.9914
46.0164	3.68494	1.47034	1.95515	3.61462	1.41835	1.92132	3.75525	1.52233	1.98899
46.2664	3.67968	1.46379	1.95268	3.60923	1.41171	1.91878	3.75013	1.51587	1.98658
46.5164	3.67441	1.45727	1.9502	3.60382	1.4051	1.91624	3.74501	1.50944	1.98416
46.7664	3.66913	1.45077	1.94771	3.59839	1.39851	1.91368	3.73987	1.50304	1.98174
47.0164	3.66384	1.44431	1.94522	3.59294	1.39194	1.91112	3.73473	1.49668	1.97931
47.2664	3.65853	1.43787	1.94272	3.58747	1.38539	1.90854	3.72959	1.49034	1.97689
47.5164	3.65321	1.43145	1.94021	3.58199	1.37886	1.90596	3.72444	1.48404	1.97446
47.7664	3.64788	1.42507	1.9377	3.57648	1.37236	1.90337	3.71928	1.47777	1.97202
48.0164	3.64254	1.41871	1.93518	3.57095	1.36587	1.90076	3.71412	1.47154	1.96959
48.2664	3.63718	1.41237	1.93265	3.56541	1.35941	1.89815	3.70896	1.46533	1.96715
48.5164	3.63182	1.40606	1.93012	3.55984	1.35297	1.89553	3.70379	1.45916	1.96471
48.7664	3.62644	1.39978	1.92759	3.55426	1.34654	1.8929	3.69862	1.45301	1.96227
49.0164	3.62105	1.39352	1.92505	3.54866	1.34014	1.89026	3.69344	1.4469	1.95983
49.2664	3.61565	1.38729	1.9225	3.54304	1.33375	1.88761	3.68827	1.44082	1.95739
49.5164	3.61024	1.38108	1.91995	3.5374	1.32739	1.88496	3.68308	1.43477	1.95494
49.7664	3.60482	1.37489	1.91739	3.53174	1.32104	1.88229	3.6779	1.42875	1.95249
50.0164	3.59939	1.36873	1.91483	3.52606	1.31471	1.87961	3.67272	1.42276	1.95005
50.2664	3.59395	1.3626	1.91226	3.52037	1.3084	1.87693	3.66753	1.4168	1.9476
50.5164	3.5885	1.35649	1.90969	3.51466	1.3021	1.87424	3.66234	1.41087	1.94515
50.7664	3.58304	1.3504	1.90712	3.50893	1.29583	1.87154	3.65715	1.40497	1.9427
51.0164	3.57757	1.34433	1.90454	3.50319	1.28957	1.86883	3.65196	1.3991	1.94025
51.2664	3.5721	1.33829	1.90195	3.49743	1.28333	1.86611	3.64677	1.39326	1.9378
51.5164	3.56661	1.33227	1.89936	3.49165	1.2771	1.86338	3.64157	1.38744	1.93534
51.7664	3.56112	1.32628	1.89677	3.48585	1.27089	1.86065	3.63638	1.38166	1.93289
52.0164	3.55561	1.3203	1.89417	3.48004	1.2647	1.8579	3.63119	1.37591	1.93044
52.2664	3.5501	1.31435	1.89157	3.47421	1.25852	1.85515	3.62599	1.37018	1.92799
52.5164	3.54458	1.30842	1.88897	3.46836	1.25236	1.85239	3.6208	1.36448	1.92554
52.7664	3.53906	1.30251	1.88636	3.4625	1.24622	1.84963	3.61561	1.35881	1.92308
53.0164	3.53352	1.29663	1.88374	3.45663	1.24009	1.84685	3.61042	1.35317	1.92063
53.2664	3.52798	1.29076	1.88113	3.45073	1.23397	1.84407	3.60522	1.34756	1.91818
53.5164	3.52243	1.28492	1.8785	3.44483	1.22787	1.84128	3.60003	1.34197	1.91573
53.7664	3.51687	1.2791	1.87588	3.4389	1.22179	1.83848	3.59484	1.33641	1.91328
54.0164	3.51131	1.2733	1.87325	3.43296	1.21572	1.83568	3.58965	1.33088	1.91083
54.2664	3.50574	1.26752	1.87062	3.42701	1.20966	1.83287	3.58447	1.32537	1.90838
54.5164	3.50016	1.26176	1.86799	3.42104	1.20362	1.83005	3.57928	1.31989	1.90593
54.7664	3.49458	1.25602	1.86535	3.41506	1.19759	1.82722	3.5741	1.31444	1.90348
55.0164	3.48899	1.2503	1.86271	3.40906	1.19158	1.82439	3.56891	1.30901	1.90103
55.2664	3.48339	1.2446	1.86007	3.40305	1.18558	1.82155	3.56373	1.30361	1.89859
55.5164	3.47779	1.23892	1.85742	3.39703	1.1796	1.8187	3.55855	1.29824	1.89614
55.7664	3.47218	1.23326	1.85477	3.39099	1.17362	1.81585	3.55338	1.29289	1.8937
56.0164	3.46657	1.22762	1.85212	3.38494	1.16767	1.81298	3.5482	1.28756	1.89125
56.2664	3.46095	1.22199	1.84946	3.37888	1.16172	1.81012	3.54303	1.28227	1.88881
56.5164	3.45533	1.21639	1.84681	3.3728	1.15579	1.80724	3.53786	1.27699	1.88637
56.7664	3.4497	1.21081	1.84415	3.36671	1.14987	1.80436	3.53269	1.27174	1.88393
57.0164	3.44407	1.20524	1.84148	3.36061	1.14396	1.80148	3.52753	1.26652	1.88149
57.2664	3.43843	1.19969	1.83882	3.35449	1.13807	1.79858	3.52236	1.26132	1.87905
57.5164	3.43278	1.19417	1.83615	3.34837	1.13219	1.79569	3.5172	1.25614	1.87661
57.7664	3.42714	1.18866	1.83348	3.34223	1.12632	1.79278	3.51205	1.25099	1.87418
58.0164	3.42148	1.18316	1.83081	3.33608	1.12046	1.78987	3.50689	1.24586	1.87174
58.2664	3.41583	1.17769	1.82813	3.32991	1.11462	1.78696	3.50174	1.24076	1.86931
58.5164	3.41017	1.17223	1.82546	3.32374	1.10879	1.78403	3.49659	1.23568	1.86688
58.7664	3.4045	1.16679	1.82278	3.31756	1.10297	1.78111	3.49145	1.23062	1.86445
59.0164	3.39883	1.16137	1.8201	3.31136	1.09716	1.77817	3.48631	1.22559	1.86202
59.2664	3.39316	1.15597	1.81742	3.30516	1.09137	1.77524	3.48117	1.22057	1.8596
59.5164	3.38749	1.15058	1.81473	3.29894	1.08558	1.77229	3.47603	1.21558	1.85717
59.7664	3.38181	1.14521	1.81205	3.29271	1.07981	1.76935	3.4709	1.21062	1.85475
60.0164	3.37613	1.13986	1.80936	3.28648	1.07405	1.76639	3.46578	1.20567	1.85233
60.2664	3.37044	1.13452	1.80667	3.28023	1.0683	1.76343	3.46065	1.20075	1.84991
60.5164	3.36475	1.1292	1.80398	3.27397	1.06256	1.76047	3.45553	1.19584	1.84749
60.7664	3.35906	1.1239	1.80129	3.26771	1.05684	1.7575	3.45041	1.19096	1.84507
61.0164	3.35336	1.11861	1.79859	3.26143	1.05112	1.75453	3.4453	1.1861	1.84266
61.2664	3.34767	1.11334	1.7959	3.25515	1.04542	1.75155	3.44019	1.18126	1.84025
61.5164	3.34197	1.10809	1.7932	3.24886	1.03973	1.74857	3.43508	1.17645	1.83783
61.7664	3.33627	1.10285	1.79051	3.24255	1.03404	1.74559	3.42998	1.17165	1.83543
62.0164	3.33056	1.09762	1.78781	3.23625	1.02837	1.7426	3.42488	1.16687	1.83302
62.2664	3.32485	1.09242	1.78511	3.22993	1.02271	1.7396	3.41978	1.16212	1.83061
62.5164	3.31915	1.08722	1.78241	3.2236	1.01707	1.73661	3.41469	1.15738	1.82821
62.7664	3.31344	1.08205	1.7797	3.21727	1.01143	1.7336	3.4096	1.15266	1.82581
63.0164	3.30772	1.07688	1.777	3.21093	1.0058	1.7306	3.40452	1.14797	1.8234
63.2664	3.30201	1.07174	1.7743	3.20458	1.00019	1.72759	3.39944	1.14329	1.82101
63.5164	3.29629	1.06661	1.77159	3.19822	0.994579	1.72458	3.39436	1.13863	1.81861
63.7664	3.29057	1.06149	1.76889	3.19186	0.988984	1.72156	3.38929	1.13399	1.81621
64.0164	3.28486	1.05639	1.76618	3.18549	0.983399	1.71854	3.38422	1.12937	1.81382
64.2664	3.27914	1.0513	1.76347	3.17911	0.977825	1.71552	3.37916	1.12477	1.81143
64.5164	3.27341	1.04622	1.76077	3.17273	0.972261	1.71249	3.3741	1.12019	1.80904
64.7664	3.26769	1.04117	1.75806	3.16634	0.966708	1.70946	3.36904	1.11562	1.80666
65.0164	3.26197	1.03612	1.75535	3.15994	0.961164	1.70643	3.36399	1.11108	1.80427
65.2664	3.25624	1.03109	1.75264	3.15354	0.955631	1.70339	3.35894	1.10655	1.80189
65.5164	3.25052	1.02607	1.74993	3.14714	0.950108	1.70035	3.3539	1.10204	1.79951
65.7664	3.24479	1.02107	1.74722	3.14072	0.944595	1.69731	3.34886	1.09755	1.79713
66.0164	3.23906	1.01608	1.74451	3.13431	0.939092	1.69427	3.34382	1.09307	1.79475
66.2664	3.23334	1.01111	1.7418	3.12788	0.933599	1.69122	3.33879	1.08861	1.79237
66.5164	3.22761	1.00614	1.73908	3.12145	0.928117	1.68817	3.33376	1.08417	1.79
66.7664	3.22188	1.0012	1.73637	3.11502	0.922643	1.68512	3.32874	1.07975	1.78763
67.0164	3.21615	0.996261	1.73366	3.10858	0.91718	1.68206	3.32372	1.07534	1.78526
67.2664	3.21042	0.991339	1.73095	3.10214	0.911727	1.679	3.31871	1.07095	1.78289
67.5164	3.2047	0.98643	1.72824	3.09569	0.906283	1.67594	3.3137	1.06658	1.78053
67.7664	3.19897	0.981534	1.72552	3.08924	0.900849	1.67288	3.30869	1.06222	1.77817
68.0164	3.19324	0.976651	1.72281	3.08279	0.895425	1.66982	3.30369	1.05788	1.7758
68.2664	3.18751	0.971781	1.7201	3.07633	0.89001	1.66675	3.29869	1.05355	1.77344
68.5164	3.18178	0.966923	1.71739	3.06987	0.884605	1.66369	3.2937	1.04924	1.77109
68.7664	3.17606	0.962078	1.71468	3.0634	0.879209	1.66062	3.28871	1.04495	1.76873
69.0164	3.17033	0.957246	1.71196	3.05693	0.873823	1.65755	3.28373	1.04067	1.76638
69.2664	3.1646	0.952425	1.70925	3.05046	0.868446	1.65447	3.27875	1.0364	1.76403
69.5164	3.15888	0.947618	1.70654	3.04398	0.863079	1.6514	3.27377	1.03216	1.76168
69.7664	3.15315	0.942822	1.70383	3.0375	0.85772	1.64832	3.2688	1.02792	1.75933
70.0164	3.14743	0.938038	1.70112	3.03102	0.852372	1.64525	3.26383	1.02371	1.75699
70.2664	3.1417	0.933267	1.69841	3.02454	0.847032	1.64217	3.25887	1.0195	1.75465
70.5164	3.13598	0.928507	1.6957	3.01805	0.841702	1.63909	3.25391	1.01531	1.75231
70.7664	3.13026	0.923759	1.69299	3.01156	0.83638	1.63601	3.24896	1.01114	1.74997
71.0164	3.12454	0.919023	1.69028	3.00507	0.831068	1.63292	3.24401	1.00698	1.74763
71.2664	3.11882	0.914298	1.68757	2.99857	0.825765	1.62984	3.23907	1.00283	1.7453
71.5164	3.1131	0.909585	1.68486	2.99208	0.820471	1.62675	3.23413	0.998699	1.74297
71.7664	3.10739	0.904883	1.68215	2.98558	0.815186	1.62367	3.22919	0.994581	1.74064
72.0164	3.10167	0.900193	1.67945	2.97908	0.80991	1.62058	3.22426	0.990477	1.73831
72.2664	3.09596	0.895514	1.67674	2.97258	0.804642	1.6175	3.21933	0.986386	1.73598
72.5164	3.09025	0.890846	1.67403	2.96608	0.799384	1.61441	3.21441	0.982308	1.73366
72.7664	3.08454	0.886189	1.67133	2.95958	0.794134	1.61132	3.20949	0.978244	1.73134
73.0164	3.07883	0.881543	1.66862	2.95307	0.788893	1.60823	3.20458	0.974193	1.72902
73.2664	3.07312	0.876908	1.66592	2.94657	0.783661	1.60514	3.19967	0.970155	1.7267
73.5164	3.06742	0.872284	1.66322	2.94006	0.778438	1.60205	3.19477	0.96613	1.72439
73.7664	3.06171	0.867671	1.66052	2.93356	0.773223	1.59896	3.18987	0.962118	1.72208
74.0164	3.05601	0.863068	1.65782	2.92705	0.768017	1.59586	3.18498	0.958119	1.71977
74.2664	3.05031	0.858476	1.65512	2.92054	0.762819	1.59277	3.18009	0.954132	1.71746
74.5164	3.04462	0.853894	1.65242	2.91403	0.75763	1.58968	3.1752	0.950157	1.71515
74.7664	3.03892	0.849322	1.64972	2.90752	0.75245	1.58659	3.17032	0.946195	1.71285
75.0164	3.03323	0.844761	1.64702	2.90101	0.747278	1.5835	3.16544	0.942245	1.71055
75.2664	3.02754	0.840211	1.64433	2.89451	0.742114	1.5804	3.16057	0.938307	1.70825
75.5164	3.02185	0.83567	1.64163	2.888	0.736959	1.57731	3.15571	0.934381	1.70595
75.7664	3.01617	0.831139	1.63894	2.88149	0.731812	1.57422	3.15085	0.930467	1.70366
76.0164	3.01049	0.826619	1.63624	2.87498	0.726673	1.57112	3.14599	0.926565	1.70137
76.2664	3.00481	0.822108	1.63355	2.86847	0.721542	1.56803	3.14114	0.922674	1.69908
76.5164	2.99913	0.817607	1.63086	2.86197	0.71642	1.56494	3.13629	0.918794	1.69679
76.7664	2.99345	0.813116	1.62817	2.85546	0.711306	1.56185	3.13145	0.914926	1.6945
77.0164	2.98778	0.808635	1.62549	2.84895	0.7062	1.55876	3.12661	0.911069	1.69222
77.2664	2.98211	0.804163	1.6228	2.84245	0.701102	1.55566	3.12178	0.907224	1.68994
77.5164	2.97645	0.799701	1.62012	2.83595	0.696013	1.55257	3.11695	0.903389	1.68766
77.7664	2.97078	0.795248	1.61743	2.82944	0.690931	1.54948	3.11212	0.899566	1.68538
78.0164	2.96512	0.790805	1.61475	2.82294	0.685857	1.54639	3.10731	0.895753	1.68311
78.2664	2.95947	0.786371	1.61207	2.81644	0.680791	1.5433	3.10249	0.89195	1.68083
78.5164	2.95381	0.781946	1.60939	2.80994	0.675733	1.54021	3.09768	0.888159	1.67857
78.7664	2.94816	0.777531	1.60671	2.80345	0.670683	1.53712	3.09288	0.884378	1.6763
79.0164	2.94252	0.773124	1.60403	2.79695	0.665641	1.53404	3.08808	0.880607	1.67403
79.2664	2.93687	0.768727	1.60136	2.79046	0.660607	1.53095	3.08329	0.876847	1.67177
79.5164	2.93123	0.764338	1.59869	2.78397	0.65558	1.52786	3.0785	0.873097	1.66951
79.7664	2.92559	0.759959	1.59601	2.77748	0.650561	1.52478	3.07371	0.869356	1.66725
80.0164	2.91996	0.755588	1.59334	2.77099	0.64555	1.52169	3.06893	0.865626	1.665
80.2664	2.91433	0.751226	1.59068	2.7645	0.640547	1.51861	3.06416	0.861906	1.66274
80.5164	2.9087	0.746873	1.58801	2.75802	0.635551	1.51553	3.05939	0.858196	1.66049
80.7664	2.90308	0.742529	1.58534	2.75154	0.630562	1.51244	3.05462	0.854495	1.65824
81.0164	2.89746	0.738193	1.58268	2.74506	0.625582	1.50936	3.04986	0.850804	1.656
81.2664	2.89185	0.733865	1.58002	2.73858	0.620608	1.50628	3.04511	0.847122	1.65375
81.5164	2.88623	0.729546	1.57736	2.73211	0.615643	1.50321	3.04036	0.84345	1.65151
81.7664	2.88063	0.725236	1.5747	2.72563	0.610684	1.50013	3.03562	0.839787	1.64927
82.0164	2.87502	0.720933	1.57204	2.71917	0.605733	1.49705	3.03088	0.836133	1.64703
82.2664	2.86942	0.716639	1.56939	2.7127	0.60079	1.49398	3.02614	0.832489	1.6448
82.5164	2.86382	0.712353	1.56674	2.70624	0.595854	1.4909	3.02141	0.828853	1.64257
82.7664	2.85823	0.708076	1.56408	2.69978	0.590925	1.48783	3.01669	0.825227	1.64034
83.0164	2.85264	0.703806	1.56144	2.69332	0.586003	1.48476	3.01197	0.821609	1.63811
83.2664	2.84706	0.699544	1.55879	2.68686	0.581088	1.48169	3.00726	0.818	1.63589
83.5164	2.84148	0.695291	1.55614	2.68041	0.576181	1.47862	3.00255	0.8144	1.63366
83.7664	2.8359	0.691045	1.5535	2.67397	0.571281	1.47556	2.99784	0.810809	1.63144
84.0164	2.83033	0.686807	1.55086	2.66752	0.566388	1.47249	2.99315	0.807226	1.62923
84.2664	2.82477	0.682577	1.54822	2.66108	0.561502	1.46943	2.98845	0.803651	1.62701
84.5164	2.8192	0.678354	1.54558	2.65464	0.556624	1.46637	2.98376	0.800085	1.6248
84.7664	2.81365	0.67414	1.54295	2.64821	0.551752	1.46331	2.97908	0.796527	1.62259
85.0164	2.80809	0.669932	1.54032	2.64178	0.546887	1.46025	2.9744	0.792977	1.62038
85.2664	2.80254	0.665733	1.53768	2.63535	0.542029	1.45719	2.96973	0.789436	1.61817
85.5164	2.797	0.66154	1.53506	2.62893	0.537178	1.45414	2.96506	0.785902	1.61597
85.7664	2.79146	0.657356	1.53243	2.62251	0.532334	1.45109	2.9604	0.782377	1.61377
86.0164	2.78592	0.653178	1.5298	2.6161	0.527497	1.44804	2.95575	0.778859	1.61157
86.2664	2.78039	0.649008	1.52718	2.60969	0.522667	1.44499	2.95109	0.775349	1.60938
86.5164	2.77487	0.644845	1.52456	2.60328	0.517844	1.44194	2.94645	0.771847	1.60719
86.7664	2.76934	0.64069	1.52194	2.59688	0.513027	1.43889	2.94181	0.768352	1.605
87.0164	2.76383	0.636541	1.51933	2.59048	0.508217	1.43585	2.93717	0.764865	1.60281
87.2664	2.75832	0.6324	1.51672	2.58409	0.503413	1.43281	2.93254	0.761386	1.60062
87.5164	2.75281	0.628265	1.5141	2.5777	0.498617	1.42977	2.92792	0.757914	1.59844
87.7664	2.74731	0.624138	1.5115	2.57132	0.493827	1.42673	2.9233	0.754449	1.59626
88.0164	2.74181	0.620018	1.50889	2.56493	0.489043	1.4237	2.91868	0.750992	1.59408
88.2664	2.73632	0.615904	1.50629	2.55856	0.484267	1.42067	2.91407	0.747542	1.59191
88.5164	2.73083	0.611797	1.50368	2.55219	0.479496	1.41763	2.90947	0.744099	1.58973
88.7664	2.72535	0.607697	1.50109	2.54582	0.474732	1.41461	2.90487	0.740663	1.58756
89.0164	2.71987	0.603604	1.49849	2.53946	0.469975	1.41158	2.90028	0.737234	1.5854
89.2664	2.7144	0.599518	1.49589	2.5331	0.465224	1.40856	2.89569	0.733811	1.58323
89.5164	2.70893	0.595438	1.4933	2.52675	0.46048	1.40553	2.89111	0.730396	1.58107
89.7664	2.70347	0.591365	1.49071	2.52041	0.455742	1.40252	2.88654	0.726988	1.57891
90.0164	2.69802	0.587298	1.48813	2.51406	0.45101	1.3995	2.88197	0.723586	1.57675
90.2664	2.69256	0.583238	1.48554	2.50773	0.446284	1.39648	2.8774	0.720191	1.5746
90.5164	2.68712	0.579184	1.48296	2.5014	0.441565	1.39347	2.87284	0.716803	1.57245
90.7664	2.68168	0.575136	1.48038	2.49507	0.436852	1.39046	2.86829	0.713421	1.5703
91.0164	2.67624	0.571095	1.4778	2.48875	0.432146	1.38745	2.86374	0.710045	1.56815
91.2664	2.67082	0.567061	1.47523	2.48243	0.427445	1.38445	2.8592	0.706676	1.56601
91.5164	2.66539	0.563032	1.47266	2.47612	0.422751	1.38145	2.85466	0.703313	1.56386
91.7664	2.65997	0.55901	1.47009	2.46982	0.418063	1.37845	2.85013	0.699957	1.56173
92.0164	2.65456	0.554994	1.46752	2.46352	0.413381	1.37545	2.8456	0.696606	1.55959
92.2664	2.64915	0.550984	1.46496	2.45723	0.408705	1.37246	2.84108	0.693262	1.55746
92.5164	2.64375	0.546979	1.4624	2.45094	0.404035	1.36946	2.83657	0.689924	1.55533
92.7664	2.63836	0.542981	1.45984	2.44465	0.399371	1.36648	2.83206	0.686592	1.5532
93.0164	2.63297	0.538989	1.45728	2.43838	0.394713	1.36349	2.82755	0.683266	1.55107
93.2664	2.62758	0.535003	1.45473	2.43211	0.390061	1.36051	2.82306	0.679946	1.54895
93.5164	2.6222	0.531023	1.45218	2.42584	0.385415	1.35752	2.81856	0.676631	1.54683
93.7664	2.61683	0.527049	1.44963	2.41958	0.380775	1.35455	2.81408	0.673322	1.54471
94.0164	2.61146	0.52308	1.44708	2.41333	0.376141	1.35157	2.8096	0.670019	1.5426
94.2664	2.6061	0.519117	1.44454	2.40708	0.371513	1.3486	2.80512	0.666722	1.54048
94.5164	2.60075	0.51516	1.442	2.40084	0.36689	1.34563	2.80065	0.663431	1.53838
94.7664	2.5954	0.511209	1.43947	2.3946	0.362273	1.34266	2.79619	0.660144	1.53627
95.0164	2.59005	0.507263	1.43693	2.38838	0.357662	1.3397	2.79173	0.656864	1.53416
95.2664	2.58471	0.503323	1.4344	2.38215	0.353057	1.33674	2.78728	0.653588	1.53206
95.5164	2.57938	0.499388	1.43187	2.37594	0.348457	1.33378	2.78283	0.650319	1.52997
95.7664	2.57406	0.495459	1.42935	2.36973	0.343864	1.33082	2.77839	0.647054	1.52787
96.0164	2.56874	0.491535	1.42682	2.36352	0.339275	1.32787	2.77395	0.643795	1.52578
96.2664	2.56342	0.487617	1.4243	2.35732	0.334693	1.32492	2.76953	0.640541	1.52369
96.5164	2.55812	0.483704	1.42179	2.35113	0.330116	1.32198	2.7651	0.637292	1.5216
96.7664	2.55282	0.479796	1.41927	2.34495	0.325544	1.31903	2.76068	0.634048	1.51951
97.0164	2.54752	0.475894	1.41676	2.33877	0.320978	1.31609	2.75627	0.630809	1.51743
97.2664	2.54223	0.471997	1.41425	2.3326	0.316418	1.31316	2.75187	0.627575	1.51535
97.5164	2.53695	0.468105	1.41175	2.32643	0.311863	1.31022	2.74747	0.624346	1.51328
97.7664	2.53167	0.464218	1.40925	2.32027	0.307314	1.30729	2.74307	0.621122	1.5112
98.0164	2.5264	0.460337	1.40675	2.31412	0.30277	1.30436	2.73868	0.617903	1.50913
98.2664	2.52114	0.45646	1.40425	2.30798	0.298231	1.30144	2.7343	0.614689	1.50706
98.5164	2.51588	0.452589	1.40176	2.30184	0.293698	1.29852	2.72993	0.611479	1.505
98.7664	2.51063	0.448722	1.39927	2.29571	0.28917	1.2956	2.72555	0.608274	1.50294
99.0164	2.50539	0.444861	1.39678	2.28958	0.284648	1.29269	2.72119	0.605074	1.50088
99.2664	2.50015	0.441004	1.3943	2.28346	0.28013	1.28978	2.71683	0.601878	1.49882
99.5164	2.49492	0.437153	1.39182	2.27735	0.275618	1.28687	2.71248	0.598687	1.49676
99.7664	2.48969	0.433306	1.38934	2.27125	0.271112	1.28396	2.70813	0.595501	1.49471

## Sheet: fig3b_dispersion
Subject Age	Subject Dispersion			Fit Age	Dispersion_fit	Dispersion_lower95	Dispersion_upper95
27	1.39571			0.0164384	1.14788	1.07714	1.21862
27	1.44216			1.02637	1.26744	1.23181	1.30306
33	0.869182			2.03631	1.32201	1.2908	1.35322
27	2.01513			3.04624	1.36197	1.32931	1.39464
35	1.45183			4.05618	1.39343	1.35904	1.42782
22	1.00926			5.06611	1.41885	1.38376	1.45394
29	0.908438			6.07605	1.43956	1.40483	1.47429
29	0.707669			7.08598	1.45638	1.42286	1.48991
35	1.21745			8.09592	1.46989	1.43813	1.50166
24	0.86854			9.10585	1.48051	1.45075	1.51027
27	2.27267			10.1158	1.48859	1.46074	1.51643
26	1.17035			11.1257	1.49442	1.46815	1.52069
30	0.772224			12.1357	1.49826	1.47306	1.52346
23	0.930481			13.1456	1.50034	1.47569	1.52499
26	1.53644			14.1555	1.50086	1.47631	1.52541
30	1.47589			15.1655	1.49999	1.47525	1.52473
25	1.3414			16.1754	1.49789	1.47282	1.52296
30	1.01536			17.1853	1.49471	1.4693	1.52012
34	0.749822			18.1953	1.49057	1.4649	1.51624
25	1.68319			19.2052	1.48558	1.45977	1.5114
28	1.30944			20.2151	1.47986	1.45403	1.50569
32	1.64069			21.2251	1.47348	1.44776	1.4992
26	1.26236			22.235	1.46653	1.44101	1.49205
31	1.17368			23.2449	1.45908	1.43381	1.48435
36	1.61849			24.2549	1.45119	1.42619	1.47618
29	1.52302			25.2648	1.44291	1.41818	1.46765
31	1.16697			26.2747	1.43431	1.40977	1.45884
27	1.63708			27.2847	1.42541	1.40099	1.44983
34	2.06153			28.2946	1.41627	1.39186	1.44069
33	1.36534			29.3046	1.40691	1.38238	1.43145
33	1.67313			30.3145	1.39738	1.37258	1.42217
28	1.47944			31.3244	1.38769	1.3625	1.41288
29	1.20787			32.3344	1.37788	1.35217	1.4036
22	1.55054			33.3443	1.36797	1.34162	1.39433
26	1.59913			34.3542	1.35799	1.3309	1.38508
26	1.05298			35.3642	1.34794	1.32003	1.37585
25	0.927795			36.3741	1.33786	1.30908	1.36664
22	1.52234			37.384	1.32775	1.29807	1.35744
35	0.919372			38.394	1.31764	1.28703	1.34826
22	1.42554			39.4039	1.30754	1.276	1.33908
27	2.79513			40.4138	1.29745	1.26501	1.3299
35	1.20817			41.4238	1.2874	1.25409	1.32072
27	1.51736			42.4337	1.27739	1.24324	1.31153
23	1.09471			43.4436	1.26742	1.2325	1.30234
32	1.22614			44.4536	1.25751	1.22189	1.29314
32	1.41333			45.4635	1.24766	1.2114	1.28393
31	1.67384			46.4734	1.23788	1.20105	1.27472
33	0.991516			47.4834	1.22818	1.19086	1.2655
33	0.702039			48.4933	1.21855	1.18082	1.25628
31	2.51369			49.5033	1.209	1.17094	1.24707
29	1.7123			50.5132	1.19954	1.16122	1.23786
27	1.7015			51.5231	1.19016	1.15166	1.22867
28	1.40396			52.5331	1.18088	1.14225	1.2195
31	1.74929			53.543	1.17168	1.133	1.21036
28	1.83597			54.5529	1.16258	1.12389	1.20126
32	1.81632			55.5629	1.15356	1.11492	1.19221
32	2.27769			56.5728	1.14464	1.10606	1.18322
27	0.724418			57.5827	1.13581	1.09732	1.1743
30	2.04987			58.5927	1.12707	1.08867	1.16547
33	1.22528			59.6026	1.11842	1.0801	1.15674
29	1.08097			60.6125	1.10986	1.07159	1.14813
31	1.43426			61.6225	1.10139	1.06312	1.13965
26	1.75102			62.6324	1.093	1.05468	1.13132
25	1.28432			63.6423	1.0847	1.04625	1.12315
30	1.17733			64.6523	1.07648	1.0378	1.11516
34	1.84653			65.6622	1.06834	1.02933	1.10735
26	0.724761			66.6721	1.06028	1.02082	1.09974
32	1.16453			67.6821	1.0523	1.01226	1.09233
30	2.00184			68.692	1.04439	1.00364	1.08514
29	1.98519			69.702	1.03655	0.994948	1.07816
22	2.03544			70.7119	1.02879	0.986187	1.07139
33	1.76678			71.7218	1.02109	0.977353	1.06483
29	1.71805			72.7318	1.01346	0.968447	1.05847
33	1.18887			73.7417	1.00589	0.959474	1.05231
28	0.8199			74.7516	0.998385	0.950437	1.04633
32	1.62531			75.7616	0.990939	0.941343	1.04054
33	0.938742			76.7715	0.983551	0.932197	1.0349
34	1.48178			77.7814	0.976219	0.923009	1.02943
23	2.07579			78.7914	0.96894	0.913785	1.0241
23	1.17057			79.8013	0.961714	0.904532	1.01889
34	0.53733			80.8112	0.954537	0.895259	1.01382
25	2.24198			81.8212	0.94741	0.885972	1.00885
28	0.576428			82.8311	0.940329	0.876677	1.00398
27	0.793209			83.841	0.933294	0.86738	0.999207
26	1.64697			84.851	0.926303	0.858087	0.994518
30	2.22763			85.8609	0.919355	0.848803	0.989906
30	1.45111			86.8708	0.912448	0.839533	0.985364
24	1.0846			87.8808	0.905583	0.830279	0.980888
22	2.03027			88.8907	0.898758	0.821044	0.976471
33	1.86315			89.9007	0.891971	0.811833	0.97211
26	1.60278			90.9106	0.885223	0.802646	0.967801
34	1.67851			91.9205	0.878513	0.793486	0.96354
27	0.461263			92.9305	0.87184	0.784354	0.959326
29	1.52505			93.9404	0.865203	0.775251	0.955154
23	1.14279			94.9503	0.858601	0.766179	0.951024
22	1.80681			95.9603	0.852035	0.757139	0.946932
26	1.45578			96.9702	0.845504	0.74813	0.942878
29	1.14926			97.9801	0.839007	0.739155	0.938858
25	2.27988			98.9901	0.832543	0.730213	0.934872
33	2.17182			100	0.826112	0.721306	0.930918
27	1.83475
26	0.820236
28	2.34025
33	1.62209
26	1.4383
26	0.77474
35	1.27134
29	0.831671
26	0.979056
32	0.610722
33	1.20918
31	0.807314
34	0.640298
31	1.04385
29	1.1153
26	1.70964
35	2.71413
29	1.03327
28	1.74503
32	1.5258
23	2.31355
26	1.55624
33	0.856317
31	2.99834
26	1.82153
32	1.52022
26	1.14076
33	2.45872
34	1.33583
28	1.40533
34	0.846239
33	1.08914
25	1.35235
25	1.58315
31	1.70134
35	1.90142
32	1.36751
30	0.84632
27	1.27336
35	1.0944
34	1.02228
30	2.3189
33	1.25452
30	1.3601
35	0.970227
22	1.42427
29	1.11155
26	1.52461
27	0.881889
27	1.86543
27	1.55808
32	0.766879
30	2.17916
34	0.757125
25	1.24531
31	1.71914
28	1.25963
28	1.44495
27	1.51321
22	1.29708
23	1.42487
26	2.08993
26	1.4822
30	2.46715
25	0.934281
27	1.13092
32	2.11295
29	1.21881
30	1.75035
27	2.05135
27	1.05777
35	1.30239
31	1.6768
22	1.59369
26	1.44941
24	1.67283
23	2.74977
30	1.33434
31	0.700011
31	1.64093
33	1.12171
32	1.41201
31	1.71372
22	1.5733
35	0.973888
32	1.10212
23	2.09421
32	1.05094
33	1.05451
29	1.7561
25	1.57142
23	1.8159
34	1.52187
28	1.85824
35	1.73968
26	1.16772
27	1.70507
36	1.48003
28	1.43694
33	1.15826
25	1.28225
27	0.956915
33	0.925809
27	1.69397
30	0.769651
31	1.17777
27	1.26299
32	1.58311
29	1.61158
26	1.48919
33	0.920386
31	1.4311
25	1.41376
30	2.89634
22	0.519195
27	1.42406
23	0.710498
31	1.01386
26	2.23289
24	1.37309
26	1.45006
34	0.417093
28	2.44109
27	1.66845
34	1.71716
28	1.03757
32	1.25217
29	1.80593
24	1.85447
34	1.64607
31	2.65815
26	1.33295
31	0.852078
23	1.739
28	0.882916
23	1.68015
33	1.4791
24	0.774842
27	0.965296
32	2.1174
27	0.790535
30	1.36644
26	1.46296
28	1.33538
25	1.94784
25	1.80921
32	1.19169
26	1.62114
23	1.4823
26	2.18746
28	1.39215
30	1.90845
31	1.14242
31	1.90441
31	1.59387
35	0.815745
31	2.58822
29	0.978491
22	2.90462
29	1.51389
31	1.10874
34	1.72576
23	1.62112
26	1.04837
23	0.991037
30	1.08515
23	2.12248
29	1.50062
28	1.29152
28	1.69137
34	0.8937
35	0.77076
27	1.68499
32	0.630441
28	1.58902
27	1.24333
30	1.58323
25	1.04849
27	0.846347
24	1.75465
22	0.971512
31	0.67026
34	1.25866
29	1.09848
36	1.57563
30	1.55135
33	1.03776
24	2.01118
33	0.876288
29	1.40838
32	0.85438
32	1.32764
29	0.627402
27	0.992486
31	1.03994
33	1.02847
29	0.416964
32	1.09824
24	2.52918
28	0.96575
31	1.49736
30	0.84805
27	2.36026
35	1.09675
26	0.738961
31	1.31914
24	1.81592
28	1.08865
26	0.990984
25	1.93891
28	0.827667
35	0.821508
34	1.37507
34	1.01951
32	0.854164
28	1.35287
24	1.41364
29	1.46183
24	1.219
23	0.910521
27	1.52774
27	0.567386
35	0.913992
32	1.32823
22	1.54579
30	1.32475
33	1.51057
30	2.10121
26	1.84072
25	1.35749
26	0.823026
32	1.50186
22	1.11337
28	1.39558
25	1.79758
33	1.49231
29	1.43105
22	1.0732
29	2.23458
29	0.852585
33	1.71975
28	0.805659
36	0.743938
27	0.937001
29	0.768866
33	0.771035
28	1.00926
28	1.76813
27	1.22478
28	2.09612
30	1.20523
23	1.35737
23	1.83359
31	2.03754
32	1.29338
31	1.13442
30	0.777359
28	1.82491
29	2.62027
35	1.77554
23	1.34758
32	1.00357
22	2.16175
27	1.60875
32	0.566883
23	1.76492
24	1.52695
22	2.1585
31	1.19231
22	1.35902
34	1.28076
32	1.46459
35	1.40162
30	1.06208
33	1.01424
29	1.90459
28	1.73648
31	1.08878
26	0.981208
32	1.51325
27	1.17663
25	0.876896
29	1.61036
30	1.38689
26	1.49959
23	1.84388
33	1.73883
24	1.127
34	0.96919
32	0.884642
27	1.53712
27	1.02681
27	1.77055
27	2.11141
34	1.60961
31	3.99121
35	1.36323
33	2.23302
36	1.02009
33	1.83724
26	1.76257
33	0.762448
31	1.49457
35	0.935783
30	0.993475
31	0.483846
33	1.19358
35	1.02873
35	0.669485
31	1.34029
31	1.66009
24	1.41096
22	0.87276
26	1.37022
29	2.21198
31	1.14134
25	1.28798
34	1.21969
28	1.53966
25	1.75056
28	0.813488
31	1.72787
32	2.37808
22	1.61155
32	0.791658
28	1.061
25	2.37486
23	0.743235
28	1.03834
26	2.13955
23	1.32688
30	1.49885
27	1.65503
31	0.573528
28	1.19918
24	1.57829
30	1.29779
35	1.81477
26	1.53353
27	0.736459
30	0.705107
22	0.969985
35	1.13852
34	1.9415
28	2.48989
34	1.98856
28	0.907876
30	1.11374
28	1.4796
24	0.807326
30	0.597919
27	1.3156
27	1.22002
35	1.4057
34	1.48254
31	0.70909
26	1.93344
35	1.77536
25	1.54652
30	1.00112
31	1.40113
27	0.608866
26	1.79203
28	0.829744
29	1.38226
30	0.699486
28	1.51862
31	1.04793
30	1.46127
27	1.25995
31	1.26668
26	1.04806
23	1.8265
26	0.919472
28	1.23333
32	1.68454
25	1.74256
23	0.912855
32	0.993254
31	1.1284
30	1.0888
32	1.49939
26	1.02581
34	1.53442
25	2.32085
32	0.972577
23	1.32583
29	0.92914
22	1.20871
26	1.45464
22	0.708881
30	1.39045
23	1.34278
23	1.52562
36	0.917961
29	1.10215
29	1.36099
25	1.58964
27	1.35321
28	1.2225
31	0.578921
30	1.99864
31	0.638703
30	1.70615
23	1.41416
31	1.41318
30	2.67052
33	1.08872
28	1.14584
25	1.36203
22	2.08069
33	1.65141
30	0.776812
27	0.975778
34	1.8697
26	2.2099
24	2.36674
30	1.86067
32	0.370958
33	0.640009
32	0.89769
29	1.14147
32	1.8935
36	1.00093
28	0.589111
24	1.05641
24	1.75535
25	1.7069
26	0.920931
32	2.00146
30	1.08173
29	1.61655
31	0.733937
36	1.43216
27	1.3103
32	1.47212
28	1.79972
26	1.11552
25	1.22925
30	1.13645
23	1.43511
34	1.05921
29	1.5204
23	1.72026
25	1.39324
26	2.28097
26	1.43
31	1.36534
25	0.863007
23	1.01766
24	1.80135
34	2.13891
23	1.29202
24	1.74997
33	1.07392
27	1.4665
28	1.50486
29	0.681587
28	1.17137
31	0.844651
29	1.74645
32	0.673755
33	1.47536
24	0.977528
30	1.70331
34	2.21832
30	1.70982
23	1.64986
34	2.38813
30	0.811293
32	1.03941
31	1.90636
28	1.26193
33	0.578076
26	0.925054
32	1.79175
35	1.5908
32	1.57835
32	0.911246
27	1.2494
27	1.95365
22	1.82339
30	2.08649
26	2.15977
32	1.6142
29	2.02703
24	1.23209
31	1.28946
29	2.14444
24	1.91522
32	1.83813
29	1.87339
26	1.80641
25	1.62574
27	1.08739
33	1.16549
32	0.620083
30	2.41709
30	1.22283
30	0.596953
32	1.05172
28	1.30295
34	1.67091
27	0.734819
31	0.728234
31	1.54808
24	1.18343
24	2.62242
27	1.05681
22	1.30636
30	1.27966
30	0.803359
32	0.915895
35	1.74369
33	2.0841
25	0.993458
34	0.958941
24	2.09587
29	1.11553
29	2.02914
33	1.88849
27	0.770061
24	1.32708
27	2.06058
28	1.60115
28	2.00134
27	1.82307
32	0.824099
31	1.77297
31	0.582248
31	1.1934
30	1.53424
28	0.922361
27	1.4549
34	1.51672
24	1.15715
27	1.33352
29	1.81714
26	1.77921
27	0.871573
29	0.524103
23	2.54962
25	0.780507
26	1.12322
24	1.66196
25	1.47935
28	1.50921
34	1.61461
22	1.52426
26	0.753437
29	1.68034
30	1.09314
32	0.953874
35	1.65548
27	0.893976
32	0.542909
29	1.15057
26	0.873685
24	1.45485
27	1.50987
33	0.902594
31	1.60977
29	2.5219
26	2.50285
26	1.69707
33	2.14221
26	1.46851
28	1.55548
30	1.80658
24	1.88281
32	1.41667
28	1.92234
28	1.87317
24	1.1416
26	0.803049
28	1.60164
30	1.11941
31	1.8968
33	1.10212
33	1.07782
27	0.957137
29	1.64639
28	1.62778
35	1.38258
27	1.55929
29	1.28834
31	0.871449
32	1.0115
32	1.24194
27	0.948079
31	1.7356
33	1.99319
33	1.20019
33	1.40514
23	1.43875
28	1.17861
34	0.658259
24	1.79455
28	1.49729
34	2.7644
33	1.19625
27	1.14389
29	1.56599
26	1.63168
27	1.54908
30	0.996116
26	1.27866
25	0.788129
33	0.92426
34	0.703158
33	0.787354
22	1.45721
29	2.67472
29	0.9421
29	1.10252
31	2.20439
27	1.62683
31	0.967729
30	1.22479
32	0.936016
29	1.48101
24	1.72262
25	1.12685
32	2.29494
23	1.27143
34	1.13383
34	1.16419
29	2.08509
31	1.30443
29	0.425432
28	1.57816
26	1.99703
27	1.2963
28	1.60186
29	1.6038
32	0.69614
27	1.26442
25	0.91155
31	1.06886
23	1.53096
25	2.09842
29	1.07376
33	2.08411
22	1.88178
30	1.8252
27	1.41822
32	1.00316
23	2.04727
30	1.92812
26	1.11694
26	1.67104
30	0.891523
31	1.89867
22	1.80773
33	1.75214
35	1.18409
26	2.28348
28	1.02431
31	1.86996
28	1.65302
23	0.79934
26	0.780324
23	1.57406
25	1.14549
35	1.87416
33	2.07799
35	1.19148
34	1.70113
29	1.08279
25	2.54579
22	1.49322
33	1.24423
35	1.46798
35	0.941774
24	1.0765
23	0.879654
26	2.3337
32	1.21843
32	1.46205
25	0.549038
27	1.00023
33	0.646721
22	1.58639
31	1.84225
31	1.48555
27	2.27351
25	0.787724
29	0.366774
33	1.82838
30	2.17647
22	1.79681
35	0.685213
27	1.81055
29	0.963508
34	0.868843
32	1.8934
30	1.98817
28	1.15593
33	1.52106
24	2.40203
33	0.713567
23	1.40764
32	1.04551
35	1.33848
27	1.89387
26	2.52615
26	1.47755
33	0.586069
25	1.22868
35	1.2115
29	1.15084
32	2.00374
26	1.56323
24	2.03846
32	1.82141
27	1.5401
22	1.54222
23	1.43428
32	1.13983
22	1.22551
28	1.84163
27	1.56468
27	1.64441
25	1.2821
30	1.93928
25	1.81167
30	1.65981
22	2.73736
29	2.07873
23	1.38829
35	1.90349
26	1.14831
25	1.28109
33	1.42669
28	1.09673
26	1.81548
25	2.1785
22	1.2258
30	0.975372
32	1.16304
32	0.336412
35	1.27936
30	1.49755
25	2.10262
27	1.80355
30	1.42317
31	2.81627
34	1.44779
28	1.22009
25	1.50509
23	1.6104
30	1.2936
27	1.53449
25	2.44105
26	1.72146
33	2.27293
22	1.78627
31	2.05037
27	1.46077
33	1.39973
35	2.85819
31	1.55716
29	0.983126
35	1.81796
29	1.08502
26	0.867581
25	1.64478
35	0.815255
30	0.836089
30	1.90632
33	1.07368
25	1.60501
22	1.04217
28	1.27639
36	0.965936
30	1.52011
25	1.27271
33	0.565965
31	2.0862
22	0.985467
27	1.48119
25	0.848635
30	1.03036
33	1.55808
34	1.17084
26	0.612282
33	1.27913
23	1.16163
32	1.24939
33	0.789745
30	1.58329
32	0.988055
33	0.834644
29	0.965926
23	1.24122
31	1.49929
24	1.12282
29	1.14357
27	2.38241
25	2.22703
22	1.52789
25	1.20307
24	1.39719
31	1.77324
32	1.67751
23	1.36746
33	1.32406
22	1.39601
24	0.918984
27	0.884356
31	2.61444
25	3.06678
33	0.959024
24	2.15277
29	1.96491
26	1.40123
29	2.36632
23	1.16225
29	2.01814
25	1.96609
36	1.56823
34	1.05135
29	1.07103
30	1.17537
26	1.92799
27	1.91709
30	1.47231
27	1.25092
29	2.66145
26	1.9499
28	1.12147
28	0.955903
27	2.07571
32	1.70921
24	1.23006
26	1.15547
34	0.738804
35	1.16361
31	1.38623
28	1.60533
31	1.2504
32	1.31948
37	1.88949
25	2.01919
30	1.66078
25	0.835508
22	2.48026
32	1.04524
27	1.93361
29	1.30567
34	1.22281
22	1.15299
31	1.41806
29	1.11626
23	1.57311
34	0.932233
32	0.872435
27	1.09158
34	1.42913
31	2.23352
30	1.62001
26	1.54917
29	1.48481
29	1.28323
25	1.46359
27	0.996543
27	1.09024
32	1.36865
30	0.715602
35	1.56083
27	1.42684
29	0.986642
33	1.40798
31	1.60109
32	0.986676
25	0.985162
29	2.26977
33	1.4918
33	2.00922
31	1.45242
22	1.96799
31	1.25421
32	0.735387
24	1.33814
23	1.40838
23	1.90301
31	1.928
28	0.537439
30	1.61151
27	0.927641
31	2.05494
27	1.7207
23	1.79281
35	1.48946
23	1.88828
25	0.777115
28	2.00687
31	1.15459
29	1.92723
35	1.8237
28	1.46231
22	1.20643
35	1.82547
29	1.07194
33	0.606209
26	0.895438
34	0.972576
28	2.37779
27	1.05477
32	1.06733
30	1.33362
33	0.869265
26	1.80751
30	0.90687
28	1.28001
29	1.16529
35	2.34259
36	1.49874
32	1.33392
28	1.66466
30	0.948219
28	2.17428
34	1.83402
27	0.949732
33	1.71775
35	0.543998
33	2.39466
29	1.25585
30	0.93452
27	1.84154
25	1.07483
29	0.969227
22	1.26098
28	1.78288
30	0.992628
30	1.03075
29	1.04732
30	0.745851
33	1.06394
23	1.39628
32	0.895221
27	1.09818
28	1.713
29	1.14717
28	1.74402
32	0.985745
32	1.13734
23	1.61773
32	1.32464
22	1.53481
27	1.78031
35	1.02191
25	1.65447
34	1.59391
34	1.54447
28	1.58076
28	1.38633
24	0.979694
27	2.15994
33	0.746473
22	2.28505
30	0.920721
33	1.27518
35	1.69395
29	1.57696
30	0.896683
25	0.839393
28	1.31707
46.5	1.50053
64.9167	0.506996
36.3333	1.46255
45.3333	1.22087
53.3333	0.984304
60.4167	0.92393
36.4167	1.09213
62.5	1.30512
78.4167	1.13938
81.75	0.736789
88.9167	0.607828
63.9167	0.738398
75.8333	1.43254
40.5	1.25537
85.3333	0.415799
78.5	0.654373
72.3333	0.660353
74.6667	1.3657
80.5833	1.019
89.75	1.02094
54.9167	0.746246
53.9167	1.37629
70.25	0.908932
38.0833	1.41398
85.1667	0.446151
57.4167	1.33913
47.4167	1.8347
82.25	0.605756
73.0833	0.540764
52.6667	1.26823
66.8333	0.692061
39.25	1.39449
67.1667	1.77645
100	0.75902
47.8333	0.561677
39.3333	1.4359
61.3333	1.23632
59.3333	0.770896
81.8333	0.958085
51.6667	1.24399
46.1667	1.53115
41.1667	3.45752
73.5	2.03714
60.4167	1.56696
47	1.16438
88.5833	0.991133
66.9167	1.1522
47.1667	0.825616
77.25	1.10927
50.3333	1.36577
58.75	1.84274
70.4167	1.02355
100	0.754412
81.8333	1.69878
60.5	0.661009
41.9167	0.753621
44.1667	1.3323
65.5	0.568672
74.4167	0.814315
44.3333	1.18993
45.3333	0.731672
73.1667	0.532639
71.9167	0.636398
49.3333	1.17168
49.4167	1.42793
73.0833	1.91775
37.1667	0.74176
53.3333	1.31836
57.9167	0.903599
55.4167	1.43036
39.5833	1.60895
100	0.658775
54.75	0.909203
77.9167	1.42387
37.1667	1.01749
59.3333	1.4358
66.5	0.919046
59.6667	1.50578
57.75	0.597559
41.25	1.26698
36.5833	0.966968
70	1.28755
65.8333	0.339825
40.75	2.15199
40.75	0.810202
61	0.741382
100	1.10996
37.5833	1.34868
79.75	2.63565
75.25	0.757469
71.0833	1.08283
56.4167	0.573451
70.5	1.1467
87.6667	0.683802
57.0833	1.35714
47.0833	1.45649
80.6667	0.555311
51.5833	1.18288
47	1.60508
50.75	1.3983
76.4167	0.62772
58	1.48119
72.6667	1.03903
55.4167	0.894918
39	1.94449
40.6667	0.397946
65.8333	1.62788
48.0833	0.915662
78.5833	0.749641
78.0833	0.799801
49.9167	1.15063
58.25	0.578987
40.5833	0.878552
71.9167	0.950653
62.1667	0.554517
66.3333	0.708108
53.1667	1.08212
82.6667	0.593546
39.0833	1.28925
52.3333	0.626979
80.8333	0.458273
65.3333	1.40363
49.5833	1.25866
68.1667	0.526343
44.1667	1.38848
86.0833	1.25441
48.75	0.845753
64.75	1.29183
66.5833	1.0892
69.75	0.340465
56.3333	1.41198
41.5	1.71802
51.0833	1.49369
39.75	2.88217
65.5	1.18093
78.3333	0.468449
75.1667	0.411987
56.5833	0.729397
45.5	2.37345
82.9167	0.996233
55.75	1.01996
64	0.731692
83	0.395253
56	1.03029
40.5833	1.80636
38.25	1.19205
100	0.5398
57.4167	1.24818
80.5	1.16026
48.25	1.7354
60.6667	1.46134
47.9167	0.805528
37.75	0.834369
58.5	0.815183
69.0833	1.76558
56.9167	1.69757
49.0833	1.12114
73.3333	1.98664
38.4167	1.62741
65.8333	0.973395
38.25	1.98323
84.5	1.62204
41.4167	1.78022
87	1.08896
41.5833	0.824632
52.1667	1.06728
72.5	0.982956
36.8333	1.39317
53.0833	1.61959
62.8333	0.73066
54.3333	0.545555
74.0833	0.909292
80.25	0.52483
42.75	0.976303
62.5833	0.585934
60.0833	1.54563
45.8333	1.05656
54.25	0.796847
79.4167	0.581708
65.75	0.426667
54.25	1.12066
38	1.67409
45.75	0.65529
37.9167	2.22119
63.4167	1.26207
43	1.02823
82.25	0.857102
38.1667	1.82183
84.3333	0.773306
71.1667	0.558202
58.6667	0.950855
72.4167	0.787109
57.8333	1.12157
59.9167	0.833656
40.3333	2.64055
61.1667	1.14014
66.8333	1.67206
48.75	0.696556
55.5	1.64604
61.5	0.553529
80	0.480571
51.5	1.74757
81.4167	0.593206
82.9167	1.4591
44.3333	1.29435
58.8333	1.66424
53.6667	0.685455
47.1667	1.18332
43.9167	1.53033
55.25	0.853215
47	1.05032
52.8333	0.710683
55.75	0.877516
74.1667	1.29753
62.8333	0.541725
89.6667	0.321736
49.75	0.801172
86.3333	1.16624
80.9167	0.666666
88.9167	0.401177
82.5833	0.759733
39.1667	0.854466
51.0833	1.23337
77	2.71588
56.6667	1.74143
45.9167	1.01162
72.4167	1.5686
59.1667	0.879447
43.3333	1.26101
48.5833	0.888861
53.75	0.589872
58.4167	0.699576
42.5	0.569919
61.25	0.705944
57.8333	0.794914
63.3333	0.712676
46.8333	1.29126
81.0833	0.917262
41.9167	1.30899
37.5	1.29186
55.9167	1.88241
85.75	1.19034
41.5833	1.8392
40.8333	1.37641
41.4167	1.06037
63.1667	1.70815
77.6667	0.820559
66.9167	1.6912
76	1.88943
84	1.00315
47.6667	1.14406
51.8333	0.75298
68.1667	0.86768
67.75	0.597631
69.0833	0.940506
67.9167	1.60877
68.9167	2.56104
75.3333	1.24563
64.6667	1.66131
56.5	0.714447
52.25	0.780327
65.5833	2.09071
43.5	0.933688
83.5	0.961005
58.3333	0.935056
52.5	0.894324
67.4167	0.779567
82.0833	0.315197
79	0.959576
65.4167	0.446044
54.8333	1.08209
37.0833	1.42893
64.0833	0.605683
88.9167	0.929752
36.75	0.790224
67.0833	0.778178
53.3333	0.85281
100	0.264013
36	1.6164
58.6667	1.41963
43.1667	1.32779
71.5	0.709058
44.0833	1.10293
64.5833	0.995196
49.9167	2.46464
66	0.72449
44.3333	1.81535
65.8333	1.66987
44.25	1.18703
60.4167	1.24909
42.5833	0.545422
40.5833	0.616583
69.3333	1.1189
46.5833	0.508723
69.5	0.945624
36.3333	0.779063
52.25	0.536251
38.5	1.20281
72.25	0.478411
36.5	1.37293
53.6667	2.03837
53.1667	0.607895
40.5	0.961511
46.9167	1.67655
81.25	0.782603
61.0833	1.26272
43	1.1666
52.9167	1.9973
100	0.641034
39.4167	1.14861
81.0833	1.51177
100	0.58442
84.9167	1.22707
42.75	1.61336
45.5833	2.08463
49.3333	0.796477
70.0833	1.61971
41.5833	1.00243
86.5	1.03681
46.75	0.446384
56.8333	0.54672
61.6667	0.880032
70.75	1.38687
41.5833	1.61544
85.8333	0.487806
78.1667	0.895944
58.1667	1.00726
59.5	0.958001
85.1667	1.7285
71.9167	1.10939
74.5833	0.659414
45.1667	1.72861
65.75	1.19716
40.25	1.0907
36.25	1.01616
49.5	1.60486
44.5	1.74373
38.5	1.66154
37.0833	1.57585
48.3333	0.973422
49.4167	1.30366
40	1.12514
53	0.553243
61.5833	1.35819
71.25	1.05738
46.1667	1.42351
47.9167	2.45033
55.5	0.646847
36.5833	1.65593
51.3333	0.244897
72.5833	0.843071
47.6667	1.09747
38	1.13013
40.5833	1.13738
40.75	1.16306
51.25	1.42769
56.1667	1.35694
38.6667	1.16499
82.0833	1.02212
77.9167	1.69013
58.0833	1.13984
68.5	0.588361
74.8333	1.05162
49.4167	1.11371
55.5833	0.720802
41.4167	1.04829
47.75	1.18999
38.8333	1.83213
53.4167	0.654718
65.75	1.20442
77.5833	0.62919
85	0.586555
81.4167	0.977743
73.6667	1.17249
55.3333	0.741163
56.75	2.38203
71.25	1.13001
70.8333	0.456437
69	0.869871
84.3333	0.407354
53	1.91966
36.0833	0.596872
52	1.43313
80.8333	0.55318
66.25	1.19477
38	0.841463
37.6667	1.7921
52.75	0.774464
54.5833	1.09738
50.9167	1.76412
85.6667	0.61442
83.75	1.18315
53.5	2.04035
77.0833	1.12535
47.25	1.42521
55.6667	0.510514
57.3333	1.01765
59.3333	1.13906
78.5833	0.933356
74.25	0.700049
49.1667	1.31856
71	0.451144
78.0833	1.52618
54.9167	0.672061
43.3333	1.33069
44	1.23208
61.6667	1.75462
74.75	0.509944
75.75	0.737628
70.6667	0.826435
39.0833	0.808994
42.75	1.60668
75.6667	0.989604
65.1667	0.86796
66.8333	0.958216
59.3333	1.38544
57.9167	1.2971
89.8333	0.596127
58.8333	1.7081
42.4167	1.18413
47.9167	1.54485
73.1667	0.423235
79.3333	0.71802
49.8333	1.17385
73.25	1.69096
64.9167	0.828475
40.8333	0.87307
80.4167	1.13024
74.9167	1.09477
47.75	0.403263
52.3333	1.57124
76.6667	0.593984
54.0833	2.07518
81.5833	1.0499
65	0.592913
38.5	0.889839
72.5833	1.18029
85.4167	1.62454
41.4167	1.00971
71.0833	1.867
39.4167	0.769454
60.6667	1.00527
37.25	1.59586
48.1667	2.3518
60.9167	0.861451
45.1667	1.11401
75.75	0.343956
53.75	0.771195
81.0833	0.57138
69.25	0.293428
47.1667	1.30045
61.5833	0.815298
47.3333	1.10261
77.9167	1.41837
49.75	0.880028
55.9167	1.60219
42.8333	0.647909
58.1667	2.81903
66.5833	1.41114
52.9167	1.59224
46.4167	1.81223
60.5833	1.20815
38.5	1.28565
62.0833	1.9102
42.5833	0.951363
67.25	0.884074
83.0833	1.40971
53.75	2.0764
41.1667	0.315543
81.0833	1.79256
36.6667	1.14604
60.6667	1.13037
40.3333	0.516371
54.3333	1.37542
80.1667	1.23804
40	1.26882
65.3333	0.670237
38.1667	1.08131
56.3333	0.941117
70.9167	1.15652
41.75	0.971266
81.5	0.85629
43.0833	1.86772
70.4167	1.00195
48.4167	1.43312
60.75	0.79596
88.4167	0.741708
56.5833	0.790257
47.0833	1.86584
45.9167	1.53358
76.75	1.65524
84.5	1.17502
70.8333	1.10358
64.8333	1.30623
46.8333	0.993339
46.6667	1.71204
85	0.916424
54.4167	0.864742
59.3333	1.94363
62.4167	1.44115
44.75	1.13425
53.4167	1.37997
61.5	0.437472
51.75	0.800195
50.0833	1.80821
78.75	1.06381
81.25	0.362645
53.75	1.05266
53.5	1.24034
53.3333	1.61353
79.3333	2.72189
53.9167	0.78385
63.3333	2.64467
36.5	1.22564
36.25	2.26671
60.6667	1.44902
80.5833	0.792965
51.6667	1.22587
70.3333	0.858797
47.75	1.41631
41.5833	0.796692
79.4167	0.914971
69.6667	0.893395
60.8333	1.12046
84.3333	0.518827
42.75	0.903559
87.6667	1.39411
42.8333	0.602954
58.6667	1.33405
41.4167	0.811335
86.5	0.615468
80.5	0.484815
69	1.29637
80	0.960246
57.0833	0.968461
70.4167	0.952962
47.75	0.706884
72.5833	0.855359
86.75	0.638946
37.5	1.71471
60	0.775702
68.0833	1.15143
53.3333	1.99784
63.75	0.785352
45.8333	1.30179
39	0.999076
57.25	0.688098
100	1.12836
60.5	1.67945
72.4167	0.836737
65.6667	0.87082
44.5	2.45454
83.1667	0.388478
53	1.38486
100	1.14717
47.25	0.866848
70.9167	0.31703
48.9167	0.696997
51.8333	0.569157
89.8333	0.734656
79.6667	1.08298
75.9167	3.12251
46.5833	1.95859
66.3333	2.54153
78.4167	0.559268
64.6667	1.09584
44.25	0.604762
49.0833	2.45645
68.8333	0.768824
74.5833	1.20553
55.8333	1.81472
64.4167	0.611411
82.25	0.68569
40	0.438603
66	1.0749
41.6667	1.25228
46.5	0.674438
70.8333	1.31961
76.5833	0.903274
84.5	0.476427
41	0.577686
36.5833	0.926326
42	0.962978
36.25	2.31
60	0.90183
85.5	0.6076
76	0.602907
70.8333	1.61466
65.0833	0.501345
70.75	0.383848
64.75	0.646672
49.0833	1.28744
77.0833	0.938594
55.4167	1.66287
87.75	1.25927
83.1667	1.46132
85.0833	0.322385
75.4167	1.52269
56.4167	1.60007
37.4167	0.90356
43.6667	1.34603
62.3333	2.32772
40.8333	2.50641
58.5	1.13767
43.75	1.35121
81.5	1.92151
71.5	0.601502
56.75	0.850432
40.5833	1.29649
56.4167	0.809445
58.25	1.1102
100	0.514451
37.6667	1.47309
43.0833	1.65468
87.1667	1.24568
68.3333	1.14295
40.9167	1.82177
75.1667	0.679395
62.3333	1.52551
63.6667	0.479301
41.3333	0.765802
67.9167	1.22536
56.5833	0.482397
64.8333	2.35502
84.6667	1.00155
58.5	0.799588
41.25	3.6822
62.4167	0.558943
83.25	1.19217
57.75	1.0998
48.75	0.718993
41.5	1.16092
39	1.71123
77.4167	2.27043
88.5	0.451426
56.25	0.957793
89.0833	1.5448
68.25	1.12586
59.3333	0.695287
77.6667	2.08789
49.8333	1.30333
39.6667	1.68786
47.4167	0.867021
69.6667	0.593817
80.6667	1.51689
53.0833	0.696497
44.9167	0.906903
36.1667	1.0968
74.1667	0.39864
64.1667	1.98851
45.75	1.11944
100	0.624197
60.8333	0.9036
81.4167	0.663014
54.5	0.761513
78.0833	0.689321
36.75	1.71264
70.6667	1.2418
52.5833	0.75203
51.9167	0.488803
46.9167	1.6725
55.4167	0.700271
53	1.23881
52.25	0.602417
60.4167	1.41003
84.8333	0.408418
71	0.43854
54.1667	1.9797
78.5	2.13821
73.3333	0.707435
53.25	0.270207
59.0833	1.74209
43.75	1.76751
49.0833	0.628509
55.9167	1.70049
50.5833	0.955686
60.9167	1.25937
51.75	1.15494
55.25	0.949011
55.4167	0.88576
45.75	1.60131
39.75	0.73127
71.8333	0.443185
57.0833	1.42895
72.5	2.1073
42.0833	1.15494
71.5	0.520054
58.8333	1.75269
47.6667	0.467109
36.5	1.50252
54.6667	1.3953
37.5833	1.01657
51.75	0.71357
38.3333	1.47226
82.8333	0.43478
78.5833	0.831755
56.8333	0.56129
78.6667	1.45895
49.8333	2.4064
61.8333	1.30215
41.6667	0.948943
83.5833	0.338924
38.3333	2.41771
69.0833	0.92747
39	0.417529
66	0.596158
71.3333	0.715825
55.5	1.07317
86.1667	0.504005
69.75	0.370164
67.8333	0.53317
49.6667	0.93064
68.75	1.2935
79.25	1.33706
53	0.81116
76	1.53814
76.25	0.289162
100	0.342081
46.9167	2.00233
61.8333	1.2812
38.25	1.17389
47.25	1.28611
41	1.55693
86.5	0.589895
54	1.20038
11.9167	1.51057
16	1.60137
9.16667	1.83689
9.75	2.11204
15.1667	1.77678
18.4167	1.30001
19.0833	1.24819
9.33333	1.80623
17.4167	1.58738
18.3333	1.31318
18.1667	2.19479
13.3333	1.64841
14.6667	1.69423
19.3333	1.26219
11.1667	1.31079
9.91667	2.07839
15.0833	2.23563
12.25	1.40898
15	2.51952
13.8333	1.72194
15.9167	1.61331
13.75	0.727157
13.6667	1.39423
13.6667	1.35045
17.75	1.29235
16.5	2.1026
9.5	2.11312
14.1667	1.71603
13.3333	2.35991
11.75	1.85739
14	1.93742
19.8333	1.61523
13	1.81745
13.9167	1.96419
10.25	1.20581
10.9167	1.22501
10.8333	1.63385
11.6667	2.5799
15.0833	2.11897
16.5833	1.65092
13.5	1.1332
18.4167	1.9793
15.5833	1.75059
11.8333	1.79826
8.83333	1.28339
18.1667	1.56132
11.6667	2.23342
21.6667	0.900657
14.1667	1.61288
17.5	1.6099
13.75	1.63016
20.8333	2.22595
17.4167	1.57402
13.75	1.54477
17.6667	2.1791
17.0833	1.03976
19.5	1.42869
8.75	2.00787
8.66667	1.14007
11.4167	2.25238
17.3333	1.43362
20.4167	1.41334
9	1.74901
8.66667	1.54456
21.0833	1.30138
16	1.55142
21.3333	2.13938
9.91667	1.53793
10.4167	1.50545
10	1.16271
16.8333	1.74362
12.1667	1.57374
6.83333	1.83062
16.3333	1.5049
16.1667	1.69196
20.75	1.53095
20.0833	0.799252
14.75	1.43499
20.8333	1.69809
13.4167	2.31907
19.9167	0.860489
10	1.98651
16.9167	1.09127
17.0833	1.81865
21.8333	1.37168
21.75	0.836863
10.9167	1.90295
8.08333	2.12124
9.33333	1.33132
16.75	1.04324
13.8333	1.09628
20.25	1.13861
14.75	1.93292
21.6667	1.33374
17.0833	1.27119
9	1.72198
18.75	1.7618
11.3333	1.6319
10.5833	1.68803
17.0833	1.05845
9.41667	1.42104
16.8333	1.41592
16.3333	1.0123
11.5	2.04736
13.9167	1.56425
17.75	1.29285
10.0833	1.55704
17.3333	1.02878
14.6667	1.09326
15.5833	1.00314
11.1667	1.83295
15.6667	1.79591
15.5	1.60169
8.33333	0.531954
9.16667	1.8001
14.8333	1.75168
10.9167	2.07234
12.25	1.72226
8.91667	2.22169
9.66667	1.40895
15	0.709699
13.75	1.16078
11	1.01489
13.0833	1.17744
18.75	1.61982
13.5	1.39285
21.1667	1.67439
13.5	1.88287
7.66667	1.06021
15.8333	1.18173
13.5833	1.03206
8.58333	1.31414
18.5	1.55673
9.33333	1.44115
8.5	1.16407
21.1667	1.75374
19	0.984071
13.9167	1.6699
13	1.49689
21.5	1.48099
15.25	1.71921
19.5833	2.49302
16.8333	1.58595
18.5	1.91088
13.8333	0.82823
14.75	1.06061
17.3333	1.42143
16	1.94598
10.1667	1.26129
10.8333	1.9575
19.8333	1.31562
20.75	1.85257
9.16667	0.955288
7.16667	1.51035
8.75	1.43013
9.41667	1.46399
8.66667	1.83129
20.1667	1.38333
21.5833	1.58509
8.83333	1.54812
19.4167	1.75512
10.3333	1.84166
5.58333	0.975641
14.0833	1.37608
7.75	1.26245
20.5	1.28352
15.8333	2.26639
13.8333	1.66541
20	1.93852
20.5833	2.24601
11.6667	1.14576
12	1.41774
13.0833	1.8706
13.0833	1.66704
17	1.42743
12.1667	1.56502
20.9167	0.944094
17.4167	1.47038
9.66667	1.40713
13.6667	1.68929
11.75	1.42038
13.1667	1.62267
14	1.33222
10	1.63765
21.5833	1.09863
10.5	1.03065
17.6667	2.1364
16.9167	1.4179
21.8333	1.94416
15.6667	0.695014
9.41667	1.12117
11.0833	1.50321
15.75	1.44456
11.9167	0.834484
11.0833	1.66543
18.4167	1.17407
10.0833	2.08805
20.5	1.72528
10.1667	2.33383
10.3333	1.1862
12.0833	1.59022
9.5	1.80186
21.1667	1.02803
9.66667	1.28276
11.5	1.80474
9	1.50754
[truncated: 1,973 more rows]

## Sheet: fig3c_cos_sim
Subject Age	Subject SA_cos_sim	Subject VS_cos_sim	Subject MR_cos_sim			Fit Age	SA_cos_sim_fit	SA_cos_sim_lower95	SA_cos_sim_upper95	VS_cos_sim_fit	VS_cos_sim_lower95	VS_cos_sim_upper95	MR_cos_sim_fit	MR_cos_sim_lower95	MR_cos_sim_upper95
27	0.87821	0.743769	0.641588			0.0164384	0.754741	0.742883	0.7666	0.691351	0.677122	0.70558	0.543362	0.533202	0.553521
27	0.729137	0.549747	0.65484			0.266438	0.764256	0.754398	0.774114	0.712827	0.701013	0.724642	0.562353	0.553915	0.570792
33	0.825573	0.785528	0.637675			0.516438	0.769213	0.760339	0.778088	0.72401	0.713381	0.734638	0.572251	0.564658	0.579844
27	0.856198	0.504707	0.744253			0.766438	0.773041	0.764884	0.781197	0.73263	0.722868	0.742392	0.579894	0.572919	0.58687
35	0.784793	0.792527	0.612056			1.01644	0.776263	0.768676	0.783849	0.739869	0.730795	0.748944	0.586333	0.579848	0.592818
22	0.775995	0.85533	0.660024			1.26644	0.779087	0.771968	0.786206	0.746195	0.737684	0.754706	0.591982	0.585898	0.598065
29	0.721738	0.644281	0.579221			1.51644	0.781622	0.774892	0.788352	0.751847	0.743804	0.75989	0.597055	0.591306	0.602804
29	0.693282	0.602874	0.375747			1.76644	0.78393	0.777526	0.790335	0.756969	0.749317	0.764621	0.60168	0.59621	0.607151
35	0.82003	0.553269	0.712274			2.01644	0.786055	0.779921	0.792188	0.761655	0.754328	0.768981	0.605942	0.600704	0.61118
24	0.796994	0.830236	0.689841			2.26644	0.788024	0.782116	0.793932	0.765968	0.758912	0.773025	0.609898	0.604853	0.614943
27	0.863373	0.880111	0.712283			2.51644	0.78986	0.784136	0.795583	0.769959	0.763123	0.776795	0.613591	0.608704	0.618479
26	0.798216	0.607463	0.655504			2.76644	0.791578	0.786004	0.797152	0.773663	0.767005	0.780321	0.617055	0.612295	0.621815
30	0.629673	0.676483	0.602565			3.01644	0.793193	0.787737	0.798648	0.77711	0.770593	0.783628	0.620314	0.615655	0.624974
23	0.804957	0.605368	0.605532			3.26644	0.794713	0.78935	0.800076	0.780323	0.773914	0.786733	0.62339	0.618808	0.627972
26	0.851035	0.684295	0.654954			3.51644	0.796148	0.790853	0.801442	0.783322	0.776993	0.789651	0.626299	0.621775	0.630823
30	0.823151	0.564214	0.699101			3.76644	0.797504	0.792258	0.802749	0.786123	0.779849	0.792396	0.629055	0.624572	0.633538
25	0.780354	0.876832	0.661592			4.01644	0.798787	0.793574	0.804001	0.788739	0.782501	0.794976	0.631671	0.627213	0.636128
30	0.679603	0.563074	0.58906			4.26644	0.800004	0.794808	0.805199	0.791182	0.784963	0.797401	0.634156	0.629713	0.638599
34	0.771985	0.71346	0.66828			4.51644	0.801157	0.795968	0.806346	0.793463	0.787249	0.799677	0.636519	0.63208	0.640959
25	0.878682	0.820976	0.748527			4.76644	0.802251	0.797058	0.807444	0.795591	0.789371	0.801812	0.638769	0.634325	0.643213
28	0.79268	0.764472	0.64349			5.01644	0.803289	0.798086	0.808493	0.797574	0.791338	0.803811	0.640911	0.636457	0.645366
32	0.840163	0.758847	0.631341			5.26644	0.804275	0.799054	0.809495	0.799419	0.793161	0.805678	0.642953	0.638483	0.647423
26	0.775395	0.811662	0.628767			5.51644	0.80521	0.799968	0.810452	0.801133	0.794846	0.807419	0.644898	0.640409	0.649387
31	0.848712	0.734061	0.752279			5.76644	0.806098	0.800832	0.811364	0.80272	0.796402	0.809038	0.646752	0.642241	0.651264
36	0.795111	0.721917	0.69063			6.01644	0.80694	0.801648	0.812232	0.804187	0.797836	0.810539	0.64852	0.643985	0.653055
29	0.848327	0.643252	0.700741			6.26644	0.807739	0.802419	0.813058	0.805538	0.799152	0.811925	0.650205	0.645646	0.654764
31	0.817951	0.661518	0.619625			6.51644	0.808496	0.803148	0.813843	0.806778	0.800357	0.813199	0.651811	0.647227	0.656394
27	0.790901	0.679533	0.606753			6.76644	0.809212	0.803838	0.814587	0.80791	0.801454	0.814365	0.65334	0.648733	0.657948
34	0.88773	0.706646	0.657341			7.01644	0.809891	0.80449	0.815291	0.808938	0.80245	0.815426	0.654797	0.650167	0.659428
33	0.856243	0.774115	0.770564			7.26644	0.810532	0.805107	0.815957	0.809866	0.803347	0.816385	0.656184	0.651531	0.660836
33	0.887126	0.604374	0.667159			7.51644	0.811137	0.805689	0.816584	0.810697	0.80415	0.817244	0.657503	0.652831	0.662175
28	0.801201	0.881207	0.759805			7.76644	0.811707	0.806239	0.817175	0.811433	0.804861	0.818006	0.658757	0.654067	0.663447
29	0.717447	0.591974	0.582625			8.01644	0.812244	0.806758	0.81773	0.812079	0.805485	0.818674	0.659948	0.655242	0.664654
22	0.865128	0.78077	0.785549			8.26644	0.812748	0.807248	0.818249	0.812637	0.806023	0.81925	0.661079	0.65636	0.665798
26	0.88888	0.784302	0.794253			8.51644	0.813221	0.807708	0.818735	0.813109	0.80648	0.819737	0.662151	0.657421	0.666881
26	0.625838	0.617344	0.542231			8.76644	0.813664	0.808141	0.819186	0.813498	0.806857	0.820138	0.663167	0.658429	0.667905
25	0.763582	0.817461	0.660089			9.01644	0.814077	0.808548	0.819606	0.813806	0.807158	0.820454	0.664128	0.659384	0.668872
22	0.818839	0.896492	0.740853			9.26644	0.814461	0.808929	0.819993	0.814036	0.807384	0.820689	0.665037	0.66029	0.669783
35	0.656351	0.572516	0.535691			9.51644	0.814817	0.809285	0.82035	0.814191	0.807538	0.820844	0.665894	0.661147	0.670641
22	0.825959	0.825684	0.745279			9.76644	0.815147	0.809617	0.820677	0.814272	0.807622	0.820922	0.666702	0.661958	0.671447
27	0.863331	0.717188	0.650153			10.0164	0.81545	0.809926	0.820974	0.814282	0.807639	0.820925	0.667463	0.662723	0.672203
35	0.816979	0.802842	0.744004			10.2664	0.815728	0.810212	0.821243	0.814223	0.80759	0.820855	0.668178	0.663445	0.672911
27	0.876469	0.816957	0.714346			10.5164	0.81598	0.810476	0.821485	0.814096	0.807477	0.820715	0.668848	0.664125	0.673571
23	0.695762	0.80309	0.645189			10.7664	0.816209	0.810718	0.8217	0.813905	0.807303	0.820507	0.669476	0.664765	0.674186
32	0.822488	0.627729	0.743052			11.0164	0.816414	0.81094	0.821889	0.81365	0.807068	0.820232	0.670061	0.665364	0.674758
32	0.844339	0.810839	0.712586			11.2664	0.816597	0.811141	0.822053	0.813334	0.806775	0.819893	0.670607	0.665926	0.675287
31	0.870144	0.775408	0.680127			11.5164	0.816757	0.811322	0.822192	0.812959	0.806426	0.819492	0.671113	0.666451	0.675776
33	0.536931	0.566479	0.478764			11.7664	0.816896	0.811484	0.822308	0.812526	0.806021	0.819031	0.671582	0.66694	0.676225
33	0.711146	0.315728	0.768182			12.0164	0.817013	0.811626	0.822401	0.812037	0.805563	0.818511	0.672015	0.667394	0.676635
31	0.893358	0.881029	0.707691			12.2664	0.817111	0.81175	0.822471	0.811494	0.805052	0.817935	0.672412	0.667815	0.677009
29	0.860823	0.800256	0.723377			12.5164	0.817188	0.811856	0.82252	0.810897	0.804491	0.817304	0.672775	0.668203	0.677348
27	0.823644	0.537549	0.732247			12.7664	0.817246	0.811944	0.822548	0.81025	0.803881	0.81662	0.673106	0.668559	0.677652
28	0.860459	0.572051	0.725924			13.0164	0.817284	0.812014	0.822555	0.809553	0.803222	0.815884	0.673404	0.668885	0.677923
31	0.825257	0.777092	0.643252			13.2664	0.817305	0.812067	0.822543	0.808808	0.802517	0.815099	0.673671	0.669181	0.678162
28	0.845107	0.766343	0.616428			13.5164	0.817307	0.812103	0.822511	0.808016	0.801766	0.814265	0.673909	0.669448	0.67837
32	0.8427	0.739938	0.65481			13.7664	0.817292	0.812122	0.822462	0.807178	0.800971	0.813385	0.674118	0.669687	0.678549
32	0.868707	0.646285	0.667306			14.0164	0.81726	0.812125	0.822394	0.806297	0.800133	0.81246	0.674298	0.669898	0.678698
27	0.789223	0.762017	0.678212			14.2664	0.817211	0.812112	0.822309	0.805372	0.799253	0.811492	0.674452	0.670083	0.678821
30	0.826186	0.605065	0.505066			14.5164	0.817146	0.812084	0.822208	0.804406	0.798332	0.810481	0.674579	0.670242	0.678916
33	0.848627	0.554577	0.677458			14.7664	0.817065	0.812039	0.82209	0.8034	0.797371	0.80943	0.674681	0.670376	0.678986
29	0.713699	0.386483	0.539849			15.0164	0.816968	0.81198	0.821957	0.802355	0.796371	0.808339	0.674759	0.670486	0.679032
31	0.792045	0.850837	0.733958			15.2664	0.816857	0.811905	0.821808	0.801272	0.795333	0.807211	0.674813	0.670572	0.679053
26	0.854653	0.86596	0.769759			15.5164	0.81673	0.811816	0.821645	0.800152	0.794258	0.806045	0.674843	0.670635	0.679052
25	0.854852	0.706954	0.560356			15.7664	0.81659	0.811712	0.821468	0.798996	0.793148	0.804845	0.674852	0.670675	0.679029
30	0.719181	0.547866	0.65772			16.0164	0.816435	0.811593	0.821278	0.797806	0.792002	0.80361	0.674839	0.670694	0.678984
34	0.810777	0.738838	0.663328			16.2664	0.816267	0.811461	0.821074	0.796582	0.790822	0.802343	0.674805	0.670691	0.67892
26	0.720118	0.397892	0.441434			16.5164	0.816086	0.811314	0.820857	0.795326	0.789609	0.801044	0.674752	0.670668	0.678835
32	0.774184	0.801007	0.735281			16.7664	0.815891	0.811154	0.820629	0.794038	0.788363	0.799714	0.674678	0.670624	0.678732
30	0.757077	0.496428	0.506415			17.0164	0.815684	0.81098	0.820388	0.79272	0.787086	0.798354	0.674586	0.670561	0.678611
29	0.886343	0.810261	0.756548			17.2664	0.815465	0.810793	0.820137	0.791372	0.785778	0.796967	0.674476	0.670479	0.678473
22	0.878326	0.758829	0.722212			17.5164	0.815234	0.810593	0.819874	0.789996	0.784439	0.795552	0.674349	0.670379	0.678318
33	0.85781	0.465153	0.740193			17.7664	0.81499	0.81038	0.819601	0.788591	0.783072	0.79411	0.674204	0.67026	0.678147
29	0.902882	0.881286	0.678735			18.0164	0.814736	0.810154	0.819318	0.78716	0.781676	0.792644	0.674043	0.670124	0.677961
33	0.732605	0.710883	0.703495			18.2664	0.81447	0.809915	0.819025	0.785702	0.780252	0.791152	0.673866	0.669971	0.67776
28	0.717016	0.686369	0.46927			18.5164	0.814193	0.809664	0.818723	0.784219	0.7788	0.789638	0.673673	0.669801	0.677546
32	0.884587	0.801487	0.769284			18.7664	0.813906	0.809401	0.818411	0.782712	0.777323	0.788101	0.673466	0.669615	0.677317
33	0.628722	0.809431	0.650658			19.0164	0.813608	0.809126	0.818091	0.781181	0.775819	0.786542	0.673244	0.669413	0.677076
34	0.829317	0.614224	0.666328			19.2664	0.813301	0.808839	0.817762	0.779626	0.774291	0.784962	0.673009	0.669196	0.676822
23	0.892903	0.733132	0.714678			19.5164	0.812983	0.80854	0.817426	0.77805	0.772738	0.783362	0.67276	0.668963	0.676557
23	0.85015	0.850883	0.688914			19.7664	0.812656	0.80823	0.817081	0.776452	0.771161	0.781743	0.672498	0.668717	0.67628
34	0.213744	0.382879	0.179355			20.0164	0.812319	0.807909	0.816729	0.774833	0.769561	0.780105	0.672224	0.668456	0.675993
25	0.83681	0.745009	0.667013			20.2664	0.811973	0.807576	0.81637	0.773193	0.767938	0.778449	0.671938	0.668181	0.675694
28	0.604405	0.74962	0.60606			20.5164	0.811618	0.807233	0.816004	0.771534	0.766293	0.776776	0.67164	0.667893	0.675386
27	0.74203	0.792066	0.601414			20.7664	0.811255	0.806879	0.815631	0.769856	0.764627	0.775086	0.67133	0.667592	0.675069
26	0.871069	0.744251	0.678794			21.0164	0.810883	0.806514	0.815251	0.76816	0.76294	0.77338	0.67101	0.667278	0.674742
30	0.90955	0.494884	0.732786			21.2664	0.810502	0.806139	0.814865	0.766446	0.761232	0.771659	0.670679	0.666952	0.674406
30	0.793283	0.73615	0.71484			21.5164	0.810114	0.805754	0.814473	0.764714	0.759505	0.769923	0.670338	0.666614	0.674062
24	0.849889	0.690894	0.730101			21.7664	0.809717	0.805359	0.814075	0.762966	0.757759	0.768173	0.669987	0.666264	0.673709
22	0.852104	0.870012	0.665766			22.0164	0.809313	0.804954	0.813671	0.761201	0.755994	0.766409	0.669626	0.665903	0.673349
33	0.891717	0.484731	0.740512			22.2664	0.808901	0.80454	0.813262	0.759421	0.754211	0.764632	0.669257	0.665532	0.672981
26	0.886896	0.826933	0.773328			22.5164	0.808482	0.804117	0.812847	0.757626	0.75241	0.762842	0.668878	0.665149	0.672607
34	0.794409	0.553832	0.505494			22.7664	0.808055	0.803684	0.812427	0.755816	0.750592	0.76104	0.668491	0.664757	0.672225
27	0.522531	0.445111	0.0734364			23.0164	0.807622	0.803242	0.812001	0.753992	0.748758	0.759225	0.668095	0.664354	0.671837
29	0.830414	0.766826	0.637529			23.2664	0.807181	0.802792	0.811571	0.752154	0.746908	0.7574	0.667692	0.663942	0.671442
23	0.777557	0.635141	0.648543			23.5164	0.806734	0.802333	0.811135	0.750302	0.745042	0.755563	0.667281	0.66352	0.671041
22	0.888693	0.841977	0.730526			23.7664	0.80628	0.801865	0.810695	0.748438	0.743161	0.753715	0.666862	0.66309	0.670634
26	0.868047	0.744537	0.690158			24.0164	0.80582	0.80139	0.81025	0.746562	0.741266	0.751858	0.666436	0.662651	0.670222
29	0.820482	0.510499	0.619284			24.2664	0.805354	0.800907	0.809801	0.744673	0.739356	0.74999	0.666003	0.662203	0.669803
25	0.863397	0.695544	0.72178			24.5164	0.804881	0.800416	0.809347	0.742773	0.737433	0.748112	0.665564	0.661748	0.66938
33	0.851188	0.78195	0.716625			24.7664	0.804403	0.799917	0.808888	0.740861	0.735497	0.746225	0.665118	0.661284	0.668952
27	0.858398	0.903808	0.698844			25.0164	0.803918	0.799411	0.808425	0.738938	0.733548	0.744329	0.664666	0.660813	0.668518
26	0.684078	0.479389	0.599213			25.2664	0.803428	0.798898	0.807958	0.737005	0.731587	0.742424	0.664208	0.660335	0.66808
28	0.883267	0.747275	0.653084			25.5164	0.802932	0.798378	0.807486	0.735062	0.729614	0.740511	0.663744	0.65985	0.667637
33	0.846418	0.701558	0.474281			25.7664	0.802431	0.797851	0.807011	0.733109	0.727629	0.738589	0.663274	0.659358	0.66719
26	0.850735	0.702559	0.708483			26.0164	0.801924	0.797317	0.806531	0.731147	0.725634	0.736659	0.6628	0.65886	0.666739
26	0.802339	0.748988	0.579978			26.2664	0.801412	0.796777	0.806047	0.729175	0.723628	0.734722	0.66232	0.658356	0.666283
35	0.863345	0.873665	0.700258			26.5164	0.800895	0.796231	0.805558	0.727194	0.721612	0.732777	0.661835	0.657846	0.665823
29	0.50468	0.71427	0.620014			26.7664	0.800373	0.795679	0.805066	0.725205	0.719586	0.730824	0.661345	0.65733	0.66536
26	0.783063	0.846159	0.545032			27.0164	0.799846	0.795121	0.80457	0.723208	0.717551	0.728865	0.660851	0.656809	0.664893
32	0.56856	0.437941	0.431426			27.2664	0.799314	0.794558	0.80407	0.721202	0.715506	0.726899	0.660352	0.656283	0.664422
33	0.535244	0.580252	0.574908			27.5164	0.798777	0.793989	0.803566	0.719189	0.713453	0.724926	0.659849	0.655752	0.663947
31	0.531918	0.677565	0.459071			27.7664	0.798236	0.793414	0.803058	0.717169	0.711392	0.722946	0.659343	0.655216	0.663469
34	0.691728	0.788041	0.561154			28.0164	0.797691	0.792835	0.802547	0.715142	0.709323	0.72096	0.658832	0.654676	0.662988
31	0.844698	0.759771	0.72661			28.2664	0.797141	0.79225	0.802031	0.713107	0.707246	0.718968	0.658318	0.654131	0.662504
29	0.747959	0.831242	0.65676			28.5164	0.796586	0.791661	0.801512	0.711066	0.705162	0.71697	0.6578	0.653583	0.662016
26	0.850709	0.763454	0.739676			28.7664	0.796028	0.791066	0.800989	0.709019	0.703071	0.714967	0.657278	0.653031	0.661526
35	0.847379	0.574824	0.702677			29.0164	0.795465	0.790468	0.800462	0.706966	0.700974	0.712957	0.656754	0.652475	0.661033
29	0.825124	0.717897	0.672832			29.2664	0.794898	0.789865	0.799932	0.704906	0.69887	0.710943	0.656226	0.651915	0.660537
28	0.831464	0.800829	0.780149			29.5164	0.794328	0.789257	0.799398	0.702842	0.69676	0.708923	0.655695	0.651353	0.660038
32	0.672759	0.39196	0.594537			29.7664	0.793753	0.788646	0.79886	0.700771	0.694645	0.706898	0.655162	0.650787	0.659537
23	0.835414	0.84844	0.673486			30.0164	0.793175	0.78803	0.798319	0.698696	0.692524	0.704868	0.654626	0.650219	0.659033
26	0.883092	0.770568	0.756603			30.2664	0.792593	0.787411	0.797775	0.696616	0.690398	0.702833	0.654087	0.649648	0.658527
33	0.579692	0.583471	0.624716			30.5164	0.792007	0.786788	0.797226	0.694531	0.688267	0.700794	0.653546	0.649075	0.658018
31	0.824261	0.759345	0.688985			30.7664	0.791418	0.786161	0.796674	0.692441	0.686132	0.69875	0.653003	0.648499	0.657507
26	0.857572	0.888459	0.702582			31.0164	0.790825	0.785531	0.796119	0.690347	0.683992	0.696702	0.652458	0.647921	0.656995
32	0.788501	0.711796	0.628349			31.2664	0.790229	0.784897	0.795561	0.688249	0.681848	0.69465	0.65191	0.647341	0.65648
26	0.828247	0.646064	0.453013			31.5164	0.789629	0.784261	0.794998	0.686147	0.679701	0.692594	0.651361	0.646759	0.655963
33	0.852694	0.56195	0.604238			31.7664	0.789027	0.783621	0.794433	0.684041	0.67755	0.690533	0.65081	0.646176	0.655444
34	0.796088	0.687909	0.75259			32.0164	0.788421	0.782978	0.793864	0.681932	0.675395	0.688469	0.650257	0.645591	0.654923
28	0.853727	0.829138	0.76328			32.2664	0.787812	0.782332	0.793292	0.679819	0.673237	0.686402	0.649703	0.645004	0.654401
34	0.726988	0.390372	0.547892			32.5164	0.7872	0.781683	0.792716	0.677704	0.671077	0.68433	0.649147	0.644417	0.653877
33	0.772873	0.841858	0.684314			32.7664	0.786585	0.781032	0.792138	0.675585	0.668913	0.682256	0.64859	0.643828	0.653351
25	0.869024	0.81816	0.758563			33.0164	0.785967	0.780378	0.791556	0.673463	0.666748	0.680178	0.648031	0.643238	0.652824
25	0.846334	0.816777	0.710997			33.2664	0.785346	0.779721	0.790971	0.671338	0.66458	0.678097	0.647471	0.642648	0.652295
31	0.865739	0.87344	0.765817			33.5164	0.784722	0.779062	0.790382	0.669211	0.66241	0.676013	0.646911	0.642057	0.651765
35	0.860658	0.826596	0.704508			33.7664	0.784096	0.778401	0.789791	0.667082	0.660238	0.673926	0.646349	0.641465	0.651234
32	0.778396	0.869449	0.669341			34.0164	0.783467	0.777737	0.789196	0.66495	0.658064	0.671837	0.645787	0.640872	0.650701
30	0.781664	0.759504	0.598773			34.2664	0.782835	0.777071	0.788599	0.662817	0.655889	0.669745	0.645224	0.64028	0.650167
27	0.816604	0.728583	0.75921			34.5164	0.782201	0.776404	0.787998	0.660681	0.653712	0.66765	0.64466	0.639687	0.649633
35	0.779255	0.711015	0.708891			34.7664	0.781564	0.775734	0.787394	0.658544	0.651534	0.665553	0.644095	0.639093	0.649097
34	0.814596	0.49196	0.678746			35.0164	0.780925	0.775062	0.786788	0.656404	0.649356	0.663453	0.64353	0.6385	0.64856
30	0.872345	0.846537	0.732567			35.2664	0.780283	0.774388	0.786178	0.654264	0.647176	0.661352	0.642965	0.637907	0.648022
33	0.803732	0.773575	0.659282			35.5164	0.779639	0.773713	0.785565	0.652122	0.644996	0.659248	0.642399	0.637314	0.647484
30	0.853008	0.722111	0.738478			35.7664	0.778993	0.773036	0.78495	0.649979	0.642815	0.657142	0.641833	0.636721	0.646944
35	0.51906	0.253675	0.396355			36.0164	0.778344	0.772357	0.784332	0.647835	0.640634	0.655035	0.641267	0.636129	0.646404
22	0.845972	0.701232	0.692552			36.2664	0.777693	0.771676	0.783711	0.645689	0.638453	0.652926	0.6407	0.635537	0.645864
29	0.773985	0.612528	0.677551			36.5164	0.777041	0.770994	0.783087	0.643543	0.636271	0.650815	0.640134	0.634946	0.645322
26	0.837929	0.693423	0.691409			36.7664	0.776385	0.770311	0.78246	0.641396	0.63409	0.648703	0.639568	0.634355	0.644781
27	0.563413	0.548661	0.443227			37.0164	0.775728	0.769626	0.781831	0.639249	0.631909	0.646589	0.639002	0.633765	0.644238
27	0.873163	0.802804	0.589522			37.2664	0.775069	0.76894	0.781199	0.637101	0.629728	0.644474	0.638436	0.633175	0.643696
27	0.867654	0.768072	0.736771			37.5164	0.774408	0.768252	0.780564	0.634953	0.627548	0.642357	0.63787	0.632587	0.643153
32	0.797913	0.675003	0.667278			37.7664	0.773745	0.767564	0.779927	0.632804	0.625368	0.64024	0.637304	0.631999	0.64261
30	0.871335	0.78665	0.703619			38.0164	0.77308	0.766874	0.779287	0.630655	0.623189	0.638121	0.636739	0.631413	0.642066
34	0.642907	0.544482	0.581447			38.2664	0.772414	0.766183	0.778644	0.628506	0.621011	0.636002	0.636175	0.630827	0.641522
25	0.741991	0.706821	0.659785			38.5164	0.771745	0.765491	0.777999	0.626357	0.618833	0.633882	0.635611	0.630243	0.640979
31	0.887729	0.771152	0.648693			38.7664	0.771075	0.764798	0.777352	0.624209	0.616657	0.631761	0.635047	0.629659	0.640435
28	0.822743	0.727247	0.712483			39.0164	0.770403	0.764103	0.776702	0.62206	0.614481	0.629639	0.634484	0.629077	0.639891
28	0.853363	0.821009	0.73109			39.2664	0.769729	0.763408	0.77605	0.619912	0.612307	0.627517	0.633922	0.628496	0.639347
27	0.870985	0.890722	0.773765			39.5164	0.769054	0.762712	0.775396	0.617764	0.610135	0.625394	0.63336	0.627917	0.638803
22	0.865596	0.841669	0.712458			39.7664	0.768377	0.762015	0.774739	0.615617	0.607963	0.623271	0.632799	0.627339	0.63826
23	0.759172	0.77694	0.66885			40.0164	0.767699	0.761318	0.77408	0.61347	0.605793	0.621147	0.632239	0.626762	0.637716
26	0.866584	0.7269	0.66715			40.2664	0.767019	0.760619	0.773418	0.611324	0.603625	0.619024	0.63168	0.626187	0.637173
26	0.863332	0.822958	0.697884			40.5164	0.766337	0.75992	0.772755	0.609179	0.601458	0.6169	0.631122	0.625613	0.63663
30	0.887091	0.722751	0.693814			40.7664	0.765655	0.75922	0.772089	0.607035	0.599293	0.614776	0.630564	0.625041	0.636087
25	0.774913	0.845408	0.590103			41.0164	0.76497	0.758519	0.771422	0.604891	0.59713	0.612653	0.630008	0.624471	0.635545
27	0.805382	0.82064	0.769652			41.2664	0.764285	0.757818	0.770752	0.602749	0.594969	0.610529	0.629452	0.623902	0.635003
32	0.857527	0.725096	0.581386			41.5164	0.763598	0.757116	0.77008	0.600607	0.592809	0.608406	0.628898	0.623334	0.634462
29	0.840612	0.783906	0.749386			41.7664	0.76291	0.756414	0.769406	0.598467	0.590652	0.606283	0.628345	0.622769	0.633921
30	0.8516	0.743367	0.398572			42.0164	0.762221	0.75571	0.768731	0.596328	0.588496	0.60416	0.627793	0.622205	0.63338
27	0.880923	0.815289	0.69882			42.2664	0.76153	0.755007	0.768053	0.59419	0.586343	0.602038	0.627242	0.621643	0.63284
27	0.657478	0.713009	0.700076			42.5164	0.760838	0.754303	0.767374	0.592054	0.584192	0.599916	0.626692	0.621083	0.632301
35	0.613919	0.756856	0.656542			42.7664	0.760145	0.753598	0.766693	0.589919	0.582043	0.597795	0.626143	0.620524	0.631763
31	0.882223	0.772131	0.716429			43.0164	0.759451	0.752893	0.76601	0.587785	0.579896	0.595675	0.625596	0.619967	0.631225
22	0.873654	0.838236	0.711604			43.2664	0.758756	0.752187	0.765325	0.585653	0.577752	0.593555	0.62505	0.619412	0.630687
26	0.837315	0.738874	0.656809			43.5164	0.75806	0.751481	0.764639	0.583523	0.57561	0.591436	0.624505	0.618859	0.630151
24	0.833487	0.821975	0.741772			43.7664	0.757363	0.750775	0.763951	0.581394	0.57347	0.589319	0.623962	0.618308	0.629616
23	0.892645	0.83395	0.737906			44.0164	0.756665	0.750068	0.763262	0.579267	0.571333	0.587202	0.62342	0.617759	0.629081
30	0.843773	0.873769	0.712011			44.2664	0.755966	0.74936	0.762571	0.577142	0.569198	0.585086	0.622879	0.617211	0.628547
31	0.743191	0.704394	0.535237			44.5164	0.755266	0.748653	0.761879	0.575019	0.567066	0.582971	0.62234	0.616666	0.628014
31	0.838621	0.701181	0.733967			44.7664	0.754565	0.747945	0.761185	0.572897	0.564936	0.580858	0.621802	0.616122	0.627482
33	0.843338	0.747923	0.741115			45.0164	0.753863	0.747236	0.76049	0.570778	0.562809	0.578746	0.621266	0.61558	0.626952
32	0.744547	0.731593	0.626046			45.2664	0.75316	0.746528	0.759793	0.56866	0.560685	0.576635	0.620731	0.61504	0.626422
31	0.851613	0.825509	0.737368			45.5164	0.752457	0.745819	0.759095	0.566545	0.558563	0.574526	0.620198	0.614502	0.625893
22	0.820065	0.512124	0.509989			45.7664	0.751753	0.745109	0.758396	0.564431	0.556444	0.572418	0.619666	0.613966	0.625365
35	0.675726	0.693021	0.605009			46.0164	0.751048	0.7444	0.757696	0.56232	0.554327	0.570312	0.619136	0.613432	0.624839
32	0.70652	0.806137	0.703458			46.2664	0.750342	0.74369	0.756995	0.560211	0.552213	0.568208	0.618607	0.6129	0.624314
23	0.886348	0.793276	0.642258			46.5164	0.749636	0.74298	0.756292	0.558104	0.550102	0.566105	0.61808	0.61237	0.623789
32	0.553115	0.645491	0.414681			46.7664	0.748929	0.742269	0.755589	0.555999	0.547994	0.564004	0.617554	0.611842	0.623267
33	0.775808	0.554388	0.59185			47.0164	0.748222	0.741559	0.754885	0.553897	0.545889	0.561905	0.61703	0.611315	0.622745
29	0.908541	0.861456	0.751169			47.2664	0.747513	0.740848	0.754179	0.551797	0.543786	0.559808	0.616508	0.610791	0.622225
25	0.836895	0.86874	0.676532			47.5164	0.746805	0.740136	0.753473	0.549699	0.541686	0.557712	0.615987	0.610268	0.621706
23	0.847803	0.891957	0.748337			47.7664	0.746095	0.739425	0.752766	0.547604	0.539588	0.555619	0.615468	0.609748	0.621189
34	0.826136	0.443874	0.607805			48.0164	0.745385	0.738713	0.752058	0.545511	0.537494	0.553528	0.614951	0.609229	0.620673
28	0.847129	0.528825	0.677308			48.2664	0.744675	0.738001	0.751349	0.543421	0.535402	0.551439	0.614435	0.608712	0.620158
35	0.84476	0.758514	0.760424			48.5164	0.743964	0.737288	0.75064	0.541333	0.533314	0.549353	0.613921	0.608197	0.619645
26	0.779773	0.68921	0.631488			48.7664	0.743253	0.736576	0.74993	0.539248	0.531228	0.547269	0.613409	0.607684	0.619133
27	0.867337	0.833949	0.693279			49.0164	0.742541	0.735863	0.74922	0.537166	0.529144	0.545187	0.612898	0.607173	0.618623
36	0.875138	0.70806	0.659747			49.2664	0.741829	0.73515	0.748508	0.535086	0.527064	0.543107	0.612389	0.606663	0.618115
28	0.805799	0.878877	0.703039			49.5164	0.741117	0.734436	0.747797	0.533009	0.524986	0.541031	0.611882	0.606156	0.617608
33	0.797783	0.807811	0.732193			49.7664	0.740404	0.733723	0.747085	0.530934	0.522912	0.538956	0.611376	0.60565	0.617103
25	0.793212	0.841807	0.686418			50.0164	0.739691	0.733009	0.746373	0.528862	0.52084	0.536885	0.610873	0.605146	0.6166
27	0.764734	0.806427	0.675323			50.2664	0.738977	0.732294	0.74566	0.526793	0.51877	0.534816	0.610371	0.604643	0.616098
33	0.813397	0.496649	0.611555			50.5164	0.738263	0.73158	0.744947	0.524727	0.516704	0.53275	0.60987	0.604143	0.615598
27	0.859107	0.804378	0.710343			50.7664	0.737549	0.730865	0.744234	0.522663	0.51464	0.530686	0.609372	0.603644	0.6151
30	0.40627	0.324588	0.36161			51.0164	0.736835	0.73015	0.74352	0.520603	0.51258	0.528626	0.608875	0.603147	0.614603
31	0.869388	0.797928	0.646633			51.2664	0.73612	0.729434	0.742807	0.518545	0.510521	0.526568	0.60838	0.602652	0.614108
27	0.822203	0.734186	0.69907			51.5164	0.735406	0.728718	0.742093	0.51649	0.508466	0.524514	0.607887	0.602158	0.613616
32	0.824737	0.682341	0.619629			51.7664	0.734691	0.728002	0.741379	0.514438	0.506413	0.522462	0.607395	0.601666	0.613125
29	0.878462	0.749067	0.687769			52.0164	0.733976	0.727286	0.740666	0.512389	0.504363	0.520414	0.606905	0.601175	0.612636
26	0.840966	0.772375	0.680753			52.2664	0.733261	0.726569	0.739952	0.510342	0.502316	0.518369	0.606417	0.600686	0.612149
33	0.693228	0.585218	0.680313			52.5164	0.732545	0.725852	0.739239	0.508299	0.500271	0.516327	0.605931	0.600199	0.611664
31	0.823679	0.63822	0.640047			52.7664	0.73183	0.725134	0.738526	0.506259	0.498229	0.514288	0.605447	0.599713	0.611181
25	0.784717	0.854927	0.690069			53.0164	0.731114	0.724416	0.737813	0.504222	0.49619	0.512253	0.604964	0.599228	0.6107
30	0.893558	0.8004	0.694779			53.2664	0.730399	0.723698	0.7371	0.502187	0.494153	0.510221	0.604483	0.598745	0.610221
22	0.333085	0.569811	0.591034			53.5164	0.729683	0.722979	0.736388	0.500156	0.492119	0.508193	0.604004	0.598264	0.609744
27	0.858742	0.837371	0.653623			53.7664	0.728968	0.72226	0.735675	0.498128	0.490088	0.506168	0.603526	0.597784	0.609269
23	0.631857	0.512951	0.658202			54.0164	0.728252	0.72154	0.734964	0.496103	0.488059	0.504147	0.603051	0.597305	0.608796
31	0.764234	0.351671	0.393032			54.2664	0.727536	0.72082	0.734253	0.494081	0.486032	0.502129	0.602577	0.596828	0.608326
26	0.894821	0.683556	0.752307			54.5164	0.726821	0.720099	0.733542	0.492062	0.484008	0.500116	0.602105	0.596352	0.607857
24	0.869078	0.7884	0.718917			54.7664	0.726105	0.719378	0.732832	0.490046	0.481987	0.498105	0.601634	0.595877	0.607391
26	0.848721	0.803566	0.693564			55.0164	0.72539	0.718657	0.732123	0.488033	0.479968	0.496099	0.601166	0.595404	0.606927
34	0.399747	0.695478	0.458546			55.2664	0.724674	0.717935	0.731414	0.486024	0.477951	0.494096	0.600699	0.594932	0.606465
28	0.869771	0.786476	0.604044			55.5164	0.723959	0.717212	0.730706	0.484017	0.475937	0.492098	0.600233	0.594461	0.606006
27	0.766429	0.808469	0.461513			55.7664	0.723244	0.716489	0.729999	0.482014	0.473925	0.490103	0.59977	0.593991	0.605549
34	0.755373	0.555205	0.594457			56.0164	0.722529	0.715766	0.729292	0.480014	0.471916	0.488112	0.599308	0.593523	0.605094
28	0.714503	0.690692	0.696716			56.2664	0.721814	0.715042	0.728587	0.478017	0.469909	0.486125	0.598848	0.593055	0.604641
32	0.833393	0.781809	0.746917			56.5164	0.721099	0.714317	0.727882	0.476023	0.467904	0.484142	0.59839	0.592589	0.604191
29	0.854131	0.73779	0.759885			56.7664	0.720385	0.713592	0.727178	0.474032	0.465901	0.482164	0.597933	0.592123	0.603743
24	0.883683	0.850887	0.693864			57.0164	0.719671	0.712866	0.726475	0.472045	0.463901	0.480189	0.597478	0.591659	0.603298
34	0.869849	0.699937	0.663235			57.2664	0.718957	0.712139	0.725774	0.470061	0.461903	0.478219	0.597025	0.591196	0.602854
31	0.898603	0.747422	0.646163			57.5164	0.718243	0.711412	0.725073	0.46808	0.459907	0.476253	0.596573	0.590733	0.602414
26	0.803271	0.823088	0.760816			57.7664	0.717529	0.710685	0.724373	0.466102	0.457913	0.474291	0.596124	0.590272	0.601975
31	0.706593	0.730617	0.561207			58.0164	0.716816	0.709957	0.723675	0.464127	0.455921	0.472333	0.595675	0.589811	0.601539
23	0.896153	0.779614	0.743086			58.2664	0.716103	0.709228	0.722978	0.462156	0.453932	0.47038	0.595229	0.589351	0.601106
28	0.77155	0.833436	0.66336			58.5164	0.71539	0.708498	0.722282	0.460188	0.451945	0.468431	0.594784	0.588893	0.600675
23	0.829113	0.657868	0.784531			58.7664	0.714678	0.707768	0.721587	0.458223	0.449959	0.466486	0.59434	0.588435	0.600246
33	0.790086	0.537374	0.515946			59.0164	0.713965	0.707037	0.720893	0.456261	0.447976	0.464546	0.593899	0.587977	0.59982
24	0.711293	0.660862	0.552427			59.2664	0.713254	0.706306	0.720201	0.454302	0.445995	0.46261	0.593459	0.587521	0.599396
27	0.713639	0.652853	0.581075			59.5164	0.712542	0.705574	0.71951	0.452347	0.444016	0.460679	0.59302	0.587065	0.598975
32	0.892784	0.781771	0.74708			59.7664	0.711831	0.704841	0.718821	0.450395	0.442038	0.458752	0.592583	0.58661	0.598556
27	0.794515	0.539799	0.33889			60.0164	0.71112	0.704108	0.718133	0.448446	0.440063	0.456829	0.592148	0.586156	0.59814
30	0.873296	0.830227	0.748427			60.2664	0.71041	0.703374	0.717446	0.446501	0.43809	0.454912	0.591714	0.585702	0.597726
26	0.826979	0.489943	0.828823			60.5164	0.7097	0.702639	0.716761	0.444558	0.436118	0.452998	0.591282	0.585249	0.597315
28	0.777293	0.67475	0.721426			60.7664	0.708991	0.701904	0.716077	0.442619	0.434149	0.451089	0.590851	0.584797	0.596906
25	0.890727	0.822093	0.688829			61.0164	0.708282	0.701168	0.715395	0.440683	0.432182	0.449185	0.590422	0.584345	0.5965
25	0.892479	0.88382	0.780431			61.2664	0.707573	0.700431	0.714715	0.438751	0.430216	0.447286	0.589995	0.583894	0.596096
32	0.666024	0.740962	0.608191			61.5164	0.706865	0.699694	0.714035	0.436821	0.428252	0.44539	0.589569	0.583443	0.595694
26	0.878919	0.840877	0.630553			61.7664	0.706157	0.698956	0.713358	0.434895	0.42629	0.4435	0.589144	0.582993	0.595295
23	0.863472	0.874241	0.695395			62.0164	0.70545	0.698218	0.712682	0.432972	0.42433	0.441614	0.588721	0.582543	0.594899
26	0.766631	0.395685	0.739494			62.2664	0.704743	0.697478	0.712008	0.431052	0.422372	0.439733	0.588299	0.582094	0.594505
28	0.765562	0.754867	0.648151			62.5164	0.704037	0.696739	0.711335	0.429136	0.420416	0.437856	0.587879	0.581645	0.594113
30	0.777056	0.475537	0.545752			62.7664	0.703331	0.695998	0.710664	0.427223	0.418461	0.435984	0.587461	0.581197	0.593724
31	0.774323	0.779435	0.673784			63.0164	0.702626	0.695257	0.709995	0.425313	0.416508	0.434117	0.587043	0.580749	0.593338
31	0.876722	0.659783	0.690302			63.2664	0.701921	0.694515	0.709328	0.423406	0.414558	0.432254	0.586628	0.580302	0.592953
31	0.8609	0.823764	0.681669			63.5164	0.701217	0.693773	0.708662	0.421502	0.412608	0.430396	0.586213	0.579855	0.592571
35	0.748932	0.625486	0.634614			63.7664	0.700514	0.69303	0.707997	0.419602	0.410661	0.428542	0.5858	0.579409	0.592192
31	0.902776	0.725528	0.713008			64.0164	0.699811	0.692287	0.707335	0.417704	0.408716	0.426693	0.585389	0.578963	0.591815
29	0.757543	0.763027	0.736792			64.2664	0.699108	0.691543	0.706674	0.41581	0.406772	0.424849	0.584979	0.578517	0.59144
22	0.864368	0.862398	0.607085			64.5164	0.698406	0.690798	0.706015	0.41392	0.40483	0.423009	0.58457	0.578072	0.591068
29	0.688734	0.557778	0.571238			64.7664	0.697705	0.690053	0.705358	0.412032	0.40289	0.421174	0.584162	0.577627	0.590698
31	0.733424	0.616634	0.510987			65.0164	0.697005	0.689307	0.704702	0.410148	0.400952	0.419343	0.583756	0.577182	0.590331
34	0.869089	0.877332	0.68203			65.2664	0.696305	0.688561	0.704048	0.408266	0.399015	0.417517	0.583352	0.576738	0.589965
23	0.83299	0.813491	0.776752			65.5164	0.695605	0.687814	0.703396	0.406388	0.397081	0.415696	0.582948	0.576294	0.589602
26	0.756403	0.759168	0.627363			65.7664	0.694907	0.687067	0.702746	0.404513	0.395148	0.413879	0.582546	0.57585	0.589242
23	0.792802	0.696681	0.641759			66.0164	0.694208	0.686319	0.702097	0.402642	0.393217	0.412067	0.582145	0.575407	0.588883
30	0.757507	0.82795	0.734998			66.2664	0.693511	0.685571	0.701451	0.400773	0.391288	0.410259	0.581746	0.574964	0.588527
23	0.90073	0.874152	0.767858			66.5164	0.692814	0.684823	0.700805	0.398908	0.38936	0.408455	0.581347	0.574522	0.588173
29	0.845962	0.596134	0.589648			66.7664	0.692118	0.684074	0.700162	0.397046	0.387435	0.406656	0.58095	0.57408	0.587821
28	0.833412	0.847436	0.665326			67.0164	0.691423	0.683325	0.699521	0.395186	0.385511	0.404862	0.580555	0.573638	0.587472
28	0.811446	0.732127	0.588279			67.2664	0.690728	0.682575	0.698881	0.393331	0.383589	0.403072	0.58016	0.573196	0.587124
34	0.781969	0.82469	0.639741			67.5164	0.690034	0.681825	0.698243	0.391478	0.381669	0.401286	0.579767	0.572755	0.586779
35	0.533496	0.426729	0.36655			67.7664	0.689341	0.681075	0.697606	0.389628	0.379751	0.399505	0.579375	0.572314	0.586436
27	0.826619	0.60298	0.650593			68.0164	0.688648	0.680324	0.696972	0.387781	0.377835	0.397728	0.578984	0.571873	0.586095
32	0.543313	0.525303	0.344006			68.2664	0.687956	0.679573	0.696339	0.385938	0.37592	0.395956	0.578594	0.571433	0.585755
28	0.836622	0.620225	0.678519			68.5164	0.687265	0.678822	0.695708	0.384098	0.374008	0.394187	0.578206	0.570993	0.585418
27	0.840198	0.837372	0.712031			68.7664	0.686574	0.67807	0.695078	0.38226	0.372097	0.392423	0.577818	0.570553	0.585083
30	0.787941	0.674517	0.656559			69.0164	0.685885	0.677319	0.69445	0.380426	0.370188	0.390664	0.577432	0.570114	0.58475
25	0.728697	0.897796	0.689076			69.2664	0.685196	0.676567	0.693824	0.378595	0.368281	0.388908	0.577047	0.569675	0.584419
27	0.80031	0.692327	0.686406			69.5164	0.684507	0.675815	0.6932	0.376767	0.366377	0.387157	0.576663	0.569236	0.58409
24	0.883638	0.855845	0.697871			69.7664	0.68382	0.675063	0.692577	0.374942	0.364474	0.38541	0.57628	0.568798	0.583763
22	0.767087	0.80613	0.755072			70.0164	0.683133	0.67431	0.691956	0.37312	0.362572	0.383667	0.575898	0.568359	0.583438
31	0.783676	0.655864	0.484279			70.2664	0.682447	0.673558	0.691337	0.371301	0.360673	0.381929	0.575518	0.567922	0.583114
34	0.863126	0.749389	0.752926			70.5164	0.681762	0.672805	0.690719	0.369485	0.358776	0.380194	0.575138	0.567484	0.582792
29	0.708895	0.829754	0.703266			70.7664	0.681078	0.672053	0.690103	0.367672	0.356881	0.378464	0.57476	0.567047	0.582473
36	0.789321	0.8269	0.708277			71.0164	0.680394	0.6713	0.689489	0.365863	0.354988	0.376737	0.574382	0.56661	0.582154
30	0.842775	0.824076	0.730326			71.2664	0.679712	0.670547	0.688876	0.364056	0.353097	0.375015	0.574006	0.566173	0.581838
33	0.771502	0.587537	0.477522			71.5164	0.67903	0.669795	0.688265	0.362252	0.351208	0.373296	0.57363	0.565737	0.581524
24	0.917511	0.763997	0.681112			71.7664	0.678349	0.669042	0.687655	0.360451	0.349321	0.371582	0.573256	0.565301	0.581211
33	0.747775	0.7325	0.640586			72.0164	0.677668	0.668289	0.687047	0.358653	0.347435	0.369871	0.572882	0.564865	0.580899
29	0.801134	0.65191	0.57023			72.2664	0.676989	0.667537	0.686441	0.356858	0.345552	0.368164	0.57251	0.56443	0.58059
32	0.760417	0.738134	0.722145			72.5164	0.67631	0.666784	0.685836	0.355066	0.343671	0.366462	0.572138	0.563995	0.580282
32	0.794079	0.783695	0.687188			72.7664	0.675632	0.666032	0.685233	0.353278	0.341792	0.364763	0.571768	0.56356	0.579976
29	0.572883	0.371221	0.458723			73.0164	0.674955	0.665279	0.684631	0.351492	0.339916	0.363068	0.571398	0.563126	0.579671
27	0.790947	0.76797	0.739275			73.2664	0.674279	0.664527	0.684031	0.349708	0.338041	0.361376	0.57103	0.562692	0.579367
31	0.817347	0.750495	0.626548			73.5164	0.673604	0.663775	0.683432	0.347928	0.336168	0.359689	0.570662	0.562258	0.579066
33	0.63733	0.379852	0.47218			73.7664	0.672929	0.663023	0.682835	0.346151	0.334297	0.358005	0.570295	0.561825	0.578765
29	0.527374	0.51045	0.395241			74.0164	0.672256	0.662272	0.68224	0.344377	0.332429	0.356325	0.569929	0.561392	0.578467
32	0.78168	0.749411	0.64208			74.2664	0.671583	0.66152	0.681646	0.342605	0.330563	0.354648	0.569564	0.560959	0.578169
24	0.889625	0.75426	0.626288			74.5164	0.670911	0.660769	0.681053	0.340837	0.328698	0.352975	0.5692	0.560527	0.577873
28	0.786081	0.833373	0.719602			74.7664	0.67024	0.660018	0.680462	0.339071	0.326836	0.351306	0.568837	0.560095	0.577579
31	0.846959	0.558113	0.69633			75.0164	0.66957	0.659268	0.679872	0.337308	0.324976	0.34964	0.568475	0.559663	0.577286
30	0.580084	0.753806	0.577781			75.2664	0.668901	0.658517	0.679284	0.335548	0.323119	0.347978	0.568113	0.559232	0.576994
27	0.83427	0.607969	0.615003			75.5164	0.668232	0.657768	0.678697	0.333791	0.321263	0.346319	0.567752	0.558801	0.576703
35	0.730088	0.516648	0.680006			75.7664	0.667565	0.657018	0.678111	0.332037	0.319409	0.344664	0.567393	0.558371	0.576414
26	0.694139	0.76777	0.666976			76.0164	0.666898	0.656269	0.677527	0.330285	0.317558	0.343013	0.567033	0.557941	0.576126
31	0.860736	0.723003	0.720159			76.2664	0.666232	0.65552	0.676945	0.328537	0.315709	0.341364	0.566675	0.557511	0.57584
24	0.876708	0.871748	0.689489			76.5164	0.665567	0.654771	0.676363	0.326791	0.313862	0.33972	0.566318	0.557081	0.575554
28	0.724633	0.832531	0.71804			76.7664	0.664903	0.654023	0.675783	0.325048	0.312018	0.338078	0.565961	0.556652	0.57527
26	0.85101	0.613557	0.733103			77.0164	0.66424	0.653276	0.675205	0.323308	0.310175	0.33644	0.565605	0.556224	0.574987
25	0.857774	0.773024	0.596282			77.2664	0.663578	0.652528	0.674628	0.32157	0.308335	0.334805	0.56525	0.555795	0.574705
28	0.744816	0.733231	0.648649			77.5164	0.662917	0.651782	0.674052	0.319835	0.306497	0.333174	0.564896	0.555367	0.574424
35	0.581759	0.606832	0.610303			77.7664	0.662256	0.651035	0.673477	0.318103	0.304661	0.331545	0.564542	0.55494	0.574144
34	0.777435	0.745886	0.588016			78.0164	0.661597	0.650289	0.672904	0.316374	0.302828	0.329921	0.564189	0.554513	0.573866
34	0.814791	0.770682	0.700036			78.2664	0.660938	0.649544	0.672332	0.314647	0.300996	0.328299	0.563837	0.554086	0.573588
32	0.799668	0.692829	0.739591			78.5164	0.66028	0.648799	0.671761	0.312924	0.299167	0.32668	0.563486	0.55366	0.573312
28	0.868394	0.873543	0.748407			78.7664	0.659624	0.648055	0.671192	0.311203	0.29734	0.325065	0.563135	0.553234	0.573036
24	0.844453	0.549532	0.490332			79.0164	0.658968	0.647312	0.670624	0.309484	0.295516	0.323452	0.562785	0.552808	0.572762
29	0.870843	0.836653	0.781654			79.2664	0.658313	0.646568	0.670057	0.307768	0.293694	0.321843	0.562436	0.552383	0.572489
24	0.763394	0.862994	0.700416			79.5164	0.657659	0.645826	0.669492	0.306055	0.291874	0.320237	0.562087	0.551958	0.572216
23	0.695223	0.661554	0.589042			79.7664	0.657006	0.645084	0.668927	0.304345	0.290056	0.318634	0.561739	0.551533	0.571945
27	0.872563	0.797971	0.66147			80.0164	0.656353	0.644343	0.668364	0.302637	0.28824	0.317034	0.561392	0.551109	0.571674
27	0.638345	0.737341	0.529311			80.2664	0.655702	0.643602	0.667802	0.300932	0.286427	0.315437	0.561045	0.550686	0.571405
35	0.574533	0.875148	0.643892			80.5164	0.655052	0.642862	0.667242	0.29923	0.284616	0.313843	0.560699	0.550263	0.571136
32	0.723334	0.666949	0.648061			80.7664	0.654402	0.642122	0.666682	0.29753	0.282808	0.312252	0.560354	0.54984	0.570868
22	0.819289	0.743536	0.69642			81.0164	0.653754	0.641383	0.666124	0.295833	0.281001	0.310664	0.560009	0.549417	0.570601
30	0.801522	0.758596	0.607308			81.2664	0.653106	0.640645	0.665567	0.294138	0.279197	0.309079	0.559665	0.548995	0.570335
33	0.867729	0.744895	0.648103			81.5164	0.652459	0.639908	0.665011	0.292446	0.277395	0.307496	0.559322	0.548574	0.57007
30	0.894289	0.78525	0.765212			81.7664	0.651813	0.639171	0.664456	0.290756	0.275596	0.305917	0.558979	0.548152	0.569805
26	0.882158	0.798543	0.72033			82.0164	0.651168	0.638435	0.663902	0.289069	0.273799	0.30434	0.558636	0.547731	0.569541
25	0.837818	0.677087	0.687718			82.2664	0.650524	0.637699	0.66335	0.287385	0.272004	0.302767	0.558295	0.547311	0.569279
26	0.72915	0.710695	0.567477			82.5164	0.649881	0.636964	0.662798	0.285703	0.270211	0.301196	0.557954	0.546891	0.569017
32	0.565396	0.724304	0.574927			82.7664	0.649239	0.63623	0.662248	0.284024	0.268421	0.299627	0.557613	0.546471	0.568755
22	0.75011	0.729526	0.59726			83.0164	0.648598	0.635497	0.661699	0.282347	0.266633	0.298062	0.557273	0.546052	0.568495
28	0.785136	0.679123	0.668342			83.2664	0.647958	0.634765	0.661151	0.280673	0.264847	0.296499	0.556934	0.545633	0.568235
25	0.826601	0.713343	0.713161			83.5164	0.647318	0.634033	0.660604	0.279001	0.263064	0.294939	0.556595	0.545215	0.567976
33	0.721177	0.688598	0.55327			83.7664	0.64668	0.633302	0.660058	0.277332	0.261282	0.293382	0.556257	0.544797	0.567717
29	0.85846	0.863973	0.687603			84.0164	0.646042	0.632571	0.659513	0.275666	0.259504	0.291827	0.555919	0.54438	0.567459
22	0.791178	0.75776	0.580265			84.2664	0.645405	0.631842	0.658969	0.274001	0.257727	0.290276	0.555582	0.543963	0.567202
29	0.8774	0.73843	0.797386			84.5164	0.64477	0.631113	0.658426	0.272339	0.255953	0.288726	0.555246	0.543546	0.566946
29	0.747591	0.595794	0.661249			84.7664	0.644135	0.630385	0.657885	0.27068	0.254181	0.28718	0.55491	0.54313	0.56669
33	0.834682	0.629744	0.722222			85.0164	0.643501	0.629658	0.657344	0.269023	0.252411	0.285635	0.554574	0.542714	0.566435
28	0.411004	0.534182	0.41292			85.2664	0.642868	0.628931	0.656804	0.267369	0.250643	0.284094	0.554239	0.542298	0.56618
36	0.597629	0.681089	0.607867			85.5164	0.642236	0.628205	0.656266	0.265717	0.248878	0.282555	0.553905	0.541883	0.565927
27	0.776613	0.69313	0.468306			85.7664	0.641604	0.62748	0.655728	0.264067	0.247115	0.281019	0.553571	0.541469	0.565673
29	0.645063	0.637376	0.655676			86.0164	0.640974	0.626756	0.655192	0.26242	0.245355	0.279485	0.553238	0.541054	0.565421
33	0.783689	0.843906	0.705666			86.2664	0.640344	0.626033	0.654656	0.260775	0.243597	0.277953	0.552905	0.540641	0.565169
28	0.737141	0.70457	0.38868			86.5164	0.639716	0.62531	0.654121	0.259133	0.24184	0.276425	0.552572	0.540227	0.564917
28	0.886117	0.720996	0.742943			86.7664	0.639088	0.624589	0.653588	0.257492	0.240087	0.274898	0.55224	0.539814	0.564666
27	0.732599	0.721352	0.625085			87.0164	0.638461	0.623868	0.653055	0.255855	0.238335	0.273374	0.551909	0.539402	0.564416
28	0.860216	0.841717	0.659722			87.2664	0.637835	0.623148	0.652523	0.254219	0.236586	0.271853	0.551578	0.53899	0.564166
30	0.841922	0.55956	0.654213			87.5164	0.63721	0.622428	0.651993	0.252586	0.234839	0.270334	0.551248	0.538578	0.563917
23	0.866165	0.839766	0.723009			87.7664	0.636586	0.62171	0.651463	0.250956	0.233094	0.268817	0.550918	0.538167	0.563668
23	0.898689	0.770984	0.769186			88.0164	0.635963	0.620992	0.650934	0.249327	0.231351	0.267303	0.550588	0.537756	0.56342
31	0.862717	0.54833	0.747242			88.2664	0.635341	0.620275	0.650406	0.247701	0.229611	0.265791	0.550259	0.537346	0.563173
32	0.871714	0.659112	0.669047			88.5164	0.634719	0.619559	0.649879	0.246077	0.227873	0.264282	0.549931	0.536936	0.562926
31	0.750356	0.79065	0.671719			88.7664	0.634099	0.618844	0.649353	0.244456	0.226137	0.262774	0.549603	0.536527	0.562679
30	0.544378	0.175208	0.0524983			89.0164	0.633479	0.61813	0.648828	0.242837	0.224404	0.26127	0.549275	0.536118	0.562433
28	0.859367	0.857767	0.708725			89.2664	0.63286	0.617416	0.648304	0.24122	0.222672	0.259767	0.548948	0.535709	0.562188
29	0.892901	0.844175	0.690386			89.5164	0.632242	0.616703	0.64778	0.239605	0.220943	0.258267	0.548622	0.535301	0.561942
35	0.869279	0.526275	0.760872			89.7664	0.631625	0.615991	0.647258	0.237993	0.219216	0.256769	0.548296	0.534893	0.561698
23	0.841776	0.816149	0.78931			90.0164	0.631008	0.61528	0.646736	0.236383	0.217491	0.255274	0.54797	0.534486	0.561454
32	0.80617	0.493028	0.713433			90.2664	0.630393	0.61457	0.646216	0.234775	0.215769	0.25378	0.547645	0.534079	0.56121
22	0.848759	0.859035	0.762516			90.5164	0.629778	0.61386	0.645696	0.233169	0.214048	0.252289	0.54732	0.533672	0.560967
27	0.84421	0.697498	0.523936			90.7664	0.629164	0.613152	0.645177	0.231565	0.21233	0.250801	0.546996	0.533266	0.560725
32	0.727601	0.669089	0.639575			91.0164	0.628551	0.612444	0.644659	0.229964	0.210614	0.249314	0.546672	0.532861	0.560483
23	0.823158	0.485006	0.749501			91.2664	0.627939	0.611737	0.644142	0.228365	0.2089	0.24783	0.546348	0.532456	0.560241
24	0.790322	0.880775	0.783571			91.5164	0.627328	0.611031	0.643625	0.226768	0.207189	0.246348	0.546025	0.532051	0.56
22	0.89896	0.79655	0.716374			91.7664	0.626717	0.610325	0.64311	0.225173	0.205479	0.244868	0.545703	0.531647	0.559759
31	0.793735	0.684065	0.702566			92.0164	0.626108	0.609621	0.642595	0.223581	0.203772	0.24339	0.545381	0.531243	0.559519
22	0.816755	0.767835	0.695335			92.2664	0.625499	0.608917	0.642081	0.221991	0.202067	0.241914	0.545059	0.53084	0.559279
34	0.814301	0.570586	0.659687			92.5164	0.624891	0.608214	0.641568	0.220402	0.200364	0.240441	0.544738	0.530437	0.559039
32	0.854808	0.864267	0.749647			92.7664	0.624284	0.607512	0.641056	0.218816	0.198663	0.23897	0.544417	0.530034	0.5588
35	0.812595	0.576551	0.583509			93.0164	0.623677	0.606811	0.640544	0.217232	0.196964	0.2375	0.544097	0.529632	0.558562
30	0.781185	0.501945	0.579688			93.2664	0.623072	0.60611	0.640034	0.21565	0.195268	0.236033	0.543777	0.52923	0.558324
33	0.781207	0.81584	0.75081			93.5164	0.622467	0.60541	0.639524	0.214071	0.193573	0.234568	0.543458	0.528829	0.558086
29	0.828013	0.719102	0.612447			93.7664	0.621863	0.604711	0.639015	0.212493	0.191881	0.233106	0.543139	0.528428	0.557849
28	0.858165	0.707255	0.752643			94.0164	0.62126	0.604013	0.638507	0.210918	0.19019	0.231645	0.54282	0.528028	0.557612
31	0.731052	0.641697	0.597974			94.2664	0.620658	0.603316	0.637999	0.209344	0.188502	0.230186	0.542502	0.527628	0.557376
26	0.839167	0.573928	0.64908			94.5164	0.620056	0.60262	0.637493	0.207773	0.186816	0.22873	0.542184	0.527229	0.55714
32	0.860065	0.744597	0.671877			94.7664	0.619455	0.601924	0.636987	0.206204	0.185132	0.227275	0.541867	0.52683	0.556904
27	0.655302	0.715717	0.671762			95.0164	0.618856	0.601229	0.636482	0.204637	0.18345	0.225823	0.54155	0.526431	0.556669
25	0.671037	0.755709	0.631257			95.2664	0.618256	0.600535	0.635978	0.203072	0.181771	0.224373	0.541234	0.526033	0.556434
29	0.899775	0.739331	0.75391			95.5164	0.617658	0.599842	0.635474	0.201508	0.180093	0.222924	0.540918	0.525635	0.5562
30	0.858242	0.562092	0.702402			95.7664	0.61706	0.599149	0.634971	0.199947	0.178417	0.221478	0.540602	0.525238	0.555966
26	0.893822	0.869941	0.764635			96.0164	0.616464	0.598458	0.634469	0.198389	0.176744	0.220033	0.540287	0.524841	0.555733
23	0.909613	0.811637	0.767254			96.2664	0.615867	0.597767	0.633968	0.196832	0.175072	0.218591	0.539972	0.524444	0.555499
33	0.846143	0.863878	0.764692			96.5164	0.615272	0.597077	0.633468	0.195277	0.173403	0.217151	0.539658	0.524048	0.555267
24	0.772984	0.815479	0.559729			96.7664	0.614678	0.596388	0.632968	0.193724	0.171735	0.215712	0.539344	0.523653	0.555034
34	0.608739	0.617057	0.704388			97.0164	0.614084	0.595699	0.632469	0.192173	0.17007	0.214276	0.53903	0.523258	0.554802
32	0.642412	0.731992	0.559594			97.2664	0.613491	0.595011	0.63197	0.190624	0.168406	0.212842	0.538717	0.522863	0.554571
27	0.80208	0.773442	0.572677			97.5164	0.612899	0.594325	0.631473	0.189077	0.166745	0.211409	0.538404	0.522469	0.55434
27	0.703335	0.674066	0.60109			97.7664	0.612307	0.593638	0.630976	0.187532	0.165086	0.209979	0.538092	0.522075	0.554109
27	0.782077	0.551655	0.725499			98.0164	0.611717	0.592953	0.63048	0.185989	0.163428	0.20855	0.53778	0.521681	0.553878
27	0.894163	0.815885	0.753391			98.2664	0.611127	0.592269	0.629984	0.184448	0.161773	0.207123	0.537468	0.521288	0.553648
34	0.840763	0.719953	0.756541			98.5164	0.610537	0.591585	0.62949	0.182909	0.16012	0.205699	0.537157	0.520896	0.553418
31	0.901429	0.711791	0.733507			98.7664	0.609949	0.590902	0.628996	0.181372	0.158468	0.204276	0.536846	0.520504	0.553189
35	0.821793	0.684169	0.691682			99.0164	0.609361	0.59022	0.628503	0.179837	0.156819	0.202855	0.536536	0.520112	0.55296
33	0.831029	0.805214	0.710828			99.2664	0.608774	0.589538	0.62801	0.178304	0.155172	0.201436	0.536226	0.519721	0.552731
36	0.749301	0.634571	0.651522			99.5164	0.608188	0.588858	0.627518	0.176772	0.153526	0.200018	0.535916	0.51933	0.552503
33	0.87336	0.838505	0.773034			99.7664	0.607602	0.588178	0.627027	0.175243	0.151883	0.198603	0.535607	0.51894	0.552275
26	0.890064	0.750692	0.74689
33	0.745444	0.753921	0.685659
31	0.794862	0.743397	0.591314
35	0.667176	0.622708	0.702942
30	0.718083	0.384845	0.620484
31	0.479044	0.655328	0.401472
33	0.774767	0.854681	0.705846
35	0.778845	0.767938	0.770777
35	0.715655	0.55881	0.422593
31	0.756634	0.763818	0.617135
31	0.859842	0.723698	0.699895
24	0.767524	0.705381	0.56185
22	0.783105	0.559328	0.623541
26	0.80668	0.641438	0.737891
29	0.892145	0.759031	0.629232
31	0.833005	0.80973	0.658752
25	0.833823	0.873698	0.707044
34	0.850864	0.844073	0.706996
28	0.826174	0.784166	0.734846
25	0.652298	0.613383	0.616562
28	0.765197	0.63177	0.648394
31	0.888828	0.813386	0.807233
32	0.877329	0.671088	0.723968
22	0.854975	0.875295	0.803622
32	0.75434	0.768324	0.691626
28	0.789697	0.880058	0.757635
25	0.879901	0.879943	0.769675
23	0.676332	0.704383	0.765855
28	0.817472	0.769845	0.730817
26	0.903633	0.828107	0.743422
23	0.811486	0.88542	0.669694
30	0.830484	0.739376	0.694845
27	0.844535	0.844481	0.788014
31	0.50482	0.611038	0.431403
28	0.828662	0.770467	0.643671
24	0.881108	0.746855	0.776749
30	0.813245	0.835378	0.699667
35	0.776905	0.533228	0.559272
26	0.879116	0.762873	0.728458
27	0.736618	0.793396	0.696598
30	0.632285	0.402698	0.496346
22	0.759235	0.819653	0.571912
35	0.760323	0.78229	0.71194
34	0.870715	0.718483	0.743682
28	0.89205	0.819975	0.67732
34	0.869928	0.773814	0.800669
28	0.661248	0.476236	0.469644
30	0.758589	0.6287	0.606445
28	0.826667	0.773599	0.730753
24	0.678994	0.629401	0.464192
30	0.771579	0.571651	0.580641
27	0.86812	0.771271	0.722955
27	0.781488	0.787833	0.716907
35	0.809025	0.739539	0.627724
34	0.810109	0.828434	0.684638
31	0.531907	0.202791	0.435504
26	0.866785	0.805564	0.499036
35	0.772861	0.556508	0.675609
25	0.869955	0.793046	0.722977
30	0.726713	0.575973	0.459757
31	0.81424	0.456483	0.720821
27	0.434731	0.784215	0.581435
26	0.875609	0.854842	0.804338
28	0.703309	0.742157	0.592378
29	0.770996	0.53784	0.48423
30	0.696112	0.426952	0.376257
28	0.833866	0.424016	0.572254
31	0.765286	0.66103	0.569387
30	0.867857	0.539087	0.693168
27	0.819898	0.672909	0.700074
31	0.784497	0.828042	0.73485
26	0.812253	0.720563	0.675899
23	0.878455	0.814991	0.683198
26	0.72308	0.712319	0.66491
28	0.8698	0.609233	0.648272
32	0.838911	0.764233	0.713736
25	0.875348	0.870501	0.688972
23	0.693507	0.848582	0.692324
32	0.703101	0.693949	0.716782
31	0.715839	0.747534	0.681173
30	0.709878	0.571477	0.615203
32	0.825946	0.677536	0.666189
26	0.824509	0.642585	0.482734
34	0.864833	0.614105	0.668174
25	0.806924	0.811826	0.570702
32	0.726031	0.747952	0.614765
23	0.738815	0.823965	0.724151
29	0.718417	0.844937	0.54518
22	0.80944	0.743109	0.669437
26	0.868183	0.81619	0.75249
22	0.324341	0.54241	0.529571
30	0.792255	0.52308	0.645472
23	0.861789	0.826959	0.76938
23	0.85635	0.803092	0.706751
36	0.657827	0.685063	0.48584
29	0.790967	0.750037	0.517296
29	0.864473	0.85795	0.754295
25	0.839086	0.802333	0.644799
27	0.869045	0.785018	0.669183
28	0.835244	0.731011	0.703572
31	0.426318	0.282476	0.345163
30	0.862858	0.776223	0.733317
31	0.591871	0.684782	0.619549
30	0.826797	0.875824	0.686544
23	0.876987	0.646563	0.735797
31	0.878614	0.632548	0.623455
30	0.897449	0.751726	0.716388
33	0.795805	0.77371	0.677326
28	0.496665	0.797935	0.621077
25	0.840519	0.77812	0.727112
22	0.87536	0.842108	0.705655
33	0.837507	0.82838	0.685219
30	0.82776	0.564016	0.674502
27	0.786433	0.718768	0.543975
34	0.877053	0.762937	0.697139
26	0.885265	0.794573	0.634702
24	0.800519	0.510402	0.66725
30	0.880138	0.784047	0.697713
32	0.319293	0.334684	0.231618
33	0.505736	0.655299	0.52609
32	0.802789	0.773076	0.681523
29	0.79862	0.747607	0.595654
32	0.727105	0.411068	0.607053
36	0.742334	0.678061	0.381059
28	0.554613	0.689619	0.521342
24	0.796391	0.721158	0.634193
24	0.885444	0.834735	0.661323
25	0.829844	0.878754	0.69162
26	0.763755	0.697548	0.65895
32	0.853433	0.804077	0.694612
30	0.734479	0.52099	0.603959
29	0.678401	0.710124	0.455039
31	0.756958	0.622655	0.658946
36	0.719272	0.634781	0.553666
27	0.477893	0.64208	0.377693
32	0.579774	0.65166	0.606932
28	0.79976	0.563871	0.707862
26	0.771155	0.673505	0.588868
25	0.848894	0.730996	0.771623
30	0.866361	0.741076	0.622107
23	0.853727	0.545546	0.675916
34	0.721926	0.301163	0.616529
29	0.888522	0.633758	0.744711
23	0.871226	0.744253	0.800225
25	0.723895	0.428403	0.707304
26	0.833162	0.82388	0.775469
26	0.764296	0.353211	0.582233
31	0.750441	0.631631	0.648871
25	0.664477	0.653941	0.648767
23	0.773518	0.768311	0.671788
24	0.85894	0.724178	0.597904
34	0.889764	0.762143	0.707987
23	0.869027	0.865666	0.78479
24	0.820337	0.809401	0.740247
33	0.860399	0.580407	0.648142
27	0.855896	0.648013	0.64725
28	0.816833	0.594968	0.665827
29	0.458935	0.669907	0.340361
28	0.761185	0.82544	0.51263
31	0.547426	0.730472	0.645504
29	0.858291	0.809848	0.746027
32	0.684591	0.786499	0.447381
33	0.812518	0.537015	0.588685
24	0.776621	0.818268	0.68641
30	0.844851	0.820867	0.653572
34	0.874728	0.901138	0.753017
30	0.861632	0.865786	0.734696
23	0.877853	0.823473	0.707977
34	0.74563	0.452488	0.583682
30	0.69356	0.745762	0.413515
32	0.780775	0.685514	0.603786
31	0.871913	0.814175	0.656907
28	0.786083	0.648347	0.730819
33	0.55932	0.284616	0.409613
26	0.756718	0.727938	0.602369
32	0.762228	0.671674	0.717564
35	0.862775	0.75114	0.778801
32	0.85878	0.749377	0.763101
32	0.622662	0.547709	0.46602
27	0.763393	0.707807	0.771089
27	0.894759	0.812027	0.779505
22	0.878185	0.748282	0.710543
30	0.8776	0.863085	0.742964
26	0.841317	0.594181	0.503923
32	0.834221	0.783868	0.668462
29	0.848913	0.772948	0.664012
24	0.686909	0.738414	0.620365
31	0.859748	0.858483	0.683228
29	0.889415	0.844099	0.759923
24	0.878804	0.840649	0.6885
32	0.885618	0.579082	0.707373
29	0.808493	0.652771	0.513326
26	0.871189	0.472971	0.748016
25	0.850906	0.77546	0.590978
27	0.755215	0.872774	0.65313
33	0.745131	0.668214	0.450664
32	0.444354	0.688175	0.61404
30	0.888549	0.754292	0.802014
30	0.721896	0.663178	0.682296
30	0.705614	0.749223	0.588697
32	0.751205	0.810685	0.56426
28	0.854592	0.719178	0.669316
34	0.863756	0.625235	0.705862
27	0.670366	0.42913	0.436898
31	0.355874	0.615121	0.476154
31	0.786519	0.761311	0.656918
24	0.785514	0.736743	0.678987
24	0.91752	0.819705	0.770265
27	0.74196	0.787803	0.576743
22	0.804207	0.877158	0.538672
30	0.724023	0.861739	0.71393
30	0.689061	0.632237	0.572008
32	0.739818	0.638139	0.677013
35	0.825189	0.878254	0.70775
33	0.884892	0.846226	0.721234
25	0.823377	0.694043	0.619945
34	0.752555	0.77374	0.647368
24	0.84946	0.708703	0.702434
29	0.575588	0.769949	0.614947
29	0.881299	0.645681	0.648829
33	0.874471	0.738	0.536053
27	0.610558	0.596238	0.651644
24	0.783879	0.812436	0.619369
27	0.886769	0.790471	0.754604
28	0.860876	0.783451	0.700154
28	0.882837	0.885781	0.786948
27	0.888321	0.85363	0.727103
32	0.800443	0.604777	0.683571
31	0.908129	0.802525	0.74058
31	0.53221	0.515607	0.60653
31	0.758444	0.764996	0.70255
30	0.852292	0.846832	0.704142
28	0.868082	0.658505	0.637379
27	0.872752	0.691887	0.698708
34	0.71337	0.663362	0.65711
24	0.810752	0.846222	0.65351
27	0.772373	0.707896	0.408598
29	0.857947	0.625547	0.570123
26	0.856742	0.801752	0.713715
27	0.775973	0.844047	0.68246
29	0.414795	0.69497	0.615432
23	0.858944	0.769496	0.634903
25	0.76065	0.669164	0.629831
26	0.831983	0.770856	0.672347
24	0.88667	0.813782	0.710885
25	0.753804	0.495021	0.707597
28	0.750363	0.711925	0.703944
34	0.841992	0.778469	0.714664
22	0.885642	0.867006	0.765654
26	0.530419	0.614174	0.52676
29	0.863398	0.707881	0.697027
30	0.767821	0.860298	0.595344
32	0.652799	0.639458	0.518611
35	0.863381	0.847957	0.658836
27	0.708108	0.773898	0.516418
32	0.391112	0.61623	0.654266
29	0.763402	0.665467	0.697051
26	0.834832	0.774326	0.727279
24	0.746705	0.842203	0.657582
27	0.819727	0.754437	0.735532
33	0.675639	0.400662	0.684151
31	0.83378	0.739446	0.70907
29	0.879762	0.840436	0.70033
26	0.888239	0.740462	0.689349
26	0.871613	0.843862	0.665664
33	0.863303	0.796705	0.725074
26	0.873338	0.837354	0.719878
28	0.868004	0.677518	0.583359
30	0.863122	0.671898	0.555184
24	0.906183	0.676148	0.810414
32	0.739175	0.669465	0.429777
28	0.862721	0.708296	0.642189
28	0.860613	0.743243	0.669396
24	0.835674	0.773363	0.691888
26	0.755183	0.595835	0.678301
28	0.84791	0.711946	0.634074
30	0.822792	0.786103	0.651748
31	0.844218	0.607961	0.636327
33	0.777547	0.837501	0.727191
33	0.852034	0.909833	0.705517
27	0.755642	0.825484	0.636961
29	0.804215	0.823672	0.685743
28	0.850388	0.648219	0.604788
35	0.810739	0.642597	0.523275
27	0.754122	0.725846	0.617513
29	0.791192	0.758876	0.660227
31	0.743752	0.651023	0.570646
32	0.805309	0.590083	0.701143
32	0.862158	0.825531	0.753998
27	0.713351	0.482712	0.600303
31	0.861798	0.693394	0.71095
33	0.857269	0.557978	0.486002
33	0.789026	0.407545	0.41362
33	0.809462	0.762105	0.745259
23	0.821141	0.683292	0.654624
28	0.784553	0.849591	0.58877
34	0.540826	0.669264	0.622825
24	0.818734	0.589411	0.571382
28	0.858484	0.843016	0.714044
34	0.831647	0.606244	0.689082
33	0.844415	0.661097	0.722408
27	0.631985	0.606077	0.494875
29	0.774732	0.436493	0.502287
26	0.859014	0.576449	0.724706
27	0.840537	0.795181	0.70884
30	0.821829	0.77122	0.564704
26	0.831865	0.86692	0.741699
25	0.474046	0.753486	0.538054
33	0.783981	0.663989	0.597852
34	0.767368	0.592775	0.57327
33	0.755144	0.530848	0.686173
22	0.866892	0.764608	0.713084
29	0.880349	0.746947	0.725108
29	0.66119	0.642885	0.688134
29	0.836457	0.539748	0.549126
31	0.881917	0.624847	0.756385
27	0.827793	0.832829	0.711942
31	0.757175	0.684229	0.499376
30	0.80844	0.606555	0.693907
32	0.769096	0.62336	0.622095
29	0.891455	0.761356	0.757816
24	0.887952	0.823472	0.770045
25	0.768727	0.735803	0.711413
32	0.792494	0.668703	0.618893
23	0.898471	0.701053	0.686538
34	0.755448	0.634346	0.666681
34	0.839975	0.855614	0.705736
29	0.815337	0.515336	0.671348
31	0.727117	0.735806	0.596599
29	0.399338	0.543161	0.407513
28	0.834249	0.795411	0.719737
26	0.882019	0.839364	0.686932
27	0.895049	0.7729	0.751548
28	0.804381	0.739043	0.667775
29	0.741319	0.726031	0.537443
32	0.736459	0.552278	0.723299
27	0.73608	0.560605	0.551
25	0.818725	0.803972	0.681571
31	0.737426	0.594793	0.52195
23	0.804061	0.876966	0.734252
25	0.885981	0.781424	0.759414
29	0.798	0.770877	0.535708
33	0.854123	0.750881	0.725203
22	0.90942	0.796039	0.781298
30	0.885715	0.788342	0.705512
27	0.86319	0.778559	0.837468
32	0.807282	0.707919	0.60274
23	0.890681	0.871385	0.603615
30	0.880897	0.71751	0.628427
26	0.757849	0.896659	0.670788
26	0.817211	0.855351	0.735551
30	0.779211	0.576973	0.624961
31	0.79742	0.719201	0.593455
22	0.876799	0.874477	0.788334
33	0.853278	0.808653	0.732614
35	0.791053	0.757207	0.701869
26	0.902382	0.832668	0.685395
28	0.848035	0.6611	0.733372
31	0.877241	0.856117	0.71688
28	0.777917	0.754072	0.566042
23	0.755224	0.66276	0.491327
26	0.694447	0.597111	0.695634
23	0.845501	0.823282	0.726525
25	0.809001	0.901292	0.705579
35	0.866185	0.785577	0.664699
33	0.883747	0.862196	0.702565
35	0.849154	0.794714	0.732448
34	0.887252	0.854465	0.794889
29	0.701786	0.657576	0.57038
25	0.882199	0.828225	0.787816
22	0.850828	0.833541	0.710572
33	0.865748	0.71389	0.688636
35	0.825556	0.695747	0.631518
35	0.757446	0.660533	0.622047
24	0.797307	0.692339	0.762774
23	0.764078	0.772519	0.616083
26	0.884572	0.815041	0.750528
32	0.83446	0.768081	0.693331
32	0.839775	0.650716	0.657705
25	0.587961	0.567778	0.463861
27	0.784739	0.840641	0.659522
33	0.542276	0.147178	0.533011
22	0.883119	0.653798	0.710986
31	0.838799	0.786707	0.753954
31	0.786031	0.733516	0.640198
27	0.88117	0.841536	0.751685
25	0.676564	0.443414	0.63933
29	0.192971	0.259538	0.0265352
33	0.889468	0.851257	0.751718
30	0.762958	0.723747	0.533548
22	0.86959	0.802631	0.725388
35	0.656471	0.403337	0.603579
27	0.732206	0.757918	0.636262
29	0.754554	0.685645	0.625576
34	0.792433	0.684578	0.703575
32	0.86377	0.775564	0.732245
30	0.835545	0.835497	0.643056
28	0.824774	0.731269	0.70004
33	0.861886	0.814659	0.793479
24	0.906493	0.889557	0.715673
33	0.522738	0.622174	0.703485
23	0.886845	0.886269	0.76153
32	0.703909	0.692187	0.526046
35	0.66691	0.808209	0.505721
27	0.894931	0.823138	0.802606
26	0.815851	0.734474	0.66205
26	0.889421	0.825309	0.732941
33	0.754623	0.500905	0.63921
25	0.681175	0.827381	0.569251
35	0.767358	0.62759	0.524588
29	0.815567	0.757155	0.609924
32	0.845893	0.809097	0.709731
26	0.89757	0.743878	0.788849
24	0.883696	0.811928	0.74743
32	0.862529	0.748452	0.533971
27	0.85064	0.847009	0.710056
22	0.792734	0.603052	0.460919
23	0.875707	0.813885	0.727764
32	0.664773	0.662268	0.722199
22	0.8616	0.782442	0.72034
28	0.80084	0.589768	0.698382
27	0.850694	0.881242	0.74572
27	0.840758	0.775251	0.58699
25	0.80513	0.87784	0.717357
30	0.834067	0.645385	0.693434
25	0.826135	0.81083	0.692459
30	0.858087	0.587952	0.551306
22	0.918667	0.878473	0.785041
29	0.855241	0.82234	0.744769
23	0.769262	0.724357	0.644683
35	0.773878	0.376404	0.474545
26	0.840624	0.729571	0.51874
25	0.802826	0.47116	0.698502
33	0.834847	0.710565	0.684922
28	0.70805	0.763469	0.406371
26	0.790245	0.572156	0.637778
25	0.84399	0.608826	0.740241
22	0.778881	0.843228	0.677323
30	0.804598	0.601795	0.721539
32	0.883974	0.834872	0.754382
32	0.0409516	0.279527	0.19617
35	0.719113	0.431502	0.474913
30	0.81163	0.750183	0.714669
25	0.890321	0.849367	0.757868
27	0.882483	0.846084	0.709523
30	0.815509	0.785303	0.615559
31	0.895614	0.815197	0.731572
34	0.859846	0.850741	0.798924
28	0.83994	0.783535	0.690678
25	0.870539	0.849856	0.720738
23	0.850469	0.729843	0.671578
30	0.7162	0.724251	0.740641
27	0.848195	0.750723	0.746632
25	0.871019	0.872063	0.677437
26	0.893266	0.877732	0.685396
33	0.912032	0.846343	0.592052
22	0.857834	0.663669	0.721671
31	0.838266	0.393837	0.753634
27	0.785851	0.590002	0.676147
33	0.86072	0.740957	0.610674
35	0.881252	0.846106	0.628726
31	0.852453	0.79938	0.713046
29	0.838278	0.640736	0.661998
35	0.786885	0.690731	0.694288
29	0.813238	0.633023	0.65831
26	0.809045	0.707095	0.496667
25	0.797979	0.354335	0.616049
35	0.773369	0.707727	0.591805
30	0.745239	0.652262	0.763037
30	0.792752	0.695697	0.691079
33	0.776979	0.881875	0.753942
25	0.850493	0.8587	0.736157
22	0.769859	0.861968	0.686106
28	0.819797	0.612486	0.527819
36	0.566124	0.317036	0.565581
30	0.880916	0.729115	0.747157
25	0.801575	0.813792	0.703243
33	0.541607	0.548203	0.390034
31	0.885293	0.713522	0.722137
22	0.759442	0.712295	0.521192
27	0.863031	0.866793	0.754557
25	0.602019	0.752441	0.698615
30	0.630417	0.607602	0.42487
33	0.76657	0.622057	0.53348
34	0.83055	0.758566	0.639981
26	0.719616	0.56588	0.571924
33	0.867904	0.83931	0.70613
23	0.814285	0.633701	0.572856
32	0.816497	0.788345	0.545214
33	0.782952	0.70508	0.631937
30	0.792287	0.730695	0.624334
32	0.791834	0.777003	0.759504
33	0.805598	0.771892	0.668337
29	0.828683	0.712099	0.575525
23	0.888733	0.812646	0.747185
31	0.82869	0.806491	0.757126
24	0.822944	0.741082	0.59437
29	0.791379	0.59477	0.762603
27	0.876782	0.869391	0.540867
25	0.852577	0.773008	0.689294
22	0.868686	0.87509	0.723416
25	0.87234	0.846928	0.594834
24	0.872012	0.761287	0.765379
31	0.824071	0.556009	0.624264
32	0.845365	0.86965	0.669228
23	0.867163	0.847411	0.753683
33	0.833261	0.813754	0.674562
22	0.823851	0.730327	0.637491
24	0.841102	0.563111	0.447635
27	0.736775	0.731143	0.634029
31	0.911589	0.869513	0.752871
25	0.899702	0.788069	0.796533
33	0.733962	0.527537	0.599139
24	0.813131	0.67521	0.586971
29	0.913608	0.797689	0.68523
26	0.858378	0.874162	0.748329
29	0.877424	0.797182	0.69178
23	0.837705	0.609454	0.620578
29	0.864246	0.776405	0.750919
25	0.868936	0.814478	0.772322
36	0.838417	0.617162	0.746507
34	0.778849	0.743989	0.685355
29	0.74685	0.852647	0.572955
30	0.844283	0.634098	0.62572
26	0.853734	0.873509	0.718446
27	0.892756	0.890138	0.730012
30	0.74663	0.608411	0.543709
27	0.800448	0.550078	0.658223
29	0.828548	0.685314	0.616073
26	0.873497	0.769634	0.677992
28	0.840159	0.687779	0.667619
28	0.799092	0.640174	0.704034
27	0.819923	0.763175	0.663439
32	0.877138	0.752308	0.682615
24	0.833358	0.736801	0.661601
26	0.809008	0.804917	0.722521
34	0.627296	0.769429	0.442942
35	0.844471	0.651676	0.674217
31	0.858107	0.537836	0.708593
28	0.851662	0.846931	0.684649
31	0.850078	0.60976	0.689324
32	0.821991	0.672211	0.707147
37	0.88633	0.86361	0.763488
25	0.889038	0.812848	0.735172
30	0.860853	0.840333	0.739231
25	0.661415	0.710348	0.666304
22	0.895182	0.784235	0.669751
32	0.707497	0.780051	0.620681
27	0.831625	0.637107	0.724197
29	0.841513	0.676439	0.624339
34	0.842876	0.757705	0.614302
22	0.591646	0.795088	0.57635
31	0.817175	0.679182	0.541306
29	0.769269	0.681275	0.535383
23	0.864315	0.762574	0.726855
34	0.668072	0.605908	0.520303
32	0.79471	0.684761	0.715042
27	0.554911	0.0843541	0.410703
34	0.854355	0.806617	0.706049
31	0.867097	0.704942	0.705802
30	0.862084	0.711519	0.768663
26	0.90012	0.704821	0.769122
29	0.846318	0.674765	0.710953
29	0.863684	0.868105	0.685336
25	0.696922	0.875473	0.618503
27	0.735069	0.809457	0.52749
27	0.764907	0.662842	0.706362
32	0.832365	0.861076	0.7513
30	0.549465	0.713668	0.579095
35	0.784416	0.598954	0.669876
27	0.880938	0.841864	0.703867
29	0.665121	0.673905	0.585772
33	0.823695	0.676484	0.57314
31	0.897851	0.815214	0.718669
32	0.68756	0.764671	0.598369
25	0.78926	0.738924	0.760474
29	0.892963	0.706793	0.657212
33	0.748564	0.583577	0.395313
33	0.820613	0.700918	0.701208
31	0.860161	0.806161	0.724008
22	0.875683	0.836305	0.713353
31	0.851965	0.796592	0.685095
32	0.683919	0.773847	0.687076
24	0.85412	0.802815	0.77331
23	0.866862	0.820047	0.772324
23	0.831296	0.671786	0.56428
31	0.808744	0.715789	0.650045
28	0.68305	0.666698	0.594776
30	0.820387	0.580325	0.640995
27	0.761098	0.63635	0.552986
31	0.867071	0.759907	0.752148
27	0.883498	0.81736	0.700909
23	0.910463	0.851072	0.780215
35	0.807981	0.726502	0.749024
23	0.817266	0.444775	0.666694
25	0.695095	0.644515	0.388388
28	0.872764	0.831948	0.74612
31	0.574391	0.61949	0.511718
29	0.874166	0.785975	0.761173
35	0.798502	0.513966	0.6002
28	0.846793	0.785274	0.722461
22	0.805463	0.666587	0.697876
35	0.875567	0.667473	0.730535
29	0.775506	0.660403	0.579603
33	0.688955	0.688877	0.503565
26	0.752091	0.601148	0.526518
34	0.747383	0.781133	0.612124
28	0.88908	0.845891	0.776476
27	0.77461	0.510239	0.647161
32	0.683311	0.830252	0.560085
30	0.803535	0.752787	0.615938
33	0.74664	0.624483	0.686209
26	0.858419	0.651003	0.756358
30	0.77581	0.748504	0.682561
28	0.776404	0.830193	0.657649
29	0.859065	0.816968	0.716689
35	0.845638	0.235268	0.770406
36	0.878306	0.661857	0.72426
32	0.80447	0.740628	0.708916
28	0.879684	0.717511	0.683399
30	0.747205	0.839773	0.676362
28	0.862867	0.557376	0.438325
34	0.882612	0.851075	0.729354
27	0.756688	0.807047	0.618393
33	0.776077	0.580961	0.696019
35	0.61601	0.432209	0.391054
33	0.829198	0.683086	0.672616
29	0.831648	0.73445	0.577915
30	0.786932	0.740023	0.578964
27	0.841552	0.817979	0.683073
25	0.80129	0.711249	0.727401
29	0.795404	0.62682	0.648953
22	0.874519	0.878264	0.735147
28	0.900575	0.838037	0.746515
30	0.773774	0.594454	0.612302
30	0.751851	0.785178	0.703777
29	0.776613	0.753225	0.601787
30	0.753013	0.496926	0.698767
33	0.787653	0.827413	0.720704
23	0.875438	0.866144	0.765072
32	0.644935	0.466045	0.613247
27	0.782032	0.676742	0.505877
28	0.899067	0.816742	0.764261
29	0.781818	0.639098	0.678583
28	0.863963	0.702525	0.717695
32	0.730792	0.790533	0.624251
32	0.709308	0.837324	0.646446
23	0.834685	0.865299	0.742839
32	0.845111	0.785067	0.66957
22	0.768154	0.625112	0.534053
27	0.884902	0.753468	0.711916
35	0.721919	0.524919	0.491991
25	0.770383	0.905046	0.6457
34	0.837982	0.79288	0.709688
34	0.84068	0.66219	0.62895
28	0.83572	0.719639	0.691926
28	0.843025	0.66489	0.754276
24	0.804797	0.650525	0.593071
27	0.879785	0.651333	0.773331
33	0.758823	0.600491	0.62493
22	0.793285	0.544522	0.702982
30	0.734537	0.659666	0.450237
33	0.779955	0.395407	0.630024
35	0.860589	0.7991	0.776042
29	0.86443	0.542909	0.627792
30	0.634173	0.618589	0.51602
25	0.653335	0.679863	0.698636
28	0.826054	0.748341	0.536355
46.5	0.733863	0.560447	0.625537
64.9167	0.541292	0.0694192	0.542928
36.3333	0.848622	0.775042	0.63892
45.3333	0.832381	0.493745	0.67477
53.3333	0.732506	0.263593	0.549218
60.4167	0.608463	0.518962	0.554306
36.4167	0.70231	0.777235	0.703092
62.5	0.813085	0.354847	0.713466
78.4167	0.745389	0.0935621	0.530323
81.75	0.792195	0.355331	0.638625
88.9167	0.716534	0.216432	0.616912
63.9167	0.684947	0.267749	0.621859
75.8333	0.765205	0.22217	0.737066
40.5	0.786372	0.741329	0.705844
85.3333	0.149358	0.541781	0.377655
78.5	0.660339	0.378465	0.582094
72.3333	0.613928	0.0132548	0.645159
74.6667	0.841665	0.301146	0.612042
80.5833	0.783972	0.364801	0.621182
89.75	0.676614	0.497766	0.653369
54.9167	0.497828	0.488107	0.626457
53.9167	0.706517	0.471709	0.553988
70.25	0.739467	0.221639	0.594121
38.0833	0.832955	0.663286	0.511829
85.1667	0.199761	0.357621	0.538356
57.4167	0.859324	0.442614	0.686875
47.4167	0.897794	0.800672	0.61228
82.25	0.709125	0.41387	0.54348
73.0833	0.619326	0.198916	0.588984
52.6667	0.828659	0.635028	0.611778
66.8333	0.634697	0.400677	0.610293
39.25	0.880805	0.710707	0.688592
67.1667	0.803216	0.242413	0.60124
100	0.699768	0.368586	0.525934
47.8333	0.59386	0.524912	0.60269
39.3333	0.863757	0.860698	0.733353
61.3333	0.754263	0.60496	0.549502
59.3333	0.710453	0.114201	0.524016
81.8333	0.572787	0.485264	0.608847
51.6667	0.819253	0.582013	0.645946
46.1667	0.830831	0.626568	0.630179
41.1667	0.898969	0.401672	0.692226
73.5	0.845668	0.201919	0.67066
60.4167	0.661567	0.359468	0.557755
47	0.815034	0.615364	0.59459
88.5833	0.66561	0.159382	0.382461
66.9167	0.759828	0.391695	0.647234
47.1667	0.707048	0.549588	0.548982
77.25	0.753818	0.690847	0.618366
50.3333	0.812908	0.521139	0.540227
58.75	0.791733	0.340816	0.69535
70.4167	0.74403	0.0238936	0.573008
100	0.621919	0.00214932	0.502352
81.8333	0.751912	0.72699	0.457864
60.5	0.583075	0.417057	0.462293
41.9167	0.769786	0.620842	0.710777
44.1667	0.864933	0.754087	0.730442
65.5	0.250473	0.425038	0.483245
74.4167	0.749141	0.182964	0.499515
44.3333	0.859048	0.647946	0.717956
45.3333	0.373035	0.516854	0.334348
73.1667	0.596606	0.204369	0.443598
71.9167	0.58845	0.0772956	0.669774
49.3333	0.756914	0.609723	0.640325
49.4167	0.878566	0.327686	0.591669
73.0833	0.834547	0.578829	0.697016
37.1667	0.783352	0.737481	0.483182
53.3333	0.766962	0.453902	0.602311
57.9167	0.61204	0.124563	0.675773
55.4167	0.868607	0.718757	0.662702
39.5833	0.763678	0.773809	0.695717
100	0.605134	0.0311493	0.626594
54.75	0.720144	0.327403	0.422885
77.9167	0.666651	0.171115	0.655533
37.1667	0.822658	0.811924	0.660477
59.3333	0.674669	0.26174	0.509292
66.5	0.761719	0.33996	0.618812
59.6667	0.863123	0.658141	0.683068
57.75	0.729896	0.496267	0.475185
41.25	0.768728	0.756938	0.694997
36.5833	0.590776	0.756588	0.599646
70	0.737036	0.315024	0.480948
65.8333	0.086085	0.172033	0.519214
40.75	0.878236	0.698952	0.63317
40.75	0.776068	0.701367	0.712791
61	0.74134	0.254828	0.460463
100	0.75797	0.331202	0.307855
37.5833	0.817261	0.783063	0.738705
79.75	0.884201	0.761289	0.718777
75.25	0.539621	0.0607942	0.50686
71.0833	0.790492	0.367064	0.591696
56.4167	0.607568	0.492812	0.649685
70.5	0.775912	0.245284	0.764171
87.6667	0.695283	0.0855342	0.477273
57.0833	0.778904	0.301467	0.574846
47.0833	0.84478	0.70251	0.719987
80.6667	0.694834	0.519379	0.567672
51.5833	0.784884	0.141755	0.624433
47	0.788583	0.768992	0.720929
50.75	0.835876	0.656434	0.661272
76.4167	0.7527	0.0820782	0.65704
58	0.618592	0.115329	0.494818
72.6667	0.594587	0.191254	0.63469
55.4167	0.704293	0.247596	0.647458
39	0.893765	0.788603	0.673503
40.6667	0.281632	0.106883	0.460686
65.8333	0.787681	0.507578	0.438628
48.0833	0.677305	0.525958	0.70969
78.5833	0.557291	0.365051	0.554543
78.0833	0.537921	0.0704014	0.698154
49.9167	0.814026	0.510755	0.668456
58.25	0.336164	0.480167	0.611691
40.5833	0.479063	0.595332	0.441609
71.9167	0.623415	0.289777	0.71179
62.1667	0.234535	0.0151254	0.743521
66.3333	0.727907	0.00943053	0.587795
53.1667	0.809148	0.748803	0.599669
82.6667	0.697047	0.13696	0.395168
39.0833	0.805055	0.495729	0.679434
52.3333	0.748392	0.616293	0.520626
80.8333	0.441826	0.538727	0.417744
65.3333	0.83843	0.276242	0.759722
49.5833	0.758054	0.403081	0.615285
68.1667	0.571665	0.122511	0.489141
44.1667	0.870033	0.708369	0.726503
86.0833	0.851853	0.307413	0.664654
48.75	0.73577	0.0509715	0.527475
64.75	0.801338	0.454441	0.619497
66.5833	0.770202	0.559132	0.528212
69.75	0.438855	0.24475	0.187104
56.3333	0.700223	0.427933	0.591579
41.5	0.876603	0.715618	0.709124
51.0833	0.669241	0.12449	0.559809
39.75	0.888957	0.712916	0.653225
65.5	0.835284	0.275697	0.729789
78.3333	0.546696	0.42459	0.534336
75.1667	0.168078	0.427971	0.458675
56.5833	0.781545	0.692693	0.572981
45.5	0.795876	0.402566	0.640051
82.9167	0.786004	0.634938	0.509996
55.75	0.793389	0.664164	0.615987
64	0.665396	0.0272021	0.386292
83	0.222762	0.0622918	0.474327
56	0.793203	0.748989	0.640493
40.5833	0.759709	0.522411	0.630415
38.25	0.809567	0.766517	0.724877
100	0.605899	0.240452	0.51402
57.4167	0.794491	0.0212673	0.608249
80.5	0.732252	0.588721	0.599701
48.25	0.828123	0.801607	0.738313
60.6667	0.777641	0.542557	0.539204
47.9167	0.503732	0.520439	0.632796
37.75	0.74553	0.575062	0.612392
58.5	0.697996	0.147318	0.688527
69.0833	0.881662	0.664588	0.696306
56.9167	0.79504	0.266449	0.370795
49.0833	0.735917	0.454178	0.698752
73.3333	0.691559	0.480018	0.579582
38.4167	0.790226	0.644231	0.720316
65.8333	0.746631	0.476987	0.640728
38.25	0.907778	0.817111	0.695354
84.5	0.870113	0.65217	0.621554
41.4167	0.738352	0.673009	0.640335
87	0.842117	0.608791	0.734044
41.5833	0.720499	0.674879	0.667999
52.1667	0.825198	0.707741	0.70758
72.5	0.77539	0.56988	0.466741
36.8333	0.862044	0.776942	0.672741
53.0833	0.769439	0.153037	0.713647
62.8333	0.564488	0.657715	0.507894
54.3333	0.586051	0.207043	0.6379
74.0833	0.767542	0.314703	0.448341
80.25	0.624257	0.016379	0.522892
42.75	0.703411	0.726887	0.594407
62.5833	0.523837	0.443267	0.639303
60.0833	0.832197	0.350204	0.711368
45.8333	0.466526	0.33479	0.440896
54.25	0.784484	0.388684	0.580343
79.4167	0.391636	0.362489	0.5734
65.75	0.482749	0.172639	0.359198
54.25	0.851849	0.791892	0.66467
38	0.87664	0.810139	0.768253
45.75	0.562182	0.401468	0.480903
37.9167	0.894214	0.698462	0.703486
63.4167	0.803765	0.448339	0.519126
43	0.845989	0.347394	0.626298
82.25	0.756041	0.184054	0.601576
38.1667	0.86061	0.68622	0.592162
84.3333	0.579413	0.00516011	0.582667
71.1667	0.534472	0.0704154	0.523561
58.6667	0.787594	0.5433	0.705539
72.4167	0.589465	0.151658	0.66887
57.8333	0.73432	0.261314	0.506613
59.9167	0.767696	0.621079	0.669032
40.3333	0.846115	0.755058	0.600603
61.1667	0.800849	0.255588	0.569361
66.8333	0.831418	0.610869	0.706521
48.75	0.808542	0.213294	0.733945
55.5	0.806882	0.235958	0.587358
61.5	0.599698	0.156392	0.557051
80	0.0490418	0.0506079	0.573931
51.5	0.834969	0.524665	0.379422
81.4167	0.601613	0.522613	0.528126
82.9167	0.832325	0.470382	0.641586
44.3333	0.800164	0.731576	0.740016
58.8333	0.875783	0.753028	0.819493
53.6667	0.745455	0.433141	0.675565
47.1667	0.703711	0.583172	0.582977
43.9167	0.857066	0.622238	0.649028
55.25	0.702773	0.3275	0.593517
47	0.800595	0.470187	0.671392
52.8333	0.569964	0.416905	0.567822
55.75	0.611782	0.684585	0.618574
74.1667	0.796685	0.34918	0.579459
62.8333	0.574481	0.580046	0.580815
89.6667	0.0319021	0.0824742	0.479713
49.75	0.732638	0.126666	0.559467
86.3333	0.744151	0.391786	0.622958
80.9167	0.651321	0.179654	0.645128
88.9167	0.344587	0.323704	0.409914
82.5833	0.696002	0.137798	0.524711
39.1667	0.756441	0.70559	0.698431
51.0833	0.753668	0.404998	0.494289
77	0.913871	0.320607	0.650242
56.6667	0.78921	0.0273131	0.627273
45.9167	0.661756	0.451601	0.582061
72.4167	0.846662	0.171291	0.775213
59.1667	0.814773	0.573658	0.721299
43.3333	0.744699	0.734767	0.642154
48.5833	0.591409	0.609403	0.672603
53.75	0.57189	0.537973	0.483761
58.4167	0.637498	0.284287	0.459641
42.5	0.399571	0.404832	0.526472
61.25	0.779634	0.115847	0.688131
57.8333	0.763038	0.218318	0.500933
63.3333	0.710811	0.218455	0.611727
46.8333	0.834196	0.622097	0.715638
81.0833	0.751237	0.725767	0.674769
41.9167	0.843059	0.697223	0.706927
37.5	0.85623	0.721607	0.63683
55.9167	0.835514	0.672896	0.554928
85.75	0.834703	0.0566423	0.508742
41.5833	0.833123	0.800954	0.684053
40.8333	0.803782	0.721395	0.663336
41.4167	0.731079	0.362851	0.539085
63.1667	0.794784	0.603034	0.583137
77.6667	0.770592	0.424432	0.605483
66.9167	0.775373	0.315993	0.545226
76	0.854625	0.544048	0.710296
84	0.728164	0.67006	0.67259
47.6667	0.736905	0.690389	0.731117
51.8333	0.599914	0.511479	0.492158
68.1667	0.658665	0.506922	0.501492
67.75	0.636683	0.265316	0.622339
69.0833	0.780618	0.13287	0.542054
67.9167	0.809029	0.290847	0.573563
68.9167	0.864051	0.531478	0.553757
75.3333	0.877972	0.666399	0.627585
64.6667	0.871251	0.417292	0.712413
56.5	0.793778	0.285412	0.696046
52.25	0.608876	0.612298	0.65331
65.5833	0.826194	0.260975	0.471653
43.5	0.815073	0.622833	0.735855
83.5	0.792361	0.501971	0.650389
58.3333	0.747801	0.161104	0.569645
52.5	0.688741	0.144505	0.569074
67.4167	0.630275	0.0920584	0.429901
82.0833	0.143014	0.368243	0.324255
79	0.815621	0.271714	0.62174
65.4167	0.396001	0.39245	0.517841
54.8333	0.765117	0.696261	0.683292
37.0833	0.883834	0.739358	0.696134
64.0833	0.691687	0.0114139	0.561591
88.9167	0.58528	0.556782	0.697886
36.75	0.691043	0.619417	0.51021
67.0833	0.67351	0.0386968	0.545652
53.3333	0.728782	0.543993	0.614738
100	0.360774	0.39327	0.0168057
36	0.895011	0.834461	0.7831
58.6667	0.80297	0.500022	0.54042
43.1667	0.794294	0.655876	0.668855
71.5	0.74545	0.126531	0.42652
44.0833	0.731853	0.787633	0.576609
64.5833	0.812524	0.571876	0.586451
49.9167	0.825164	0.542049	0.598826
66	0.607484	0.313384	0.624773
44.3333	0.739128	0.523117	0.719447
65.8333	0.841692	0.372452	0.652688
44.25	0.793702	0.512857	0.663845
60.4167	0.868741	0.343402	0.723594
42.5833	0.677874	0.594218	0.626319
40.5833	0.713706	0.572518	0.721009
69.3333	0.734037	0.369648	0.700885
46.5833	0.495653	0.500306	0.582442
69.5	0.686801	0.219083	0.529528
36.3333	0.757214	0.779577	0.640458
52.25	0.644605	0.62809	0.450695
38.5	0.823539	0.859164	0.754672
72.25	0.647791	0.251663	0.438275
36.5	0.851176	0.843724	0.741896
53.6667	0.862954	0.640011	0.680595
53.1667	0.6477	0.563508	0.551451
40.5	0.74818	0.598864	0.684026
46.9167	0.825307	0.719056	0.623542
81.25	0.686239	0.436366	0.491192
61.0833	0.811696	0.129051	0.755236
43	0.809071	0.808854	0.714719
52.9167	0.761853	0.703364	0.551876
100	0.524572	0.0836509	0.618147
39.4167	0.787029	0.748048	0.576483
81.0833	0.810366	0.656738	0.574755
100	0.654427	0.0618191	0.500352
84.9167	0.799744	0.0837076	0.67607
42.75	0.783397	0.693349	0.653946
45.5833	0.718341	0.472944	0.616987
49.3333	0.719744	0.376919	0.52338
70.0833	0.839353	0.0967985	0.666293
41.5833	0.686136	0.628202	0.569996
86.5	0.766761	0.0897894	0.618177
46.75	0.340723	0.511129	0.601352
56.8333	0.608327	0.0220095	0.607615
61.6667	0.757041	0.264022	0.688676
70.75	0.782306	0.557358	0.628582
41.5833	0.7788	0.474414	0.609102
85.8333	0.298238	0.162872	0.31674
78.1667	0.693376	0.114034	0.435796
58.1667	0.756124	0.562995	0.454802
59.5	0.809352	0.599163	0.656486
85.1667	0.857478	0.744654	0.635267
71.9167	0.85038	0.637321	0.637848
74.5833	0.534313	0.0249653	0.542988
45.1667	0.843496	0.698655	0.743423
65.75	0.748325	0.660876	0.645128
40.25	0.780324	0.613512	0.600512
36.25	0.729729	0.567224	0.582567
49.5	0.847088	0.771349	0.77964
44.5	0.868642	0.749277	0.609937
38.5	0.859963	0.748721	0.710061
37.0833	0.868746	0.688104	0.723081
48.3333	0.664572	0.581335	0.663539
49.4167	0.869268	0.705781	0.702278
40	0.834787	0.373478	0.470648
53	0.49247	0.516454	0.577957
61.5833	0.82197	0.333342	0.642793
71.25	0.816091	0.542131	0.613442
46.1667	0.807513	0.621368	0.717255
47.9167	0.792447	0.48164	0.62664
55.5	0.500217	0.505684	0.639449
36.5833	0.841622	0.737236	0.776965
51.3333	0.112927	0.070721	0.245035
72.5833	0.747557	0.437334	0.454705
47.6667	0.836819	0.389664	0.700287
38	0.796216	0.496605	0.666747
40.5833	0.787594	0.680453	0.680414
40.75	0.816805	0.709527	0.695126
51.25	0.743218	0.656474	0.576104
56.1667	0.824374	0.620784	0.60542
38.6667	0.788465	0.706503	0.700267
82.0833	0.769031	0.376786	0.675657
77.9167	0.758327	0.266476	0.563067
58.0833	0.841025	0.513229	0.739824
68.5	0.553384	0.193423	0.456516
74.8333	0.699694	0.231926	0.51421
49.4167	0.789559	0.442023	0.599841
55.5833	0.633664	0.587198	0.542692
41.4167	0.754952	0.736786	0.698156
47.75	0.859912	0.770752	0.683155
38.8333	0.856637	0.829036	0.780564
53.4167	0.696647	0.366516	0.506235
65.75	0.748875	0.370538	0.687499
77.5833	0.767974	0.0370575	0.671915
85	0.627079	0.0312755	0.674938
81.4167	0.797713	0.491553	0.635849
73.6667	0.810668	0.105192	0.652571
55.3333	0.625946	0.224075	0.49577
56.75	0.903793	0.50231	0.78429
71.25	0.814893	0.54301	0.660956
70.8333	0.49652	0.131433	0.421283
69	0.574657	0.136751	0.568039
84.3333	0.406905	0.2908	0.285209
53	0.835019	0.711082	0.575979
36.0833	0.568766	0.499255	0.62959
52	0.812558	0.461443	0.610981
80.8333	0.66062	0.389736	0.56548
66.25	0.828608	0.497956	0.660095
38	0.799831	0.800018	0.614037
37.6667	0.894024	0.851718	0.785932
52.75	0.668975	0.394094	0.69267
54.5833	0.639413	0.358843	0.423727
50.9167	0.802672	0.452627	0.646822
85.6667	0.617964	0.0845308	0.609615
83.75	0.709605	0.231485	0.690781
53.5	0.871639	0.225786	0.734483
77.0833	0.835899	0.442937	0.72798
47.25	0.76329	0.160732	0.584961
55.6667	0.667822	0.15715	0.453074
57.3333	0.823154	0.359447	0.63087
59.3333	0.838033	0.775019	0.699711
78.5833	0.794936	0.348495	0.595318
74.25	0.695408	0.697188	0.506438
49.1667	0.687944	0.299054	0.621899
71	0.218316	0.0067325	0.554841
78.0833	0.804345	0.731701	0.664362
54.9167	0.770619	0.500047	0.58685
43.3333	0.844422	0.584955	0.446769
44	0.846198	0.800532	0.652722
61.6667	0.862691	0.686436	0.704431
74.75	0.45198	0.516053	0.563115
75.75	0.719785	0.429645	0.550408
70.6667	0.707125	0.303833	0.627026
39.0833	0.733757	0.714941	0.705611
42.75	0.860691	0.62504	0.596582
75.6667	0.7291	0.208282	0.454095
65.1667	0.784016	0.752231	0.475608
66.8333	0.794548	0.38467	0.651689
59.3333	0.848387	0.6819	0.796255
57.9167	0.834181	0.542439	0.721387
89.8333	0.575194	0.172772	0.616549
58.8333	0.846526	0.625447	0.611979
42.4167	0.860825	0.819669	0.577482
47.9167	0.77817	0.516483	0.517443
73.1667	0.345504	0.350859	0.571812
79.3333	0.562789	0.111096	0.619621
49.8333	0.840317	0.489818	0.621243
73.25	0.762062	0.453797	0.570321
64.9167	0.633771	0.241686	0.523637
40.8333	0.800358	0.651709	0.670151
80.4167	0.79018	0.14295	0.604065
74.9167	0.784199	0.389657	0.663786
47.75	0.437574	0.0552325	0.5473
52.3333	0.74653	0.230859	0.554681
76.6667	0.630003	0.18282	0.488047
54.0833	0.84606	0.633648	0.710459
81.5833	0.743153	0.221515	0.202173
65	0.5141	0.652363	0.561826
38.5	0.656957	0.793432	0.637847
72.5833	0.749514	0.449801	0.650304
85.4167	0.83889	0.593376	0.73533
41.4167	0.731903	0.7262	0.664826
71.0833	0.819008	0.176376	0.713024
39.4167	0.705519	0.417809	0.496331
60.6667	0.755105	0.00160557	0.247059
37.25	0.815567	0.811213	0.760486
48.1667	0.835733	0.486463	0.603344
60.9167	0.670115	0.456428	0.588906
45.1667	0.705984	0.360018	0.519252
75.75	0.317078	0.487962	0.199971
53.75	0.771661	0.551738	0.67118
81.0833	0.531979	0.472041	0.540406
69.25	0.215868	0.40211	0.133877
47.1667	0.710432	0.614721	0.548827
61.5833	0.811269	0.249767	0.720632
47.3333	0.745261	0.469409	0.628046
77.9167	0.870737	0.371616	0.717374
49.75	0.789116	0.61739	0.598058
55.9167	0.872083	0.582481	0.698948
42.8333	0.564173	0.677761	0.651581
58.1667	0.868693	0.527709	0.759726
66.5833	0.859922	0.657631	0.592359
52.9167	0.809717	0.192735	0.598577
46.4167	0.845216	0.523113	0.581614
60.5833	0.798403	0.122531	0.474858
38.5	0.853481	0.777724	0.645032
62.0833	0.595523	0.0493742	0.567823
42.5833	0.573854	0.56028	0.539332
67.25	0.834929	0.437664	0.583498
83.0833	0.793088	0.309365	0.733488
53.75	0.862889	0.736502	0.630846
41.1667	0.219364	0.0431756	0.265497
81.0833	0.799394	0.0486888	0.389987
36.6667	0.846036	0.567817	0.717456
60.6667	0.798199	0.0531491	0.672475
40.3333	0.658993	0.307568	0.301186
54.3333	0.767973	0.696133	0.604412
80.1667	0.822156	0.368676	0.504873
40	0.782462	0.784166	0.674074
65.3333	0.663994	0.261456	0.645398
38.1667	0.794124	0.774138	0.598405
56.3333	0.82454	0.713877	0.693422
70.9167	0.6275	0.269943	0.436109
41.75	0.757443	0.62764	0.539671
81.5	0.704151	0.0585856	0.59672
43.0833	0.757945	0.632429	0.625449
70.4167	0.803565	0.121771	0.563277
48.4167	0.799439	0.638658	0.53972
60.75	0.757389	0.522308	0.678561
88.4167	0.680964	0.0908631	0.574654
56.5833	0.681793	0.208678	0.704115
47.0833	0.836645	0.753042	0.732945
45.9167	0.827028	0.487079	0.534886
76.75	0.764469	0.453241	0.693301
84.5	0.834065	0.0787321	0.572403
70.8333	0.824502	0.423832	0.731855
64.8333	0.542678	0.418996	0.417316
46.8333	0.813925	0.771194	0.472957
46.6667	0.85408	0.792672	0.650059
85	0.641586	0.257737	0.584669
54.4167	0.776367	0.560356	0.557876
59.3333	0.883293	0.523155	0.747692
62.4167	0.838421	0.61175	0.674702
44.75	0.807155	0.730611	0.616574
53.4167	0.842526	0.720492	0.788901
61.5	0.281391	0.0838526	0.495752
51.75	0.736863	0.622153	0.428614
50.0833	0.857274	0.645894	0.671239
78.75	0.773543	0.309161	0.383769
81.25	0.114254	0.139436	0.407318
53.75	0.727259	0.0389549	0.716588
53.5	0.734951	0.390292	0.454575
53.3333	0.816162	0.450404	0.516066
79.3333	0.885972	0.518429	0.715137
53.9167	0.684357	0.366707	0.586161
63.3333	0.878515	0.24168	0.715349
36.5	0.72713	0.375981	0.482406
36.25	0.893794	0.819359	0.712472
60.6667	0.777351	0.791368	0.553999
80.5833	0.58665	0.457281	0.623953
51.6667	0.826042	0.727531	0.688075
70.3333	0.719233	0.228013	0.570947
47.75	0.875497	0.621867	0.691037
41.5833	0.669073	0.329858	0.354487
79.4167	0.713426	0.53274	0.561825
69.6667	0.781402	0.590659	0.680892
60.8333	0.809358	0.542477	0.707867
84.3333	0.482131	0.438014	0.315184
42.75	0.813609	0.730384	0.43349
87.6667	0.859546	0.496412	0.790639
42.8333	0.670679	0.309166	0.561899
58.6667	0.796258	0.476576	0.701538
41.4167	0.648197	0.727159	0.508697
86.5	0.657248	0.379987	0.586573
80.5	0.571805	0.207562	0.582309
69	0.794282	0.456777	0.687964
80	0.744193	0.463559	0.604881
57.0833	0.78453	0.11622	0.705505
70.4167	0.833082	0.0664346	0.266114
47.75	0.731551	0.683875	0.555364
72.5833	0.788291	0.403461	0.73482
86.75	0.610044	0.441253	0.656073
37.5	0.806165	0.788283	0.688444
60	0.527416	0.0687454	0.544666
68.0833	0.805738	0.281554	0.693937
53.3333	0.889652	0.368468	0.764488
63.75	0.730045	0.643227	0.618842
45.8333	0.77903	0.642869	0.620195
39	0.83198	0.631813	0.729085
57.25	0.661478	0.655122	0.473152
100	0.801684	0.11109	0.50358
60.5	0.868732	0.741405	0.743365
72.4167	0.745292	0.719717	0.626772
65.6667	0.739245	0.422807	0.634353
44.5	0.905454	0.823899	0.595344
83.1667	0.0641352	0.241105	0.436002
53	0.798842	0.576631	0.671628
100	0.845709	0.080393	0.604951
47.25	0.624754	0.638442	0.546447
70.9167	0.256921	0.294259	0.240025
48.9167	0.642819	0.57929	0.60854
51.8333	0.692875	0.590632	0.55948
89.8333	0.609424	0.0644935	0.458931
79.6667	0.773368	0.455613	0.738179
75.9167	0.863413	0.349324	0.683602
46.5833	0.851202	0.667643	0.63063
66.3333	0.890512	0.563563	0.726156
78.4167	0.326384	0.0785476	0.569727
64.6667	0.698299	0.584822	0.616659
44.25	0.694608	0.454277	0.689944
49.0833	0.883903	0.688951	0.694261
68.8333	0.663141	0.273017	0.619687
74.5833	0.763166	0.24152	0.440732
55.8333	0.830276	0.622265	0.601738
64.4167	0.347738	0.0355422	0.522113
82.25	0.752801	0.448632	0.528644
40	0.424694	0.510683	0.564743
66	0.775376	0.265342	0.620172
41.6667	0.748525	0.646767	0.488329
46.5	0.657426	0.73758	0.477679
70.8333	0.792379	0.302669	0.734224
76.5833	0.766686	0.602184	0.755717
84.5	0.609997	0.435796	0.453927
41	0.652959	0.317847	0.339521
36.5833	0.760599	0.493025	0.693198
42	0.805985	0.759749	0.71306
36.25	0.874079	0.626698	0.683496
60	0.75585	0.219106	0.602892
85.5	0.596188	0.367394	0.355811
76	0.624971	0.122943	0.573914
70.8333	0.778293	0.243107	0.652615
65.0833	0.362593	0.22476	0.513631
70.75	0.54995	0.30475	0.323821
64.75	0.601812	0.233537	0.571765
49.0833	0.818199	0.560244	0.633705
77.0833	0.804867	0.707693	0.571207
55.4167	0.855318	0.694506	0.764789
87.75	0.802515	0.473255	0.547741
83.1667	0.808806	0.303919	0.482073
85.0833	0.00135792	0.424842	0.431064
75.4167	0.860183	0.112751	0.754628
56.4167	0.87407	0.65835	0.795032
37.4167	0.766172	0.704892	0.646944
43.6667	0.86519	0.624331	0.580195
62.3333	0.784606	0.548179	0.66758
40.8333	0.900531	0.67326	0.688523
58.5	0.803101	0.151512	0.693792
43.75	0.842132	0.687908	0.628311
81.5	0.861014	0.638101	0.64436
71.5	0.374602	0.0486038	0.445852
56.75	0.825346	0.384019	0.556873
40.5833	0.76317	0.594095	0.498484
56.4167	0.687459	0.44728	0.578937
58.25	0.840275	0.472643	0.718906
100	0.562546	0.415436	0.40872
37.6667	0.853206	0.77386	0.710233
43.0833	0.884571	0.617599	0.577458
87.1667	0.764164	0.36931	0.524176
68.3333	0.884942	0.473181	0.66871
40.9167	0.875567	0.756778	0.712682
75.1667	0.734937	0.275716	0.636872
62.3333	0.790687	0.692298	0.592926
63.6667	0.596448	0.205328	0.640031
41.3333	0.548668	0.302919	0.548406
67.9167	0.799027	0.642438	0.660935
56.5833	0.429345	0.198973	0.565044
64.8333	0.813681	0.268686	0.602054
84.6667	0.765131	0.0700763	0.415532
58.5	0.633221	0.0473441	0.563437
41.25	0.833489	0.487256	0.510319
62.4167	0.596218	0.429946	0.689066
83.25	0.357729	0.11588	0.666291
57.75	0.659042	0.489115	0.58432
48.75	0.738573	0.467401	0.602024
41.5	0.865116	0.638854	0.637365
39	0.824475	0.588471	0.729902
77.4167	0.81707	0.367365	0.425312
88.5	0.634365	0.198234	0.416539
56.25	0.624142	0.692338	0.674378
89.0833	0.866943	0.389969	0.593623
68.25	0.797753	0.706744	0.71747
59.3333	0.657889	0.5092	0.561741
77.6667	0.856651	0.539881	0.74461
49.8333	0.818814	0.586881	0.635948
39.6667	0.841099	0.762185	0.649697
47.4167	0.752829	0.737408	0.65615
69.6667	0.719967	0.129773	0.512172
80.6667	0.859954	0.391942	0.501157
53.0833	0.577846	0.558626	0.633701
44.9167	0.795976	0.786629	0.641741
36.1667	0.67875	0.749796	0.656468
74.1667	0.216557	0.0130224	0.447608
64.1667	0.806702	0.708285	0.639988
45.75	0.68333	0.700017	0.696375
100	0.545156	0.451195	0.579796
60.8333	0.659254	0.494113	0.675093
81.4167	0.599145	0.630638	0.372438
54.5	0.598759	0.162392	0.573957
78.0833	0.698497	0.0201735	0.482874
36.75	0.846451	0.7036	0.595981
70.6667	0.787788	0.0475904	0.643579
52.5833	0.636651	0.427631	0.704592
51.9167	0.532795	0.606017	0.600013
46.9167	0.877463	0.59032	0.756281
55.4167	0.641175	0.0918259	0.557964
53	0.721211	0.291195	0.401974
52.25	0.610888	0.567984	0.544681
60.4167	0.800591	0.494451	0.620655
84.8333	0.332583	0.423407	0.359272
71	0.494823	0.0418197	0.434039
54.1667	0.758949	0.424581	0.44463
78.5	0.829864	0.267392	0.680306
73.3333	0.583045	0.301665	0.605481
53.25	0.108885	0.306229	0.115656
59.0833	0.719693	0.535108	0.561592
43.75	0.885629	0.709186	0.765913
49.0833	0.599019	0.412812	0.577292
55.9167	0.847056	0.488421	0.544344
50.5833	0.740458	0.486547	0.591226
60.9167	0.856872	0.678953	0.627419
51.75	0.702855	0.524685	0.628972
55.25	0.672109	0.220351	0.620505
55.4167	0.720249	0.333375	0.59725
45.75	0.834691	0.612395	0.564545
39.75	0.668734	0.371794	0.559003
71.8333	0.584549	0.208682	0.500847
57.0833	0.89194	0.715359	0.714233
72.5	0.885712	0.830653	0.79596
42.0833	0.800448	0.622582	0.607535
71.5	0.6756	0.692688	0.580066
58.8333	0.88387	0.620947	0.733062
47.6667	0.614315	0.541444	0.585051
36.5	0.823532	0.725367	0.733732
54.6667	0.847738	0.713194	0.645015
37.5833	0.745865	0.681129	0.641767
51.75	0.602023	0.335336	0.547217
38.3333	0.855276	0.699733	0.763541
82.8333	0.0506693	0.0179818	0.52944
78.5833	0.432428	0.228062	0.66749
56.8333	0.607578	0.0926072	0.522151
78.6667	0.848509	0.725727	0.652842
49.8333	0.858344	0.525186	0.688687
61.8333	0.779395	0.683092	0.797616
41.6667	0.774338	0.639621	0.577476
83.5833	0.0111519	0.224569	0.417486
38.3333	0.826688	0.539094	0.668878
69.0833	0.706372	0.398968	0.744366
39	0.311552	0.649836	0.477608
66	0.595502	0.153425	0.582824
71.3333	0.610118	0.103127	0.31979
55.5	0.828185	0.576458	0.661612
86.1667	0.501682	0.101562	0.582318
69.75	0.0904499	0.177419	0.477788
67.8333	0.683269	0.348233	0.603029
49.6667	0.781403	0.377004	0.667109
68.75	0.768892	0.223407	0.658754
79.25	0.826295	0.506024	0.731441
53	0.755068	0.648229	0.628269
76	0.826209	0.425288	0.681576
76.25	0.0372659	0.129478	0.18588
100	0.183826	0.391878	0.338143
46.9167	0.82606	0.680038	0.775594
61.8333	0.870782	0.740754	0.6409
38.25	0.869943	0.653351	0.735381
47.25	0.825921	0.608147	0.510616
41	0.83148	0.451251	0.743888
86.5	0.505044	0.505151	0.479198
54	0.787976	0.593144	0.664386
11.9167	0.791818	0.807924	0.599332
16	0.834533	0.595286	0.688427
9.16667	0.796389	0.770158	0.64378
9.75	0.863919	0.831328	0.640231
15.1667	0.840212	0.62038	0.782717
18.4167	0.864867	0.813471	0.645675
19.0833	0.834586	0.826318	0.656118
9.33333	0.858414	0.851781	0.748509
17.4167	0.838589	0.857664	0.67791
18.3333	0.848511	0.766357	0.630675
18.1667	0.880611	0.843102	0.740932
13.3333	0.888183	0.794211	0.642661
14.6667	0.810633	0.838412	0.701617
19.3333	0.818651	0.588816	0.657762
11.1667	0.774577	0.835713	0.650686
9.91667	0.866123	0.821898	0.641743
15.0833	0.87748	0.767553	0.632637
12.25	0.787788	0.827217	0.584049
15	0.891557	0.89522	0.636552
13.8333	0.852675	0.865141	0.705833
15.9167	0.78552	0.812609	0.746683
13.75	0.670575	0.704596	0.541943
13.6667	0.802435	0.603433	0.637315
13.6667	0.817815	0.837706	0.671141
17.75	0.810339	0.815642	0.608448
16.5	0.892749	0.869827	0.680922
9.5	0.870889	0.853297	0.612397
14.1667	0.851854	0.818102	0.709576
13.3333	0.879632	0.732376	0.747118
11.75	0.867864	0.773999	0.736371
14	0.880752	0.817166	0.691966
19.8333	0.858428	0.792346	0.676616
13	0.670394	0.801657	0.634134
13.9167	0.908735	0.788713	0.72173
10.25	0.768059	0.775091	0.706222
10.9167	0.826595	0.864772	0.620639
10.8333	0.839541	0.838579	0.593558
11.6667	0.885982	0.89536	0.693304
15.0833	0.909896	0.904911	0.771498
16.5833	0.814648	0.77443	0.691321
13.5	0.7955	0.779716	0.680398
18.4167	0.893337	0.871082	0.641197
15.5833	0.845467	0.851778	0.612203
11.8333	0.875882	0.895547	0.800712
8.83333	0.836279	0.859398	0.592112
18.1667	0.814277	0.516737	0.574903
11.6667	0.835966	0.81185	0.676951
21.6667	0.715985	0.758341	0.724876
14.1667	0.87724	0.839168	0.688056
17.5	0.86994	0.835496	0.657661
13.75	0.840279	0.871333	0.772747
20.8333	0.882042	0.80997	0.720855
17.4167	0.862231	0.846367	0.749744
13.75	0.88604	0.844226	0.657507
17.6667	0.889893	0.885722	0.582839
17.0833	0.816688	0.699207	0.590638
19.5	0.825228	0.840502	0.705658
8.75	0.865977	0.838732	0.678084
8.66667	0.766269	0.816926	0.56657
11.4167	0.878738	0.805587	0.685489
17.3333	0.834026	0.677391	0.669807
20.4167	0.830199	0.810997	0.747581
9	0.806948	0.739339	0.592336
8.66667	0.738257	0.804027	0.676283
21.0833	0.832584	0.678808	0.604954
16	0.83051	0.749283	0.691571
21.3333	0.890529	0.644481	0.74654
9.91667	0.792944	0.655815	0.613898
10.4167	0.870959	0.895656	0.693908
10	0.810353	0.769788	0.605838
16.8333	0.89242	0.869847	0.766591
12.1667	0.782668	0.851323	0.705296
6.83333	0.869575	0.891796	0.679382
16.3333	0.797157	0.837507	0.699064
16.1667	0.836046	0.811591	0.743429
20.75	0.860646	0.818097	0.748751
20.0833	0.588178	0.790042	0.740525
14.75	0.718192	0.76257	0.728275
20.8333	0.817722	0.830746	0.703289
13.4167	0.89555	0.849412	0.8263
19.9167	0.716437	0.798488	0.443176
10	0.846844	0.826262	0.705662
16.9167	0.774417	0.81213	0.55385
17.0833	0.889356	0.864995	0.77058
21.8333	0.849063	0.526893	0.69421
21.75	0.721438	0.585942	0.689643
10.9167	0.88474	0.871971	0.59909
8.08333	0.859127	0.774315	0.595686
9.33333	0.814642	0.779516	0.726622
16.75	0.697951	0.768086	0.597314
13.8333	0.759786	0.701177	0.650783
20.25	0.772975	0.855631	0.753832
14.75	0.898014	0.861525	0.775333
21.6667	0.775024	0.769797	0.624281
17.0833	0.812998	0.720331	0.726129
9	0.8743	0.850196	0.764954
18.75	0.852074	0.657822	0.519008
11.3333	0.864097	0.863239	0.737518
10.5833	0.785695	0.849226	0.585231
17.0833	0.757367	0.829554	0.675854
9.41667	0.846761	0.842619	0.70051
16.8333	0.772009	0.470169	0.617582
16.3333	0.803645	0.741709	0.562969
11.5	0.872011	0.82135	0.778262
13.9167	0.792456	0.839593	0.691666
17.75	0.829072	0.614616	0.68157
10.0833	0.705013	0.793245	0.594231
17.3333	0.569996	0.797635	0.654954
14.6667	0.815168	0.817302	0.680468
15.5833	0.68183	0.875025	0.756028
11.1667	0.815086	0.802212	0.520749
15.6667	0.90989	0.869455	0.742667
15.5	0.838923	0.804884	0.629424
8.33333	0.352174	0.695557	0.549561
9.16667	0.840386	0.825341	0.777435
14.8333	0.814871	0.811626	0.717723
10.9167	0.831644	0.844238	0.659548
12.25	0.886551	0.677073	0.677654
8.91667	0.824114	0.788133	0.646216
9.66667	0.822978	0.782525	0.593238
15	0.779069	0.648923	0.488512
13.75	0.790699	0.734639	0.595002
11	0.39362	0.78946	0.394947
13.0833	0.823979	0.834133	0.720045
18.75	0.806719	0.714506	0.658271
13.5	0.74783	0.801541	0.737288
21.1667	0.793156	0.463108	0.697601
13.5	0.880858	0.778019	0.649747
7.66667	0.724805	0.691357	0.568344
15.8333	0.787592	0.738416	0.682038
13.5833	0.808538	0.794706	0.659644
8.58333	0.801099	0.814439	0.652076
18.5	0.812193	0.902162	0.718596
9.33333	0.801518	0.787766	0.62348
8.5	0.813209	0.763254	0.713451
21.1667	0.861525	0.659089	0.622363
19	0.838302	0.764807	0.632396
13.9167	0.765707	0.725386	0.644567
13	0.87885	0.800315	0.699072
21.5	0.836803	0.858137	0.71903
15.25	0.803507	0.819195	0.572827
19.5833	0.86666	0.550998	0.714566
16.8333	0.866479	0.853766	0.677605
18.5	0.816855	0.775607	0.724331
13.8333	0.77452	0.7531	0.558988
14.75	0.654901	0.799207	0.749284
17.3333	0.880627	0.759226	0.711199
16	0.833053	0.703721	0.725113
10.1667	0.695789	0.769025	0.668787
10.8333	0.869201	0.831413	0.653875
19.8333	0.760065	0.67455	0.662235
20.75	0.861138	0.70602	0.719769
9.16667	0.762883	0.747956	0.712949
7.16667	0.781444	0.821418	0.713282
8.75	0.82968	0.806368	0.505665
9.41667	0.871819	0.834932	0.710036
8.66667	0.854535	0.778111	0.652423
20.1667	0.852371	0.740752	0.637877
21.5833	0.805391	0.825659	0.732411
8.83333	0.848839	0.863528	0.664284
19.4167	0.807547	0.798004	0.559355
10.3333	0.868198	0.826795	0.69998
5.58333	0.482743	0.675091	0.543744
14.0833	0.862185	0.811104	0.67616
7.75	0.729062	0.822756	0.566781
20.5	0.83279	0.813573	0.720852
15.8333	0.877508	0.866494	0.806488
13.8333	0.831964	0.780046	0.664188
20	0.905215	0.869711	0.675196
20.5833	0.902662	0.863438	0.561984
11.6667	0.814021	0.650405	0.691307
12	0.794613	0.803058	0.673931
13.0833	0.834861	0.836526	0.520121
13.0833	0.831214	0.858838	0.722481
17	0.826372	0.806817	0.660016
12.1667	0.817169	0.836799	0.78391
20.9167	0.85097	0.772964	0.717096
17.4167	0.862226	0.769916	0.728401
9.66667	0.839002	0.80095	0.680981
13.6667	0.871095	0.825891	0.725269
11.75	0.863957	0.857021	0.732368
13.1667	0.867971	0.785867	0.634255
14	0.78248	0.731694	0.70094
10	0.831966	0.827691	0.627562
21.5833	0.647615	0.896384	0.741528
10.5	0.834172	0.647498	0.63665
17.6667	0.907785	0.879259	0.754335
16.9167	0.763666	0.728632	0.6557
21.8333	0.89776	0.797369	0.702446
15.6667	0.728289	0.785587	0.674865
9.41667	0.687617	0.611652	0.643921
11.0833	0.861357	0.897016	0.666984
15.75	0.834775	0.778828	0.672407
11.9167	0.636268	0.686684	0.582706
11.0833	0.865519	0.847468	0.667804
18.4167	0.780872	0.895962	0.730546
10.0833	0.843368	0.838067	0.608203
20.5	0.850714	0.843666	0.716591
10.1667	0.90173	0.837597	0.735609
10.3333	0.858195	0.82486	0.674789
12.0833	0.846301	0.819238	0.783561
9.5	0.87941	0.908641	0.625447
21.1667	0.82509	0.776747	0.599649
9.66667	0.714896	0.758352	0.539185
11.5	0.802021	0.82585	0.690157
9	0.843029	0.800566	0.688462
[truncated: 1,973 more rows]

## Sheet: fig3e_degree_vs_age
Age	Subject MeanFCDegree_adjusted					Fit Age	MeanFCDegree_fit	MeanFCDegree_lower95	MeanFCDegree_upper95
27	254.175					0.0164384	277.262	253.464	301.061
27	214.478					0.0316196	279.121	256.13	302.113
33	262.197					0.0517226	280.98	258.768	303.192
27	276.358					0.0767473	282.838	261.373	304.303
35	228.131					0.106694	284.693	263.941	305.446
22	229.499					0.141562	286.545	266.466	306.624
29	206.807					0.181352	288.391	268.943	307.839
29	220.099					0.226063	290.228	271.366	309.091
35	208.308					0.275696	292.054	273.729	310.379
24	235.314					0.330251	293.863	276.025	311.701
27	306.443					0.389728	295.652	278.25	313.053
26	279.229					0.454126	297.414	280.4	314.428
30	182.233					0.523446	299.144	282.472	315.817
23	210.235					0.597688	300.836	284.464	317.208
26	240.885					0.676851	302.484	286.378	318.59
30	267.937					0.760937	304.082	288.215	319.95
25	281.548					0.849943	305.624	289.975	321.272
30	222.691					0.943872	307.104	291.663	322.546
34	196.411					1.04272	308.519	293.281	323.758
25	226.129					1.14649	309.865	294.829	324.9
28	228.411					1.25519	311.139	296.312	325.966
32	272.718					1.3688	312.34	297.728	326.952
26	208.809					1.48734	313.467	299.079	327.856
31	224.542					1.6108	314.523	300.364	328.681
36	264.319					1.73918	315.507	301.584	329.43
29	242.927					1.87248	316.424	302.738	330.11
31	222.867					2.01071	317.275	303.826	330.725
27	250.857					2.15385	318.066	304.85	331.281
34	300.552					2.30192	318.798	305.81	331.786
33	303.187					2.45491	319.477	306.71	332.244
33	243.281					2.61282	320.105	307.551	332.659
28	366.668					2.77565	320.687	308.337	333.037
29	228.992					2.9434	321.226	309.073	333.38
22	259.399					3.11608	321.726	309.765	333.688
26	244.94					3.29368	322.19	310.417	333.964
26	283.341					3.4762	322.62	311.035	334.206
25	192.877					3.66364	323.019	311.622	334.416
22	304.466					3.856	323.388	312.183	334.593
35	212.104					4.05328	323.728	312.72	334.736
22	280.784					4.25549	324.04	313.233	334.847
27	288.976					4.46262	324.324	313.722	334.926
35	251.509					4.67467	324.579	314.184	334.975
27	245.36					4.89164	324.805	314.616	334.994
23	239.62					5.11353	324.999	315.012	334.985
32	224.064					5.34035	325.159	315.369	334.95
32	263.253					5.57208	325.285	315.68	334.891
31	253.12					5.80874	325.374	315.94	334.808
33	210.635					6.05032	325.424	316.144	334.703
33	260.906					6.29682	325.432	316.289	334.575
31	304.542					6.54824	325.396	316.37	334.422
29	300.381					6.80459	325.313	316.383	334.243
27	231.7					7.06586	325.179	316.325	334.033
28	258.446					7.33204	324.99	316.193	333.788
31	283.855					7.60315	324.742	315.983	333.5
28	311.397					7.87919	324.428	315.693	333.162
32	294.777					8.16014	324.043	315.32	332.766
32	255.434					8.44601	323.582	314.86	332.303
27	237.465					8.73681	323.037	314.31	331.764
30	259.249					9.03253	322.404	313.668	331.141
33	222.822					9.33317	321.678	312.929	330.427
29	257.933					9.63873	320.854	312.092	329.617
31	289.788					9.94921	319.93	311.153	328.706
26	370.053					10.2646	318.902	310.111	327.694
25	246.422					10.5849	317.772	308.965	326.578
30	278.637					10.9102	316.538	307.718	325.359
34	269.869					11.2404	315.205	306.37	324.04
26	206.735					11.5755	313.774	304.926	322.621
32	269.594					11.9155	312.25	303.392	321.108
30	267.232					12.2604	310.639	301.775	319.502
29	243.28					12.6103	308.947	300.084	317.811
22	303.709					12.965	307.184	298.329	316.038
33	252.63					13.3247	305.355	296.518	314.192
29	233.542					13.6894	303.472	294.664	312.281
33	227.735					14.0589	301.544	292.776	310.312
28	239.225					14.4334	299.58	290.863	308.298
32	254.401					14.8128	297.592	288.934	306.249
33	218.712					15.1971	295.587	286.996	304.179
34	209.319					15.5863	293.578	285.056	302.1
23	214.602					15.9805	291.572	283.118	300.025
23	261.698					16.3795	289.578	281.187	297.968
34	220.26					16.7835	287.604	279.268	295.94
25	249.688					17.1924	285.657	277.362	293.952
28	243.143					17.6063	283.743	275.474	292.012
27	212.94					18.025	281.866	273.604	290.128
26	259.468					18.4487	280.03	271.757	288.303
30	314.684					18.8773	278.238	269.936	286.54
30	282.525					19.3109	276.492	268.144	284.84
24	209.557					19.7493	274.794	266.385	283.202
22	371.735					20.1927	273.144	264.664	281.624
33	238.704					20.641	271.543	262.984	280.103
26	262.71					21.0942	269.992	261.348	278.635
34	213.043					21.5523	268.487	259.758	277.217
27	152.16					22.0154	267.03	258.213	275.846
29	204.841					22.4833	265.616	256.716	274.517
23	195.92					22.9562	264.245	255.263	273.227
22	286.195					23.4341	262.914	253.853	271.974
26	266.016					23.9168	261.62	252.486	270.755
29	220.77					24.4045	260.362	251.158	269.567
25	297.861					24.8971	259.138	249.867	268.409
33	307.419					25.3946	257.944	248.611	267.277
27	310.876					25.897	256.78	247.388	266.171
26	215.538					26.4044	255.641	246.194	265.088
28	287.806					26.9166	254.527	245.027	264.027
33	249.893					27.4338	253.435	243.885	262.985
26	256.59					27.9559	252.362	242.764	261.961
26	199.227					28.483	251.307	241.661	260.953
35	264.001					29.0149	250.267	240.575	259.959
29	272.453					29.5518	249.239	239.501	258.978
26	220.965					30.0936	248.223	238.439	258.006
32	156.421					30.6403	247.214	237.384	257.044
33	371.988					31.192	246.211	236.335	256.088
31	283.347					31.7486	245.213	235.288	255.137
34	216.165					32.3101	244.216	234.243	254.188
31	206.527					32.8765	243.219	233.196	253.241
29	245.934					33.4478	242.219	232.146	252.292
26	234.578					34.0241	241.215	231.09	251.34
35	303.963					34.6052	240.205	230.026	250.383
29	191.694					35.1913	239.186	228.953	249.419
28	304.565					35.7824	238.157	227.867	248.447
32	253.378					36.3783	237.116	226.767	247.465
23	272.556					36.9792	236.061	225.651	246.471
26	253.09					37.5849	234.991	224.517	245.465
33	216.494					38.1957	233.906	223.364	244.448
31	351.108					38.8113	232.805	222.19	243.42
26	365.284					39.4318	231.688	220.995	242.382
32	244.394					40.0573	230.557	219.778	241.336
26	203.896					40.6877	229.412	218.54	240.285
33	285.741					41.323	228.256	217.282	239.229
34	241.651					41.9633	227.089	216.005	238.172
28	219.895					42.6084	225.913	214.71	237.116
34	180.197					43.2585	224.732	213.402	236.063
33	252.763					43.9135	223.548	212.083	235.014
25	249.375					44.5734	222.364	210.757	233.972
25	208.67					45.2383	221.183	209.428	232.937
31	266.59					45.908	220.007	208.102	231.913
35	324.227					46.5827	218.841	206.784	230.898
32	232.111					47.2623	217.687	205.479	229.895
30	278.55					47.9469	216.549	204.193	228.905
27	218.31					48.6363	215.429	202.931	227.928
35	233.816					49.3307	214.331	201.698	226.964
34	207.767					50.03	213.258	200.5	226.016
30	266.53					50.7342	212.212	199.34	225.083
33	237.8					51.4434	211.196	198.224	224.167
30	298.279					52.1574	210.212	197.155	223.269
35	209.59					52.8764	209.263	196.135	222.391
22	288.913					53.6003	208.35	195.167	221.533
29	288.641					54.3291	207.475	194.251	220.698
26	268.001					55.0629	206.638	193.389	219.888
27	263.921					55.8016	205.841	192.58	219.103
27	274.562					56.5452	205.084	191.822	218.346
27	240.752					57.2937	204.366	191.113	217.618
32	246.06					58.0471	203.686	190.451	216.921
30	297.81					58.8055	203.044	189.832	216.256
34	294.413					59.5687	202.439	189.253	215.624
25	229.242					60.3369	201.868	188.711	215.026
31	230					61.1101	201.331	188.201	214.461
28	218.802					61.8881	200.824	187.72	213.929
28	238.269					62.6711	200.347	187.265	213.428
27	321.771					63.459	199.895	186.833	212.957
22	238.895					64.2518	199.467	186.42	212.514
23	254.349					65.0495	199.06	186.025	212.095
26	238.654					65.8522	198.671	185.645	211.698
26	296.893					66.6597	198.298	185.279	211.317
30	284.948					67.4722	197.937	184.924	210.951
25	261.846					68.2897	197.586	184.579	210.594
27	272.222					69.112	197.243	184.242	210.244
32	249.063					69.9393	196.904	183.911	209.896
29	231.523					70.7714	196.567	183.585	209.548
30	246.513					71.6086	196.23	183.262	209.198
27	237.494					72.4506	195.891	182.938	208.844
27	220.528					73.2975	195.548	182.61	208.486
35	350.183					74.1494	195.2	182.276	208.124
31	288.422					75.0062	194.845	181.932	207.758
22	282.014					75.8679	194.482	181.573	207.391
26	252.936					76.7345	194.111	181.195	207.026
24	266.615					77.6061	193.73	180.793	206.666
23	283.764					78.4826	193.339	180.364	206.315
30	283.453					79.364	192.939	179.902	205.976
31	174.592					80.2503	192.529	179.404	205.654
31	220.556					81.1416	192.11	178.868	205.352
33	314.823					82.0377	191.682	178.289	205.075
32	213.792					82.9388	191.246	177.668	204.824
31	218.924					83.8448	190.803	177.003	204.603
22	236.016					84.7557	190.353	176.294	204.412
35	215.731					85.6716	189.898	175.544	204.252
32	276.214					86.5924	189.438	174.754	204.122
23	234.529					87.5181	188.974	173.926	204.022
32	285.125					88.4487	188.507	173.063	203.95
33	219.683					89.3842	188.037	172.168	203.906
29	252.615					90.3247	187.565	171.242	203.888
25	296.842					91.2701	187.091	170.288	203.893
23	357.171					92.2204	186.615	169.309	203.92
34	213.942					93.1756	186.137	168.306	203.968
28	233.671					94.1358	185.658	167.28	204.036
35	307.226					95.1008	185.178	166.235	204.12
26	198.306					96.0708	184.697	165.172	204.222
27	252.061					97.0457	184.215	164.092	204.338
36	213.65					98.0256	183.732	162.997	204.467
28	335.157					99.0103	183.249	161.889	204.609
33	275.358					100	182.766	160.769	204.763
25	302.665
27	235.492
33	207
27	267.783
30	196.305
31	347.589
27	238.037
32	248.913
29	244.564
26	226.583
33	237.274
31	263.635
25	327.81
30	346.154
22	151.39
27	244.923
23	201.8
31	254.48
26	277.653
24	256.863
26	214.306
34	222.721
28	264.854
27	283.9
34	206.044
28	243.932
32	202.957
29	238.807
24	309.846
34	221.777
31	316.936
26	230.937
31	179.973
23	242.499
28	211.422
23	205.149
33	256.897
24	187.697
27	217.804
32	337.932
27	290.828
30	234.231
26	298.478
28	251.608
25	286.796
25	322.16
32	250.835
26	294.948
23	307.665
26	235.687
28	315.087
30	209.357
31	298.893
31	246.353
31	268.459
35	240.104
31	342.787
29	237.555
22	285.402
29	202.128
31	202.224
34	299.856
23	251.333
26	204.904
23	230.319
30	263.118
23	265.008
29	361.432
28	243.187
28	268.147
34	206.824
35	164.672
27	279.923
32	197.258
28	251.45
27	233.873
30	236.766
25	269.091
27	178.331
24	300.506
22	224.422
31	282.11
34	257.422
29	252.235
36	361.747
30	219.977
33	215.937
24	287.463
33	257.313
29	228.635
32	248.226
32	248.056
29	175.596
27	215.847
31	193.889
33	318.333
29	162.973
32	204.219
24	277.894
28	213.829
31	238.493
30	193.771
27	302.827
35	242.253
26	273.952
31	233.404
24	291.395
28	289.266
26	313.97
25	291.118
28	193.42
35	185.588
34	241.089
34	172.314
32	186.887
28	279.103
24	227.405
29	241.051
24	278.755
23	373.395
27	259.048
27	182.531
35	285.408
32	242.535
22	461.551
30	219.529
33	273.448
30	252.739
26	279.998
25	241.053
26	207.159
32	302.485
22	197.763
28	223.834
25	313.62
33	257.277
29	208.893
22	227.722
29	305.248
29	248.04
33	251.892
28	200.679
36	213.056
27	247.408
29	174.455
33	194.34
28	191.65
28	310.153
27	218.51
28	260.466
30	212.183
23	226.829
23	318.216
31	307.357
32	188.975
31	273.075
30	311.115
28	344.235
29	319.246
35	267.632
23	233.014
32	275.311
22	359.261
27	228.983
32	196.473
23	259.341
24	277.534
22	244.828
31	201.209
22	232.662
34	216.917
32	247.666
35	202.115
30	174.871
33	270.118
29	281.206
28	294.823
31	261.509
26	234.482
32	292.586
27	275.696
25	305.077
29	272.804
30	221.312
26	245.169
23	229.88
33	271.19
24	235.687
34	209.286
32	253.604
27	243.899
27	292.736
27	264.979
27	255.405
34	310.246
31	332.012
35	236.702
33	312.252
36	205.298
33	246.257
26	248.891
33	275.319
31	277.213
35	190.036
30	178.887
31	196.682
33	247.062
35	196.72
35	256.52
31	280.98
31	242.373
24	236.398
22	172.347
26	220.213
29	257.747
31	210.567
25	306.404
34	313.868
28	221.623
25	289.779
28	214.341
31	324.849
32	261.067
22	305.606
32	169.766
28	288.649
25	309.652
23	203.135
28	269.383
26	301.27
23	272.91
30	215.424
27	299.431
31	294.497
28	248.285
24	299.264
30	261.428
35	234.302
26	253.904
27	223.681
30	158.487
22	184.768
35	241.931
34	277.57
28	308.825
34	245.097
28	197.682
30	222.633
28	336.923
24	181.221
30	220.219
27	230.707
27	224.804
35	255.878
34	244.353
31	186.656
26	279.218
35	235.715
25	218.689
30	180.971
31	237.791
27	178.57
26	294.231
28	254.773
29	188.722
30	181.843
28	248.512
31	258.746
30	310.052
27	228.904
31	310.76
26	244.682
23	312.043
26	201.385
28	322.224
32	253.254
25	257.989
23	236.075
32	177.453
31	283.45
30	203.335
32	246.026
26	269.345
34	251.558
25	248.515
32	278.709
23	344.405
29	237.134
22	246.015
26	280.803
22	207.55
30	231.04
23	280.536
23	206.799
36	173.004
29	224.295
29	282.216
25	250.312
27	268.465
28	211.637
31	158.12
30	287.573
31	220.845
30	325.745
23	224.54
31	250.731
30	339.181
33	182.829
28	261.017
25	247.682
22	264.731
33	302.58
30	221.923
27	195.441
34	276.31
26	267.772
24	318.216
30	268.044
32	183.318
33	218.199
32	190.668
29	230.211
32	228.584
36	235.71
28	156.568
24	204.843
24	246.252
25	242.722
26	206.187
32	310.71
30	180.409
29	280.198
31	187.214
36	225.169
27	319.171
32	333.637
28	240.306
26	205.703
25	221.931
30	189.005
23	209.698
34	179.617
29	248.87
23	235.015
25	227.457
26	308.413
26	181.776
31	207.992
25	221.744
23	313.725
24	245.612
34	303.66
23	230.914
24	322.255
33	212.509
27	313.691
28	202.331
29	179.642
28	224.678
31	252.929
29	276.159
32	194.082
33	247.155
24	214.038
30	271.24
34	376.991
30	304.189
23	258.128
34	278.761
30	207.981
32	217.894
31	269.767
28	247.196
33	188.608
26	206.269
32	271.454
35	254.385
32	252.602
32	169.872
27	217.566
27	293.562
22	274.387
30	263.204
26	230.102
32	279.5
29	275.893
24	234.77
31	259.941
29	290.576
24	304.564
32	209.084
29	252.292
26	225.674
25	276.531
27	285.511
33	192.337
32	181.72
30	298.045
30	223.632
30	217.161
32	202.198
28	211.532
34	213.394
27	198.112
31	174.897
31	268.024
24	223.198
24	303.63
27	270.5
22	247.465
30	268.993
30	169.555
32	218.74
35	317.374
33	262.617
25	174.657
34	208.175
24	397.474
29	266.786
29	254.206
33	247.485
27	228.874
24	335.379
27	256.013
28	271.534
28	315.333
27	301.996
32	194.012
31	317.286
31	185.763
31	240.881
30	257.193
28	208.183
27	231.92
34	218.309
24	309.671
27	223.487
29	268.225
26	227.865
27	225.471
29	198.805
23	260.808
25	220.991
26	281.866
24	208.007
25	260.547
28	316.734
34	267.747
22	291.741
26	217.976
29	239.514
30	244.605
32	197.371
35	248.623
27	242.561
32	237.605
29	208.489
26	232.417
24	392.122
27	246.754
33	195.346
31	272.673
29	326.461
26	337.268
26	222.32
33	280.143
26	229.115
28	235.811
30	219.183
24	376.782
32	242.033
28	254.911
28	290.096
24	274.255
26	196.945
28	212.591
30	256
31	223.169
33	226.584
33	268.93
27	239.358
29	192.916
28	261.717
35	237.598
27	251.876
29	224.752
31	219.042
32	243.826
32	199.969
27	207.528
31	209.153
33	258.767
33	260.135
33	343.157
23	228.009
28	247.691
34	195.145
24	246.058
28	310.846
34	288.562
33	205.553
27	221.886
29	179.153
26	249.884
27	247.876
30	226.35
26	252.121
25	276.211
33	248.485
34	200.291
33	191.388
22	204.166
29	323.868
29	182.734
29	216.56
31	283.27
27	299.413
31	227.84
30	209.333
32	191.692
29	224.992
24	283
25	282.024
32	267.007
23	194.388
34	228.469
34	251.397
29	281.052
31	301.771
29	173.703
28	300.035
26	292.745
27	341.605
28	281.044
29	288.029
32	232.598
27	198.849
25	204.603
31	183.844
23	311.866
25	253.628
29	198.182
33	307.533
22	261.784
30	327.502
27	221.946
32	282.533
23	230.727
30	259.718
26	271.534
26	300.46
30	198.175
31	272.826
22	298.346
33	256.578
35	265.038
26	276.055
28	197.991
31	276.657
28	264.228
23	216.373
26	179.588
23	340.288
25	269.742
35	248.686
33	295.01
35	227.879
34	291.275
29	193.696
25	325.957
22	274.272
33	252.484
35	254.442
35	271.318
24	208.689
23	224.097
26	279.431
32	286.635
32	246.826
25	146.58
27	210.764
33	194.088
22	215.265
31	279.92
31	323.628
27	291.582
25	212.563
29	160.381
33	230.978
30	226.13
22	274.086
35	167.812
27	240.727
29	293.684
34	209.703
32	259.205
30	379.915
28	272.062
33	238.805
24	317.402
33	308.95
23	287.441
32	174.07
35	298.446
27	237.688
26	313.514
26	242.284
33	175.318
25	347.015
35	180.885
29	225.072
32	352.768
26	252.314
24	289.763
32	232.878
27	290.743
22	206.662
23	304.801
32	230.078
22	260.925
28	270.161
27	286.899
27	274.436
25	259.862
30	247.323
25	269.193
30	269.812
22	370.838
29	256.495
23	237.073
35	258.367
26	188.438
25	206.332
33	204.657
28	209.979
26	277.901
25	275.765
22	332.507
30	214.45
32	240.904
32	191.495
35	177.488
30	297.876
25	297.61
27	280.055
30	224.174
31	291.593
34	247.984
28	212.68
25	299.207
23	240.596
30	203.138
27	305.728
25	250.289
26	342.687
33	283.632
22	237.692
31	261.037
27	212.97
33	304.08
35	302.191
31	231.84
29	211.801
35	308.268
29	184.898
26	188.494
25	241.368
35	181.789
30	315.703
30	254.21
33	232.066
25	290.337
22	190.322
28	286.987
36	221.288
30	254.485
25	291.829
33	346.448
31	305.084
22	235.475
27	255.934
25	316.985
30	208.678
33	255.252
34	229.693
26	173.563
33	300.369
23	237.615
32	231.126
33	194.667
30	325.532
32	185.674
33	227.452
29	191.659
23	240.578
31	204.367
24	206.847
29	226.38
27	278.748
25	269.927
22	223.791
25	209.851
24	239.073
31	232.345
32	277.146
23	258.669
33	314.58
22	261.838
24	206.383
27	222.051
31	325.134
25	267.525
33	176.459
24	274.284
29	264.599
26	258.967
29	321.814
23	243.619
29	380.199
25	242.569
36	305.614
34	235.771
29	224.805
30	252.822
26	348.548
27	381.206
30	219.921
27	224.845
29	320.869
26	287.008
28	308.119
28	230.364
27	346.062
32	236.019
24	241.539
26	331.702
34	298.024
35	198.329
31	176.31
28	279.086
31	226.048
32	262.732
37	339.704
25	319.282
30	296.904
25	216.76
22	299.765
32	431.181
27	262.078
29	261.154
34	253
22	323.866
31	213.807
29	208.28
23	215.046
34	223.637
32	232.909
27	225.094
34	243.758
31	271.662
30	256.744
26	238.13
29	232.19
29	251.513
25	351.473
27	220.488
27	237.988
32	256.749
30	202.651
35	226.607
27	263.752
29	266.242
33	224.65
31	284.577
32	255.167
25	216.159
29	257.451
33	266.18
33	280.797
31	301.634
22	266.553
31	222.021
32	218.724
24	247.159
23	247.838
23	298.658
31	251.2
28	193.321
30	249.946
27	247.226
31	259.352
27	266.425
23	258.727
35	273.534
23	242.787
25	197.338
28	249.738
31	216.065
29	243.172
35	264.079
28	318.323
22	214.195
35	253.386
29	215.004
33	182.271
26	204.844
34	229.519
28	263.881
27	183.552
32	236.63
30	289.396
33	239.681
26	259.527
30	235.199
28	281.25
29	207.106
35	245.909
36	293.708
32	231.068
28	247.284
30	225.602
28	262.599
34	288.411
27	185.114
33	254.949
35	162.648
33	289.568
29	238.737
30	267.712
27	307.888
25	242.898
29	284.317
22	258.849
28	268.6
30	177.929
30	263.158
29	236.165
30	227.919
33	265.618
23	299.164
32	220.665
27	225.821
28	294.498
29	222.344
28	221.147
32	195.08
32	282.456
23	386.234
32	242.038
22	334.483
27	286.249
35	235.466
25	319.416
34	341.163
34	231.952
28	263.84
28	376.672
24	229.449
27	306.814
33	209.917
22	235.156
30	214.192
33	221.723
35	274.116
29	238.684
30	202.738
25	253.535
28	272.318
46.5	201.18
64.9167	165.41
36.3333	205.115
45.3333	157.38
53.3333	132.029
60.4167	133.703
36.4167	232.103
62.5	175.928
78.4167	131.555
81.75	135.808
88.9167	270.891
63.9167	162.372
75.8333	175.42
40.5	150.213
85.3333	127.653
78.5	134.712
72.3333	131.82
74.6667	201.965
80.5833	201.332
89.75	292.8
54.9167	142.014
53.9167	173.092
70.25	154.607
38.0833	268.888
85.1667	181.024
57.4167	210.617
47.4167	248.016
82.25	125.632
73.0833	177.701
52.6667	193.772
66.8333	113.719
39.25	230.344
67.1667	232.124
100	108.1
47.8333	145.804
39.3333	258.684
61.3333	159.306
59.3333	190.897
81.8333	181.143
51.6667	196.302
46.1667	179.473
41.1667	258.278
73.5	255.069
60.4167	150.255
47	181.38
88.5833	195.628
66.9167	207.731
47.1667	205.488
77.25	309.034
50.3333	177.237
58.75	210.578
70.4167	136.524
100	174.806
81.8333	208.294
60.5	207.984
41.9167	198.589
44.1667	178.448
65.5	199.239
74.4167	252.768
44.3333	233.449
45.3333	151.402
73.1667	175.134
71.9167	122.432
49.3333	213.784
49.4167	244.81
73.0833	206.508
37.1667	171.048
53.3333	171.573
57.9167	170.024
55.4167	161.227
39.5833	216.001
100	125.62
54.75	135.827
77.9167	181.662
37.1667	230.537
59.3333	200.221
66.5	202.263
59.6667	232.959
57.75	211.23
41.25	190.466
36.5833	234.146
70	194.125
65.8333	96.3532
40.75	186.63
40.75	151.195
61	256.849
100	159.718
37.5833	214.856
79.75	263.694
75.25	121.753
71.0833	203.406
56.4167	157.2
70.5	152.906
87.6667	133.644
57.0833	155.325
47.0833	221.56
80.6667	145.353
51.5833	176.784
47	267.243
50.75	179.394
76.4167	158.79
58	145.78
72.6667	236.707
55.4167	136.234
39	269.173
40.6667	133.489
65.8333	155.137
48.0833	186.725
78.5833	181.838
78.0833	200.547
49.9167	310.647
58.25	197.618
40.5833	193.595
71.9167	135.301
62.1667	173.809
66.3333	269.776
53.1667	213.734
82.6667	183.345
39.0833	176.098
52.3333	250.886
80.8333	105.312
65.3333	305.032
49.5833	248.583
68.1667	131.389
44.1667	199.209
86.0833	242.03
48.75	107.18
64.75	190.535
66.5833	165.215
69.75	106.614
56.3333	226.979
41.5	186.557
51.0833	155.607
39.75	207.161
65.5	210.856
78.3333	98.6515
75.1667	132.226
56.5833	253.019
45.5	173.94
82.9167	149.237
55.75	170.133
64	145.264
83	90.5346
56	221.909
40.5833	278.555
38.25	225.487
100	157.461
57.4167	202.475
80.5	256.086
48.25	189.378
60.6667	191.656
47.9167	272.546
37.75	202.383
58.5	178.982
69.0833	221.256
56.9167	200.785
49.0833	168.12
73.3333	218.07
38.4167	216.19
65.8333	164.959
38.25	245.696
84.5	232.742
41.4167	228.589
87	179.71
41.5833	334.256
52.1667	215.811
72.5	213.924
36.8333	211.098
53.0833	227.803
62.8333	144.251
54.3333	154.064
74.0833	269.802
80.25	128.108
42.75	226.268
62.5833	262.617
60.0833	178.856
45.8333	185.168
54.25	142.059
79.4167	118.859
65.75	104.425
54.25	204.327
38	279.925
45.75	164.449
37.9167	229.753
63.4167	229.232
43	151.564
82.25	116.789
38.1667	307.929
84.3333	146.283
71.1667	213.331
58.6667	197.245
72.4167	138.546
57.8333	167.282
59.9167	244.365
40.3333	261.474
61.1667	230.654
66.8333	198.679
48.75	150.32
55.5	186.584
61.5	124.87
80	106.276
51.5	177.311
81.4167	171.06
82.9167	196.406
44.3333	192.219
58.8333	252.781
53.6667	133.895
47.1667	178.638
43.9167	206.169
55.25	123.655
47	222.043
52.8333	157.703
55.75	183.797
74.1667	185.857
62.8333	212.018
89.6667	285.93
49.75	120.499
86.3333	205.762
80.9167	269.846
88.9167	113.47
82.5833	193.967
39.1667	132.663
51.0833	227.806
77	188.386
56.6667	167.3
45.9167	178.829
72.4167	223.774
59.1667	182.569
43.3333	167.654
48.5833	197.245
53.75	194.746
58.4167	115.616
42.5	221.318
61.25	128.707
57.8333	241.002
63.3333	162.104
46.8333	168.356
81.0833	141.516
41.9167	232.423
37.5	165.173
55.9167	182.976
85.75	187.287
41.5833	215.663
40.8333	237.493
41.4167	199.651
63.1667	184.111
77.6667	144.644
66.9167	209.283
76	219.073
84	129.305
47.6667	164.392
51.8333	197.36
68.1667	133.614
67.75	120.032
69.0833	203.231
67.9167	210.344
68.9167	207.735
75.3333	228.45
64.6667	174.476
56.5	128.925
52.25	222.092
65.5833	278.356
43.5	217.598
83.5	175.559
58.3333	162.029
52.5	194.577
67.4167	134.429
82.0833	104.693
79	222.254
65.4167	219.138
54.8333	140.8
37.0833	205.692
64.0833	253.233
88.9167	294.935
36.75	154.844
67.0833	164.115
53.3333	179.974
100	144.501
36	301.941
58.6667	190.385
43.1667	153.352
71.5	139.068
44.0833	170.612
64.5833	198.093
49.9167	240.15
66	137.612
44.3333	320.118
65.8333	218.24
44.25	155.225
60.4167	236.799
42.5833	186.613
40.5833	182.672
69.3333	174.823
46.5833	126.748
69.5	154.173
36.3333	156.432
52.25	195.387
38.5	231.257
72.25	115.366
36.5	275.868
53.6667	261.97
53.1667	167.743
40.5	171.078
46.9167	201.647
81.25	154.974
61.0833	143.741
43	185.212
52.9167	213.551
100	153.94
39.4167	208.638
81.0833	243.467
100	317.383
84.9167	173.696
42.75	202.502
45.5833	202.987
49.3333	124.843
70.0833	198.958
41.5833	145.123
86.5	149.802
46.75	175.17
56.8333	216.369
61.6667	201.025
70.75	179.786
41.5833	230.317
85.8333	125.822
78.1667	143.21
58.1667	127.353
59.5	170.916
85.1667	186.167
71.9167	185.049
74.5833	139.158
45.1667	206.364
65.75	213.765
40.25	189.766
36.25	183.143
49.5	231.542
44.5	173.209
38.5	214.429
37.0833	184.255
48.3333	254.603
49.4167	167.701
40	189.867
53	144.924
61.5833	159.093
71.25	186.498
46.1667	208.162
47.9167	200.975
55.5	128.613
36.5833	262.032
51.3333	152.305
72.5833	189.716
47.6667	178.991
38	192.804
40.5833	209.66
40.75	178.813
51.25	229.346
56.1667	226.568
38.6667	229.342
82.0833	226.357
77.9167	191.047
58.0833	180.592
68.5	124.107
74.8333	126.907
49.4167	185.683
55.5833	172.308
41.4167	195.544
47.75	249.863
38.8333	271.325
53.4167	134.803
65.75	179.326
77.5833	159.492
85	256.271
81.4167	188.973
73.6667	205.009
55.3333	124.525
56.75	224.032
71.25	201.843
70.8333	252.083
69	152.758
84.3333	220.618
53	276.308
36.0833	157.979
52	208.875
80.8333	199.721
66.25	160.168
38	263.108
37.6667	238.824
52.75	146.166
54.5833	153.907
50.9167	202.191
85.6667	188.83
83.75	137.88
53.5	240.701
77.0833	154.378
47.25	151.888
55.6667	91.4628
57.3333	303.99
59.3333	271.658
78.5833	187.929
74.25	128.146
49.1667	295.364
71	94.6343
78.0833	271.215
54.9167	172.264
43.3333	176.303
44	376.355
61.6667	253.806
74.75	113.246
75.75	147.208
70.6667	173.614
39.0833	213.406
42.75	221.208
75.6667	171.968
65.1667	265.954
66.8333	171.788
59.3333	197.936
57.9167	254.69
89.8333	165.567
58.8333	165.665
42.4167	193.166
47.9167	231.473
73.1667	129.751
79.3333	109.564
49.8333	168.665
73.25	157.797
64.9167	164.75
40.8333	175.326
80.4167	137.564
74.9167	176.967
47.75	133.388
52.3333	172.344
76.6667	110.882
54.0833	270.413
81.5833	230.998
65	213.742
38.5	165.387
72.5833	210.367
85.4167	219.952
41.4167	172.878
71.0833	186.09
39.4167	156.581
60.6667	185.698
37.25	327.931
48.1667	233.25
60.9167	151.695
45.1667	196.108
75.75	185.496
53.75	198.324
81.0833	141
69.25	309.663
47.1667	196.833
61.5833	148.678
47.3333	204.194
77.9167	172.092
49.75	158.359
55.9167	201.855
42.8333	177.875
58.1667	195.985
66.5833	158.883
52.9167	156.434
46.4167	205.158
60.5833	276.019
38.5	177.704
62.0833	189.815
42.5833	172.862
67.25	306.955
83.0833	206.495
53.75	318.66
41.1667	135.632
81.0833	184.26
36.6667	222.707
60.6667	141.113
40.3333	210.567
54.3333	259.541
80.1667	159.764
40	231.804
65.3333	189.47
38.1667	186.291
56.3333	157.481
70.9167	158.667
41.75	213.5
81.5	145.964
43.0833	233.224
70.4167	218.637
48.4167	207.893
60.75	153.994
88.4167	115.535
56.5833	217.905
47.0833	230.832
45.9167	202.703
76.75	174.086
84.5	145.349
70.8333	126.803
64.8333	132.222
46.8333	228.601
46.6667	273.525
85	200.541
54.4167	252.777
59.3333	225.668
62.4167	201.952
44.75	178.026
53.4167	227.007
61.5	120.662
51.75	173.094
50.0833	234.897
78.75	158.809
81.25	117.264
53.75	193.156
53.5	208.014
53.3333	316.038
79.3333	309.37
53.9167	192.265
63.3333	198.789
36.5	153.128
36.25	225.158
60.6667	184.862
80.5833	157.451
51.6667	212.324
70.3333	176.923
47.75	178.204
41.5833	133.199
79.4167	209.631
69.6667	159.803
60.8333	199.201
84.3333	155.75
42.75	211.743
87.6667	164.199
42.8333	212.886
58.6667	156.635
41.4167	212.828
86.5	131.852
80.5	160.086
69	186.647
80	134.331
57.0833	179.204
70.4167	183.646
47.75	129.766
72.5833	156.352
86.75	120.662
37.5	261.2
60	218.632
68.0833	169.968
53.3333	214.191
63.75	169.994
45.8333	220.26
39	181.737
57.25	147.088
100	168.946
60.5	239.49
72.4167	203.52
65.6667	181.005
44.5	275.947
83.1667	97.3578
53	152.225
100	130.823
47.25	132.334
70.9167	139.123
48.9167	203.188
51.8333	195.918
89.8333	152.696
79.6667	208.183
75.9167	209.257
46.5833	176.417
66.3333	221.903
78.4167	165.841
64.6667	216.349
44.25	123.974
49.0833	245.925
68.8333	127.258
74.5833	246.749
55.8333	196.614
64.4167	238.756
82.25	152.214
40	148.807
66	140.481
41.6667	229.877
46.5	213.5
70.8333	145.533
76.5833	141.231
84.5	107.563
41	181.327
36.5833	123.077
42	246.126
36.25	249.972
60	134.152
85.5	144.75
76	228.057
70.8333	192.754
65.0833	95.9935
70.75	193.362
64.75	151.685
49.0833	175.907
77.0833	198.553
55.4167	237.076
87.75	141.215
83.1667	165.512
85.0833	127.541
75.4167	223.781
56.4167	187.915
37.4167	210.934
43.6667	249.644
62.3333	243.441
40.8333	217.218
58.5	203.286
43.75	221.89
81.5	221.882
71.5	148.358
56.75	167.581
40.5833	210.119
56.4167	244.062
58.25	212.769
100	90.5221
37.6667	222.312
43.0833	244.536
87.1667	149.256
68.3333	212.511
40.9167	209.765
75.1667	162.683
62.3333	231.98
63.6667	147.036
41.3333	207.498
67.9167	233.378
56.5833	146.878
64.8333	177.772
84.6667	206.381
58.5	121.272
41.25	247.055
62.4167	141.935
83.25	234.066
57.75	129.577
48.75	212.536
41.5	204.473
39	216.123
77.4167	213.282
88.5	130.233
56.25	294.219
89.0833	223.187
68.25	191.159
59.3333	177.601
77.6667	238.693
49.8333	224.668
39.6667	239.167
47.4167	153.605
69.6667	109.916
80.6667	197.642
53.0833	150.408
44.9167	226.532
36.1667	188.974
74.1667	95.923
64.1667	257.206
45.75	235.052
100	223.795
60.8333	141.708
81.4167	151.776
54.5	201.795
78.0833	177.452
36.75	301.778
70.6667	172.15
52.5833	127.89
51.9167	191.479
46.9167	238.533
55.4167	101.782
53	160.782
52.25	146.377
60.4167	191.559
84.8333	189.433
71	114.525
54.1667	192.578
78.5	217.05
73.3333	180.625
53.25	208.678
59.0833	179.399
43.75	238.36
49.0833	190.68
55.9167	172.978
50.5833	138.564
60.9167	230.061
51.75	184.761
55.25	152.794
55.4167	190.204
45.75	195.107
39.75	218.63
71.8333	187.476
57.0833	241.948
72.5	342.71
42.0833	271.977
71.5	210.237
58.8333	223.618
47.6667	197.437
36.5	210.921
54.6667	237.929
37.5833	182.464
51.75	181.468
38.3333	344.212
82.8333	122.305
78.5833	203.446
56.8333	172.589
78.6667	196.94
49.8333	308.873
61.8333	185.125
41.6667	185.222
83.5833	143.186
38.3333	250.723
69.0833	161.97
39	260.329
66	140.769
71.3333	117.572
55.5	190.761
86.1667	161.036
69.75	121.889
67.8333	137.565
49.6667	204.398
68.75	135.732
79.25	160.522
53	204.469
76	261.139
76.25	156.054
100	149.86
46.9167	244.722
61.8333	158.644
38.25	205.441
47.25	194.555
41	251.704
86.5	192.298
54	173.086
11.9167	283.465
16	356.323
9.16667	343.636
9.75	390.653
15.1667	261.851
18.4167	333.935
19.0833	377.544
9.33333	331.701
17.4167	303.414
18.3333	236.568
18.1667	286.669
13.3333	294.421
14.6667	285.5
19.3333	190.54
11.1667	295.933
9.91667	436.964
15.0833	379.811
12.25	291.53
15	327.424
13.8333	365.41
15.9167	329.573
13.75	185.383
13.6667	245.152
13.6667	364.134
17.75	263.89
16.5	293.093
9.5	326.102
14.1667	305.035
13.3333	292.432
11.75	419.017
14	362.975
19.8333	299.155
13	471.384
13.9167	382.489
10.25	221.706
10.9167	265.539
10.8333	371.03
11.6667	457.971
15.0833	316.622
16.5833	286.083
13.5	233.47
18.4167	316.311
15.5833	355.56
11.8333	391.173
8.83333	347.026
18.1667	255.147
11.6667	322.593
21.6667	251.84
14.1667	324.011
17.5	360.559
13.75	373.94
20.8333	355.837
17.4167	289.803
13.75	301.885
17.6667	373.941
17.0833	335.451
19.5	300.221
8.75	411.029
8.66667	317.681
11.4167	340.998
17.3333	290.93
20.4167	219.012
9	317.852
8.66667	364.371
21.0833	250.771
16	272.215
21.3333	345.075
9.91667	340.053
10.4167	343.848
10	326.388
16.8333	339.439
12.1667	343.403
6.83333	322.782
16.3333	323.523
16.1667	300.874
20.75	364.744
20.0833	267.388
14.75	230.899
20.8333	341.489
13.4167	355.631
19.9167	153.007
10	367.806
16.9167	264.489
17.0833	361.889
21.8333	183.722
21.75	218.366
10.9167	372.972
8.08333	337.206
9.33333	332.689
16.75	201.49
13.8333	213.292
20.25	367.387
14.75	306.907
21.6667	266.81
17.0833	261.059
9	322.593
18.75	239.83
11.3333	331.824
10.5833	385.464
17.0833	286.609
9.41667	266.323
16.8333	286.815
16.3333	219.509
11.5	345.37
13.9167	330.178
17.75	270.544
10.0833	447.021
17.3333	279.066
14.6667	229.324
15.5833	318.179
11.1667	295.149
15.6667	364.419
15.5	287.527
8.33333	237.261
9.16667	353.14
14.8333	319.56
10.9167	347.103
12.25	287.527
8.91667	295.307
9.66667	286.712
15	264.972
13.75	353.161
11	376.303
13.0833	304.029
18.75	299.8
13.5	310.859
21.1667	270.321
13.5	320.753
7.66667	346.194
15.8333	300.033
13.5833	241.419
8.58333	247.2
18.5	270.647
9.33333	281.783
8.5	372.363
21.1667	318.959
19	273.778
13.9167	288.498
13	280.461
21.5	213.876
15.25	311.086
19.5833	329.212
16.8333	294.66
18.5	302.618
13.8333	230.191
14.75	339.9
17.3333	300.078
16	280.42
10.1667	248.587
10.8333	371.565
19.8333	271.081
20.75	342.509
9.16667	276.664
7.16667	286.105
8.75	361.797
9.41667	337.117
8.66667	393.653
20.1667	345.006
21.5833	285.049
8.83333	362.488
19.4167	313.031
10.3333	395.665
5.58333	238.342
14.0833	302.949
7.75	271.457
20.5	319.858
15.8333	414.041
13.8333	354.067
20	297
20.5833	272.986
11.6667	297.7
12	215.97
13.0833	365.492
13.0833	310.247
17	280.248
12.1667	285.211
20.9167	272.924
17.4167	315.305
9.66667	309.068
13.6667	299.282
11.75	355.934
13.1667	315.319
14	375.396
10	350.88
21.5833	295.139
10.5	272.078
17.6667	316.746
16.9167	323.983
21.8333	267.124
15.6667	202.05
9.41667	246.013
11.0833	285.963
15.75	269.811
11.9167	285.082
11.0833	372.504
18.4167	318.87
10.0833	270.445
20.5	330.838
10.1667	345.677
10.3333	305.293
12.0833	305.219
9.5	411.712
21.1667	207.755
9.66667	309.808
11.5	358.487
9	363.299
[truncated: 1,973 more rows]

## Sheet: fig3d_disp_degree
Age	fc_degree_adjusted	Dispersion
27	254.175	1.39571
27	214.478	1.44216
33	262.197	0.869182
27	276.358	2.01513
35	228.131	1.45183
22	229.499	1.00926
29	206.807	0.908438
29	220.099	0.707669
35	208.308	1.21745
24	235.314	0.86854
27	306.443	2.27267
26	279.229	1.17035
30	182.233	0.772224
23	210.235	0.930481
26	240.885	1.53644
30	267.937	1.47589
25	281.548	1.3414
30	222.691	1.01536
34	196.411	0.749822
25	226.129	1.68319
28	228.411	1.30944
32	272.718	1.64069
26	208.809	1.26236
31	224.542	1.17368
36	264.319	1.61849
29	242.927	1.52302
31	222.867	1.16697
27	250.857	1.63708
34	300.552	2.06153
33	303.187	1.36534
33	243.281	1.67313
28	366.668	1.47944
29	228.992	1.20787
22	259.399	1.55054
26	244.94	1.59913
26	283.341	1.05298
25	192.877	0.927795
22	304.466	1.52234
35	212.104	0.919372
22	280.784	1.42554
27	288.976	2.79513
35	251.509	1.20817
27	245.361	1.51736
23	239.62	1.09471
32	224.064	1.22614
32	263.253	1.41333
31	253.12	1.67384
33	210.635	0.991516
33	260.906	0.702039
31	304.542	2.51369
29	300.381	1.7123
27	231.7	1.7015
28	258.446	1.40396
31	283.855	1.74929
28	311.397	1.83597
32	294.777	1.81632
32	255.434	2.27769
27	237.465	0.724418
30	259.249	2.04987
33	222.822	1.22528
29	257.933	1.08097
31	289.788	1.43426
26	370.053	1.75102
25	246.422	1.28432
30	278.637	1.17733
34	269.869	1.84653
26	206.735	0.724761
32	269.594	1.16453
30	267.232	2.00184
29	243.28	1.98519
22	303.709	2.03544
33	252.63	1.76678
29	233.542	1.71805
33	227.735	1.18887
28	239.225	0.8199
32	254.401	1.62531
33	218.712	0.938742
34	209.319	1.48178
23	214.602	2.07579
23	261.698	1.17057
34	220.26	0.53733
25	249.688	2.24198
28	243.143	0.576428
27	212.94	0.793209
26	259.468	1.64697
30	314.684	2.22763
30	282.525	1.45111
24	209.557	1.0846
22	371.735	2.03027
33	238.704	1.86315
26	262.71	1.60278
34	213.043	1.67851
27	152.16	0.461263
29	204.841	1.52505
23	195.92	1.14279
22	286.195	1.80681
26	266.016	1.45578
29	220.77	1.14926
25	297.861	2.27988
33	307.419	2.17182
27	310.876	1.83475
26	215.538	0.820236
28	287.806	2.34025
33	249.893	1.62209
26	256.59	1.4383
26	199.227	0.77474
35	264.001	1.27134
29	272.453	0.831671
26	220.965	0.979056
32	156.421	0.610722
33	371.988	1.20918
31	283.347	0.807314
34	216.165	0.640298
31	206.527	1.04385
29	245.934	1.1153
26	234.578	1.70964
35	303.963	2.71413
29	191.694	1.03327
28	304.565	1.74503
32	253.378	1.5258
23	272.556	2.31355
26	253.09	1.55624
33	216.494	0.856317
31	351.108	2.99834
26	365.284	1.82153
32	244.394	1.52022
26	203.896	1.14076
33	285.741	2.45872
34	241.651	1.33583
28	219.895	1.40533
34	180.197	0.846239
33	252.763	1.08914
25	249.375	1.35235
25	208.67	1.58315
31	266.59	1.70134
35	324.227	1.90142
32	232.111	1.36751
30	278.55	0.84632
27	218.31	1.27336
35	233.816	1.0944
34	207.767	1.02228
30	266.53	2.3189
33	237.8	1.25452
30	298.279	1.3601
35	209.59	0.970227
22	288.913	1.42427
29	288.641	1.11155
26	268.001	1.52461
27	263.921	0.881889
27	274.562	1.86543
27	240.752	1.55808
32	246.06	0.766879
30	297.81	2.17916
34	294.413	0.757125
25	229.242	1.24531
31	230	1.71914
28	218.802	1.25963
28	238.269	1.44495
27	321.771	1.51321
22	238.895	1.29708
23	254.349	1.42487
26	238.654	2.08993
26	296.893	1.4822
30	284.948	2.46715
25	261.846	0.934281
27	272.222	1.13092
32	249.063	2.11295
29	231.523	1.21881
30	246.513	1.75035
27	237.494	2.05135
27	220.528	1.05777
35	350.183	1.30239
31	288.422	1.6768
22	282.014	1.59369
26	252.936	1.44941
24	266.615	1.67283
23	283.764	2.74977
30	283.453	1.33434
31	174.592	0.700011
31	220.556	1.64093
33	314.823	1.12171
32	213.792	1.41201
31	218.924	1.71372
22	236.016	1.5733
35	215.731	0.973888
32	276.214	1.10212
23	234.529	2.09421
32	285.125	1.05094
33	219.683	1.05451
29	252.615	1.7561
25	296.842	1.57142
23	357.171	1.8159
34	213.942	1.52187
28	233.671	1.85824
35	307.226	1.73968
26	198.306	1.16772
27	252.061	1.70507
36	213.65	1.48003
28	335.157	1.43694
33	275.358	1.15826
25	302.665	1.28225
27	235.492	0.956915
33	207	0.925809
27	267.783	1.69397
30	196.305	0.769651
31	347.589	1.17777
27	238.037	1.26299
32	248.913	1.58311
29	244.564	1.61158
26	226.583	1.48919
33	237.274	0.920386
31	263.635	1.4311
25	327.81	1.41376
30	346.154	2.89634
22	151.39	0.519195
27	244.923	1.42406
23	201.8	0.710498
31	254.48	1.01386
26	277.653	2.23289
24	256.863	1.37309
26	214.306	1.45006
34	222.721	0.417093
28	264.854	2.44109
27	283.9	1.66845
34	206.044	1.71716
28	243.932	1.03757
32	202.957	1.25217
29	238.807	1.80593
24	309.846	1.85447
34	221.777	1.64607
31	316.936	2.65815
26	230.937	1.33295
31	179.973	0.852078
23	242.499	1.739
28	211.422	0.882916
23	205.149	1.68015
33	256.897	1.4791
24	187.697	0.774842
27	217.804	0.965296
32	337.932	2.1174
27	290.828	0.790535
30	234.231	1.36644
26	298.478	1.46296
28	251.608	1.33538
25	286.796	1.94784
25	322.16	1.80921
32	250.835	1.19169
26	294.948	1.62114
23	307.665	1.4823
26	235.687	2.18746
28	315.087	1.39215
30	209.357	1.90845
31	298.893	1.14242
31	246.353	1.90441
31	268.459	1.59387
35	240.104	0.815745
31	342.787	2.58822
29	237.555	0.978491
22	285.402	2.90462
29	202.128	1.51389
31	202.224	1.10874
34	299.856	1.72576
23	251.333	1.62112
26	204.904	1.04837
23	230.319	0.991037
30	263.118	1.08515
23	265.007	2.12248
29	361.432	1.50062
28	243.187	1.29152
28	268.147	1.69137
34	206.824	0.8937
35	164.672	0.77076
27	279.923	1.68499
32	197.258	0.630441
28	251.45	1.58902
27	233.873	1.24333
30	236.766	1.58323
25	269.091	1.04849
27	178.331	0.846347
24	300.506	1.75465
22	224.422	0.971512
31	282.11	0.67026
34	257.422	1.25866
29	252.235	1.09848
36	361.747	1.57563
30	219.977	1.55135
33	215.937	1.03776
24	287.463	2.01118
33	257.313	0.876288
29	228.635	1.40838
32	248.226	0.85438
32	248.056	1.32764
29	175.596	0.627402
27	215.847	0.992486
31	193.889	1.03994
33	318.333	1.02847
29	162.973	0.416964
32	204.219	1.09824
24	277.894	2.52918
28	213.829	0.96575
31	238.493	1.49736
30	193.771	0.84805
27	302.827	2.36026
35	242.253	1.09675
26	273.952	0.738961
31	233.404	1.31914
24	291.395	1.81592
28	289.266	1.08865
26	313.97	0.990984
25	291.118	1.93891
28	193.42	0.827667
35	185.588	0.821508
34	241.089	1.37507
34	172.314	1.01951
32	186.887	0.854164
28	279.103	1.35287
24	227.405	1.41364
29	241.051	1.46183
24	278.755	1.219
23	373.395	0.910521
27	259.048	1.52774
27	182.531	0.567386
35	285.408	0.913992
32	242.535	1.32823
22	461.551	1.54579
30	219.529	1.32475
33	273.448	1.51057
30	252.739	2.10121
26	279.998	1.84072
25	241.053	1.35749
26	207.159	0.823026
32	302.485	1.50186
22	197.763	1.11337
28	223.834	1.39558
25	313.62	1.79758
33	257.277	1.49231
29	208.893	1.43105
22	227.722	1.0732
29	305.248	2.23458
29	248.04	0.852585
33	251.892	1.71975
28	200.679	0.805659
36	213.056	0.743938
27	247.408	0.937001
29	174.455	0.768866
33	194.34	0.771035
28	191.65	1.00926
28	310.153	1.76813
27	218.51	1.22478
28	260.466	2.09612
30	212.183	1.20523
23	226.829	1.35737
23	318.216	1.83359
31	307.357	2.03754
32	188.975	1.29338
31	273.075	1.13442
30	311.115	0.777359
28	344.235	1.82491
29	319.246	2.62027
35	267.632	1.77554
23	233.014	1.34758
32	275.311	1.00357
22	359.261	2.16175
27	228.983	1.60875
32	196.473	0.566883
23	259.341	1.76492
24	277.534	1.52695
22	244.828	2.1585
31	201.209	1.19231
22	232.662	1.35902
34	216.917	1.28076
32	247.666	1.46459
35	202.115	1.40162
30	174.871	1.06208
33	270.118	1.01424
29	281.206	1.90459
28	294.823	1.73648
31	261.509	1.08878
26	234.482	0.981208
32	292.586	1.51325
27	275.696	1.17663
25	305.077	0.876896
29	272.804	1.61036
30	221.312	1.38689
26	245.169	1.49959
23	229.88	1.84388
33	271.19	1.73883
24	235.687	1.127
34	209.286	0.96919
32	253.604	0.884642
27	243.899	1.53712
27	292.736	1.02681
27	264.979	1.77055
27	255.405	2.11141
34	310.246	1.60961
31	332.012	3.99121
35	236.702	1.36323
33	312.252	2.23302
36	205.298	1.02009
33	246.257	1.83724
26	248.891	1.76257
33	275.319	0.762448
31	277.213	1.49457
35	190.036	0.935783
30	178.887	0.993475
31	196.682	0.483846
33	247.062	1.19358
35	196.72	1.02873
35	256.52	0.669485
31	280.98	1.34029
31	242.373	1.66009
24	236.398	1.41096
22	172.347	0.87276
26	220.213	1.37022
29	257.747	2.21198
31	210.567	1.14134
25	306.404	1.28798
34	313.868	1.21969
28	221.623	1.53966
25	289.779	1.75056
28	214.341	0.813488
31	324.849	1.72787
32	261.067	2.37808
22	305.606	1.61155
32	169.766	0.791658
28	288.649	1.061
25	309.652	2.37486
23	203.135	0.743235
28	269.383	1.03834
26	301.27	2.13955
23	272.91	1.32688
30	215.424	1.49885
27	299.431	1.65503
31	294.497	0.573528
28	248.285	1.19918
24	299.264	1.57829
30	261.428	1.29779
35	234.302	1.81477
26	253.904	1.53353
27	223.681	0.736459
30	158.487	0.705107
22	184.768	0.969985
35	241.931	1.13852
34	277.57	1.9415
28	308.825	2.48989
34	245.097	1.98856
28	197.682	0.907876
30	222.633	1.11374
28	336.923	1.4796
24	181.221	0.807326
30	220.219	0.597919
27	230.707	1.3156
27	224.804	1.22002
35	255.878	1.4057
34	244.353	1.48254
31	186.656	0.70909
26	279.218	1.93344
35	235.715	1.77536
25	218.689	1.54652
30	180.971	1.00112
31	237.791	1.40113
27	178.57	0.608866
26	294.231	1.79203
28	254.773	0.829744
29	188.722	1.38226
30	181.843	0.699486
28	248.512	1.51862
31	258.746	1.04793
30	310.052	1.46127
27	228.904	1.25995
31	310.76	1.26668
26	244.682	1.04806
23	312.043	1.8265
26	201.385	0.919472
28	322.224	1.23333
32	253.254	1.68454
25	257.989	1.74256
23	236.075	0.912855
32	177.453	0.993254
31	283.45	1.1284
30	203.335	1.0888
32	246.026	1.49939
26	269.345	1.02581
34	251.558	1.53442
25	248.515	2.32085
32	278.709	0.972577
23	344.405	1.32583
29	237.134	0.92914
22	246.015	1.20871
26	280.803	1.45464
22	207.55	0.708881
30	231.04	1.39045
23	280.536	1.34278
23	206.799	1.52562
36	173.004	0.917961
29	224.295	1.10215
29	282.216	1.36099
25	250.312	1.58964
27	268.465	1.35321
28	211.637	1.2225
31	158.12	0.578921
30	287.573	1.99864
31	220.845	0.638703
30	325.745	1.70615
23	224.54	1.41416
31	250.731	1.41318
30	339.181	2.67052
33	182.829	1.08872
28	261.017	1.14584
25	247.682	1.36203
22	264.731	2.08069
33	302.58	1.65141
30	221.923	0.776812
27	195.441	0.975778
34	276.31	1.8697
26	267.772	2.2099
24	318.216	2.36674
30	268.044	1.86067
32	183.318	0.370958
33	218.199	0.640009
32	190.668	0.89769
29	230.211	1.14147
32	228.584	1.8935
36	235.71	1.00093
28	156.568	0.589111
24	204.843	1.05641
24	246.252	1.75535
25	242.722	1.7069
26	206.187	0.920931
32	310.71	2.00146
30	180.409	1.08173
29	280.198	1.61654
31	187.214	0.733937
36	225.169	1.43216
27	319.171	1.3103
32	333.637	1.47212
28	240.306	1.79972
26	205.703	1.11552
25	221.931	1.22925
30	189.005	1.13645
23	209.698	1.43511
34	179.617	1.05921
29	248.87	1.5204
23	235.015	1.72026
25	227.457	1.39324
26	308.413	2.28097
26	181.776	1.43
31	207.992	1.36534
25	221.744	0.863007
23	313.725	1.01766
24	245.612	1.80135
34	303.66	2.13891
23	230.914	1.29202
24	322.255	1.74997
33	212.509	1.07392
27	313.691	1.4665
28	202.331	1.50486
29	179.642	0.681587
28	224.678	1.17137
31	252.929	0.844651
29	276.159	1.74645
32	194.082	0.673755
33	247.155	1.47536
24	214.038	0.977528
30	271.24	1.70331
34	376.991	2.21832
30	304.189	1.70982
23	258.128	1.64986
34	278.761	2.38813
30	207.981	0.811293
32	217.894	1.03941
31	269.767	1.90636
28	247.196	1.26193
33	188.608	0.578076
26	206.269	0.925054
32	271.454	1.79175
35	254.385	1.5908
32	252.602	1.57835
32	169.872	0.911246
27	217.566	1.2494
27	293.562	1.95365
22	274.387	1.82339
30	263.204	2.08649
26	230.102	2.15977
32	279.5	1.6142
29	275.893	2.02703
24	234.77	1.23209
31	259.941	1.28946
29	290.576	2.14444
24	304.564	1.91522
32	209.084	1.83813
29	252.292	1.87339
26	225.674	1.80641
25	276.531	1.62574
27	285.511	1.08739
33	192.337	1.16549
32	181.72	0.620083
30	298.045	2.41709
30	223.632	1.22283
30	217.161	0.596953
32	202.198	1.05172
28	211.532	1.30295
34	213.394	1.67091
27	198.112	0.734819
31	174.897	0.728234
31	268.024	1.54808
24	223.198	1.18343
24	303.63	2.62242
27	270.5	1.05681
22	247.465	1.30636
30	268.993	1.27966
30	169.555	0.803359
32	218.74	0.915895
35	317.374	1.74369
33	262.617	2.0841
25	174.657	0.993458
34	208.175	0.958941
24	397.474	2.09587
29	266.786	1.11553
29	254.206	2.02914
33	247.485	1.88849
27	228.874	0.770061
24	335.379	1.32708
27	256.013	2.06058
28	271.534	1.60115
28	315.333	2.00134
27	301.996	1.82307
32	194.012	0.824099
31	317.286	1.77297
31	185.763	0.582248
31	240.881	1.1934
30	257.193	1.53424
28	208.183	0.922361
27	231.92	1.4549
34	218.309	1.51672
24	309.671	1.15715
27	223.487	1.33352
29	268.225	1.81714
26	227.865	1.77921
27	225.471	0.871573
29	198.805	0.524103
23	260.808	2.54962
25	220.991	0.780507
26	281.866	1.12322
24	208.007	1.66196
25	260.547	1.47935
28	316.734	1.50921
34	267.747	1.61461
22	291.741	1.52426
26	217.976	0.753437
29	239.514	1.68034
30	244.605	1.09314
32	197.371	0.953874
35	248.623	1.65548
27	242.561	0.893976
32	237.605	0.542909
29	208.489	1.15057
26	232.417	0.873685
24	392.122	1.45485
27	246.754	1.50987
33	195.346	0.902594
31	272.673	1.60977
29	326.461	2.5219
26	337.268	2.50285
26	222.32	1.69707
33	280.143	2.14221
26	229.115	1.46851
28	235.811	1.55548
30	219.183	1.80658
24	376.782	1.88281
32	242.033	1.41667
28	254.911	1.92234
28	290.096	1.87317
24	274.255	1.1416
26	196.945	0.803049
28	212.591	1.60164
30	256	1.11941
31	223.169	1.8968
33	226.584	1.10212
33	268.93	1.07782
27	239.358	0.957137
29	192.916	1.64639
28	261.717	1.62778
35	237.598	1.38258
27	251.876	1.55929
29	224.752	1.28834
31	219.042	0.871449
32	243.826	1.0115
32	199.969	1.24194
27	207.528	0.948079
31	209.153	1.7356
33	258.767	1.99319
33	260.135	1.20019
33	343.157	1.40514
23	228.009	1.43875
28	247.691	1.17861
34	195.145	0.658259
24	246.058	1.79455
28	310.846	1.49729
34	288.562	2.7644
33	205.553	1.19625
27	221.886	1.14389
29	179.153	1.56599
26	249.884	1.63168
27	247.876	1.54908
30	226.35	0.996116
26	252.121	1.27866
25	276.211	0.788129
33	248.485	0.92426
34	200.291	0.703158
33	191.388	0.787354
22	204.166	1.45721
29	323.868	2.67472
29	182.734	0.9421
29	216.56	1.10252
31	283.27	2.20439
27	299.413	1.62683
31	227.84	0.967729
30	209.333	1.22479
32	191.692	0.936016
29	224.992	1.48101
24	283	1.72262
25	282.024	1.12685
32	267.007	2.29494
23	194.388	1.27143
34	228.469	1.13383
34	251.397	1.16419
29	281.052	2.08509
31	301.771	1.30443
29	173.703	0.425432
28	300.035	1.57816
26	292.745	1.99703
27	341.605	1.2963
28	281.044	1.60186
29	288.029	1.6038
32	232.598	0.69614
27	198.849	1.26442
25	204.603	0.91155
31	183.844	1.06886
23	311.866	1.53096
25	253.628	2.09842
29	198.182	1.07376
33	307.533	2.08411
22	261.784	1.88178
30	327.502	1.8252
27	221.946	1.41822
32	282.533	1.00316
23	230.727	2.04727
30	259.718	1.92812
26	271.534	1.11694
26	300.46	1.67104
30	198.175	0.891523
31	272.826	1.89867
22	298.346	1.80773
33	256.578	1.75214
35	265.038	1.18409
26	276.055	2.28348
28	197.991	1.02431
31	276.657	1.86996
28	264.228	1.65302
23	216.373	0.79934
26	179.588	0.780324
23	340.288	1.57406
25	269.742	1.14549
35	248.686	1.87416
33	295.01	2.07799
35	227.879	1.19148
34	291.275	1.70113
29	193.696	1.08279
25	325.957	2.54579
22	274.272	1.49322
33	252.484	1.24423
35	254.442	1.46798
35	271.318	0.941774
24	208.689	1.0765
23	224.097	0.879654
26	279.431	2.3337
32	286.635	1.21843
32	246.826	1.46205
25	146.58	0.549038
27	210.764	1.00023
33	194.088	0.646721
22	215.265	1.58639
31	279.92	1.84225
31	323.628	1.48555
27	291.582	2.27351
25	212.563	0.787724
29	160.381	0.366774
33	230.978	1.82838
30	226.13	2.17647
22	274.086	1.79681
35	167.812	0.685213
27	240.727	1.81055
29	293.684	0.963508
34	209.703	0.868843
32	259.205	1.8934
30	379.915	1.98817
28	272.062	1.15593
33	238.805	1.52106
24	317.402	2.40203
33	308.95	0.713567
23	287.441	1.40764
32	174.07	1.04551
35	298.446	1.33848
27	237.688	1.89387
26	313.514	2.52615
26	242.284	1.47755
33	175.318	0.586069
25	347.015	1.22868
35	180.885	1.2115
29	225.072	1.15084
32	352.768	2.00374
26	252.314	1.56323
24	289.763	2.03846
32	232.878	1.82141
27	290.743	1.5401
22	206.662	1.54222
23	304.801	1.43428
32	230.078	1.13983
22	260.925	1.22551
28	270.161	1.84163
27	286.899	1.56468
27	274.436	1.64441
25	259.862	1.2821
30	247.323	1.93928
25	269.193	1.81167
30	269.812	1.65981
22	370.838	2.73736
29	256.495	2.07873
23	237.073	1.38829
35	258.367	1.90349
26	188.438	1.14831
25	206.332	1.28109
33	204.657	1.42669
28	209.979	1.09673
26	277.901	1.81548
25	275.765	2.1785
22	332.507	1.2258
30	214.45	0.975372
32	240.904	1.16304
32	191.495	0.336412
35	177.488	1.27936
30	297.876	1.49755
25	297.61	2.10262
27	280.055	1.80355
30	224.174	1.42317
31	291.593	2.81627
34	247.984	1.44779
28	212.68	1.22009
25	299.207	1.50509
23	240.596	1.6104
30	203.138	1.2936
27	305.728	1.53449
25	250.289	2.44105
26	342.687	1.72146
33	283.632	2.27293
22	237.692	1.78627
31	261.037	2.05037
27	212.97	1.46077
33	304.08	1.39973
35	302.191	2.85819
31	231.84	1.55716
29	211.801	0.983126
35	308.268	1.81796
29	184.898	1.08502
26	188.494	0.867581
25	241.368	1.64478
35	181.789	0.815255
30	315.703	0.836089
30	254.21	1.90632
33	232.066	1.07368
25	290.337	1.60501
22	190.322	1.04217
28	286.987	1.27639
36	221.288	0.965936
30	254.485	1.52011
25	291.829	1.27271
33	346.448	0.565965
31	305.084	2.0862
22	235.475	0.985467
27	255.934	1.48119
25	316.985	0.848635
30	208.678	1.03036
33	255.252	1.55808
34	229.693	1.17084
26	173.563	0.612282
33	300.369	1.27913
23	237.615	1.16163
32	231.126	1.24939
33	194.667	0.789745
30	325.532	1.58329
32	185.674	0.988055
33	227.452	0.834644
29	191.659	0.965926
23	240.578	1.24122
31	204.367	1.49929
24	206.847	1.12282
29	226.38	1.14357
27	278.748	2.38241
25	269.927	2.22703
22	223.791	1.52789
25	209.851	1.20307
24	239.073	1.39719
31	232.345	1.77324
32	277.146	1.67751
23	258.669	1.36746
33	314.58	1.32406
22	261.838	1.39601
24	206.383	0.918984
27	222.051	0.884356
31	325.134	2.61444
25	267.525	3.06678
33	176.459	0.959024
24	274.284	2.15277
29	264.599	1.96491
26	258.967	1.40123
29	321.814	2.36632
23	243.619	1.16225
29	380.199	2.01814
25	242.569	1.96609
36	305.614	1.56823
34	235.771	1.05135
29	224.805	1.07103
30	252.822	1.17537
26	348.548	1.92799
27	381.206	1.91709
30	219.921	1.47231
27	224.845	1.25092
29	320.869	2.66145
26	287.008	1.9499
28	308.119	1.12147
28	230.364	0.955903
27	346.062	2.07571
32	236.019	1.70921
24	241.539	1.23006
26	331.702	1.15547
34	298.024	0.738804
35	198.329	1.16361
31	176.31	1.38623
28	279.086	1.60533
31	226.048	1.2504
32	262.732	1.31948
37	339.704	1.88949
25	319.282	2.01919
30	296.904	1.66078
25	216.76	0.835508
22	299.765	2.48026
32	431.181	1.04524
27	262.078	1.93361
29	261.154	1.30567
34	253	1.22281
22	323.866	1.15299
31	213.807	1.41806
29	208.28	1.11626
23	215.046	1.57311
34	223.637	0.932233
32	232.909	0.872435
27	225.094	1.09158
34	243.758	1.42913
31	271.662	2.23352
30	256.744	1.62001
26	238.13	1.54917
29	232.19	1.48481
29	251.513	1.28323
25	351.473	1.46359
27	220.488	0.996543
27	237.988	1.09024
32	256.749	1.36865
30	202.651	0.715602
35	226.607	1.56083
27	263.752	1.42684
29	266.242	0.986642
33	224.65	1.40798
31	284.577	1.60109
32	255.167	0.986676
25	216.159	0.985162
29	257.451	2.26977
33	266.18	1.4918
33	280.797	2.00922
31	301.634	1.45242
22	266.553	1.96799
31	222.021	1.25421
32	218.724	0.735387
24	247.159	1.33814
23	247.838	1.40838
23	298.658	1.90301
31	251.2	1.928
28	193.321	0.537439
30	249.946	1.61151
27	247.226	0.927641
31	259.352	2.05494
27	266.425	1.7207
23	258.727	1.79281
35	273.534	1.48946
23	242.787	1.88828
25	197.338	0.777115
28	249.738	2.00687
31	216.065	1.15459
29	243.172	1.92723
35	264.079	1.8237
28	318.323	1.46231
22	214.195	1.20643
35	253.386	1.82547
29	215.004	1.07194
33	182.271	0.606209
26	204.844	0.895438
34	229.519	0.972576
28	263.881	2.37779
27	183.552	1.05477
32	236.63	1.06733
30	289.396	1.33362
33	239.681	0.869265
26	259.527	1.80751
30	235.199	0.90687
28	281.25	1.28001
29	207.106	1.16529
35	245.909	2.34259
36	293.708	1.49874
32	231.068	1.33392
28	247.284	1.66466
30	225.602	0.948219
28	262.599	2.17428
34	288.411	1.83402
27	185.114	0.949732
33	254.949	1.71775
35	162.648	0.543998
33	289.568	2.39466
29	238.737	1.25585
30	267.712	0.93452
27	307.888	1.84154
25	242.898	1.07483
29	284.317	0.969227
22	258.849	1.26098
28	268.6	1.78288
30	177.929	0.992628
30	263.158	1.03075
29	236.165	1.04732
30	227.919	0.745851
33	265.618	1.06394
23	299.164	1.39628
32	220.665	0.895221
27	225.821	1.09818
28	294.498	1.713
29	222.344	1.14717
28	221.147	1.74402
32	195.08	0.985745
32	282.456	1.13734
23	386.234	1.61773
32	242.038	1.32464
22	334.483	1.53481
27	286.249	1.78031
35	235.466	1.02191
25	319.416	1.65447
34	341.163	1.59391
34	231.952	1.54447
28	263.84	1.58076
28	376.672	1.38633
24	229.449	0.979694
27	306.814	2.15994
33	209.917	0.746473
22	235.156	2.28505
30	214.192	0.920721
33	221.723	1.27518
35	274.116	1.69395
29	238.684	1.57696
30	202.738	0.896683
25	253.535	0.839393
28	272.318	1.31707
46.5	201.18	1.50053
64.9167	165.41	0.506996
36.3333	205.115	1.46255
45.3333	157.38	1.22087
53.3333	132.029	0.984304
60.4167	133.703	0.92393
36.4167	232.103	1.09213
62.5	175.928	1.30512
78.4167	131.555	1.13938
81.75	135.808	0.736789
88.9167	270.891	0.607827
63.9167	162.372	0.738398
75.8333	175.42	1.43254
40.5	150.213	1.25537
85.3333	127.653	0.415799
78.5	134.712	0.654373
72.3333	131.82	0.660353
74.6667	201.965	1.3657
80.5833	201.332	1.019
89.75	292.8	1.02094
54.9167	142.014	0.746246
53.9167	173.092	1.37629
70.25	154.607	0.908932
38.0833	268.888	1.41398
85.1667	181.024	0.446151
57.4167	210.617	1.33913
47.4167	248.016	1.8347
82.25	125.632	0.605756
73.0833	177.701	0.540764
52.6667	193.772	1.26823
66.8333	113.719	0.692061
39.25	230.344	1.39449
67.1667	232.124	1.77645
100	108.1	0.75902
47.8333	145.804	0.561677
39.3333	258.684	1.4359
61.3333	159.306	1.23632
59.3333	190.897	0.770896
81.8333	181.143	0.958085
51.6667	196.302	1.24399
46.1667	179.473	1.53115
41.1667	258.278	3.45752
73.5	255.069	2.03714
60.4167	150.255	1.56696
47	181.38	1.16438
88.5833	195.628	0.991133
66.9167	207.731	1.1522
47.1667	205.488	0.825616
77.25	309.034	1.10927
50.3333	177.237	1.36577
58.75	210.578	1.84274
70.4167	136.524	1.02355
100	174.806	0.754412
81.8333	208.294	1.69878
60.5	207.984	0.661009
41.9167	198.589	0.753621
44.1667	178.448	1.3323
65.5	199.239	0.568672
74.4167	252.768	0.814315
44.3333	233.449	1.18993
45.3333	151.402	0.731672
73.1667	175.134	0.532639
71.9167	122.432	0.636398
49.3333	213.784	1.17168
49.4167	244.81	1.42793
73.0833	206.508	1.91775
37.1667	171.048	0.74176
53.3333	171.573	1.31836
57.9167	170.024	0.903599
55.4167	161.227	1.43036
39.5833	216.001	1.60895
100	125.62	0.658775
54.75	135.827	0.909203
77.9167	181.662	1.42387
37.1667	230.537	1.01749
59.3333	200.221	1.4358
66.5	202.263	0.919046
59.6667	232.959	1.50578
57.75	211.23	0.597559
41.25	190.466	1.26698
36.5833	234.146	0.966968
70	194.125	1.28755
65.8333	96.3532	0.339825
40.75	186.63	2.15199
40.75	151.195	0.810202
61	256.849	0.741382
100	159.718	1.10996
37.5833	214.856	1.34868
79.75	263.694	2.63565
75.25	121.753	0.757469
71.0833	203.406	1.08283
56.4167	157.2	0.573451
70.5	152.906	1.1467
87.6667	133.644	0.683802
57.0833	155.325	1.35714
47.0833	221.56	1.45649
80.6667	145.353	0.555311
51.5833	176.784	1.18288
47	267.243	1.60508
50.75	179.394	1.3983
76.4167	158.79	0.62772
58	145.78	1.48119
72.6667	236.707	1.03903
55.4167	136.234	0.894918
39	269.173	1.94449
40.6667	133.489	0.397946
65.8333	155.137	1.62788
48.0833	186.725	0.915662
78.5833	181.838	0.749641
78.0833	200.547	0.799801
49.9167	310.647	1.15063
58.25	197.618	0.578987
40.5833	193.595	0.878552
71.9167	135.301	0.950653
62.1667	173.809	0.554517
66.3333	269.776	0.708108
53.1667	213.734	1.08212
82.6667	183.345	0.593546
39.0833	176.098	1.28925
52.3333	250.886	0.626979
80.8333	105.312	0.458273
65.3333	305.032	1.40363
49.5833	248.583	1.25866
68.1667	131.389	0.526343
44.1667	199.209	1.38848
86.0833	242.03	1.25441
48.75	107.18	0.845753
64.75	190.535	1.29183
66.5833	165.215	1.0892
69.75	106.614	0.340465
56.3333	226.979	1.41198
41.5	186.557	1.71802
51.0833	155.607	1.49369
39.75	207.161	2.88217
65.5	210.856	1.18093
78.3333	98.6515	0.468449
75.1667	132.226	0.411987
56.5833	253.019	0.729397
45.5	173.94	2.37345
82.9167	149.237	0.996233
55.75	170.133	1.01996
64	145.264	0.731692
83	90.5346	0.395253
56	221.909	1.03029
40.5833	278.555	1.80636
38.25	225.487	1.19205
100	157.461	0.5398
57.4167	202.475	1.24818
80.5	256.086	1.16026
48.25	189.378	1.7354
60.6667	191.656	1.46134
47.9167	272.546	0.805528
37.75	202.383	0.834369
58.5	178.982	0.815183
69.0833	221.256	1.76558
56.9167	200.785	1.69757
49.0833	168.12	1.12114
73.3333	218.07	1.98664
38.4167	216.19	1.62741
65.8333	164.959	0.973395
38.25	245.696	1.98323
84.5	232.742	1.62204
41.4167	228.589	1.78022
87	179.71	1.08896
41.5833	334.256	0.824632
52.1667	215.811	1.06728
72.5	213.924	0.982956
36.8333	211.098	1.39317
53.0833	227.803	1.61959
62.8333	144.251	0.73066
54.3333	154.064	0.545555
74.0833	269.802	0.909292
80.25	128.108	0.52483
42.75	226.268	0.976303
62.5833	262.617	0.585934
60.0833	178.856	1.54563
45.8333	185.168	1.05656
54.25	142.059	0.796847
79.4167	118.859	0.581708
65.75	104.425	0.426667
54.25	204.327	1.12066
38	279.925	1.67409
45.75	164.449	0.65529
37.9167	229.753	2.22119
63.4167	229.232	1.26207
43	151.564	1.02823
82.25	116.789	0.857102
38.1667	307.929	1.82183
84.3333	146.283	0.773306
71.1667	213.331	0.558202
58.6667	197.245	0.950855
72.4167	138.546	0.787109
57.8333	167.282	1.12157
59.9167	244.365	0.833656
40.3333	261.474	2.64055
61.1667	230.654	1.14014
66.8333	198.679	1.67206
48.75	150.32	0.696556
55.5	186.584	1.64604
61.5	124.87	0.553529
80	106.276	0.480571
51.5	177.311	1.74757
81.4167	171.06	0.593206
82.9167	196.406	1.4591
44.3333	192.219	1.29435
58.8333	252.781	1.66424
53.6667	133.895	0.685455
47.1667	178.638	1.18332
43.9167	206.169	1.53033
55.25	123.655	0.853215
47	222.043	1.05032
52.8333	157.703	0.710683
55.75	183.797	0.877516
74.1667	185.857	1.29753
62.8333	212.018	0.541725
89.6667	285.93	0.321736
49.75	120.499	0.801172
86.3333	205.762	1.16624
80.9167	269.846	0.666666
88.9167	113.47	0.401177
82.5833	193.967	0.759733
39.1667	132.663	0.854466
51.0833	227.806	1.23337
77	188.386	2.71588
56.6667	167.3	1.74143
45.9167	178.829	1.01162
72.4167	223.774	1.5686
59.1667	182.569	0.879447
43.3333	167.654	1.26101
48.5833	197.245	0.888861
53.75	194.746	0.589872
58.4167	115.616	0.699576
42.5	221.318	0.569919
61.25	128.707	0.705944
57.8333	241.002	0.794914
63.3333	162.104	0.712676
46.8333	168.356	1.29126
81.0833	141.516	0.917262
41.9167	232.423	1.30899
37.5	165.173	1.29186
55.9167	182.976	1.88241
85.75	187.287	1.19034
41.5833	215.663	1.8392
40.8333	237.493	1.37641
41.4167	199.651	1.06037
63.1667	184.111	1.70815
77.6667	144.644	0.820559
66.9167	209.283	1.6912
76	219.073	1.88943
84	129.305	1.00315
47.6667	164.392	1.14406
51.8333	197.36	0.75298
68.1667	133.614	0.86768
67.75	120.032	0.597631
69.0833	203.231	0.940506
67.9167	210.344	1.60877
68.9167	207.735	2.56104
75.3333	228.45	1.24563
64.6667	174.476	1.66131
56.5	128.925	0.714447
52.25	222.092	0.780327
65.5833	278.356	2.09071
43.5	217.598	0.933688
83.5	175.559	0.961005
58.3333	162.029	0.935056
52.5	194.577	0.894324
67.4167	134.429	0.779567
82.0833	104.693	0.315197
79	222.254	0.959576
65.4167	219.138	0.446044
54.8333	140.8	1.08209
37.0833	205.692	1.42893
64.0833	253.233	0.605683
88.9167	294.935	0.929752
36.75	154.844	0.790224
67.0833	164.115	0.778178
53.3333	179.974	0.85281
100	144.501	0.264013
36	301.941	1.6164
58.6667	190.385	1.41963
43.1667	153.352	1.32779
71.5	139.068	0.709058
44.0833	170.612	1.10293
64.5833	198.093	0.995196
49.9167	240.15	2.46464
66	137.612	0.72449
44.3333	320.118	1.81535
65.8333	218.24	1.66987
44.25	155.225	1.18703
60.4167	236.799	1.24909
42.5833	186.613	0.545422
40.5833	182.672	0.616583
69.3333	174.823	1.1189
46.5833	126.748	0.508723
69.5	154.173	0.945624
36.3333	156.432	0.779063
52.25	195.387	0.536251
38.5	231.257	1.20281
72.25	115.366	0.478411
36.5	275.868	1.37293
53.6667	261.97	2.03837
53.1667	167.743	0.607895
40.5	171.078	0.961511
46.9167	201.647	1.67655
81.25	154.974	0.782603
61.0833	143.741	1.26272
43	185.212	1.1666
52.9167	213.551	1.9973
100	153.94	0.641034
39.4167	208.638	1.14861
81.0833	243.467	1.51177
100	317.383	0.58442
84.9167	173.696	1.22707
42.75	202.502	1.61336
45.5833	202.987	2.08463
49.3333	124.843	0.796477
70.0833	198.958	1.61971
41.5833	145.123	1.00243
86.5	149.802	1.03681
46.75	175.17	0.446384
56.8333	216.369	0.54672
61.6667	201.025	0.880032
70.75	179.786	1.38687
41.5833	230.317	1.61544
85.8333	125.822	0.487806
78.1667	143.21	0.895944
58.1667	127.353	1.00726
59.5	170.916	0.958001
85.1667	186.167	1.7285
71.9167	185.049	1.10939
74.5833	139.158	0.659414
45.1667	206.364	1.72861
65.75	213.765	1.19716
40.25	189.766	1.0907
36.25	183.143	1.01616
49.5	231.542	1.60486
44.5	173.209	1.74373
38.5	214.429	1.66154
37.0833	184.255	1.57585
48.3333	254.603	0.973422
49.4167	167.701	1.30366
40	189.867	1.12514
53	144.924	0.553243
61.5833	159.093	1.35819
71.25	186.498	1.05738
46.1667	208.162	1.42351
47.9167	200.975	2.45033
55.5	128.613	0.646847
36.5833	262.032	1.65593
51.3333	152.305	0.244897
72.5833	189.716	0.843071
47.6667	178.991	1.09747
38	192.804	1.13013
40.5833	209.66	1.13738
40.75	178.813	1.16306
51.25	229.346	1.42769
56.1667	226.568	1.35694
38.6667	229.342	1.16499
82.0833	226.357	1.02212
77.9167	191.047	1.69013
58.0833	180.592	1.13984
68.5	124.107	0.588361
74.8333	126.907	1.05162
49.4167	185.683	1.11371
55.5833	172.308	0.720802
41.4167	195.544	1.04829
47.75	249.863	1.18999
38.8333	271.325	1.83213
53.4167	134.803	0.654718
65.75	179.326	1.20442
77.5833	159.492	0.62919
85	256.271	0.586555
81.4167	188.973	0.977743
73.6667	205.009	1.17249
55.3333	124.525	0.741163
56.75	224.032	2.38203
71.25	201.843	1.13001
70.8333	252.083	0.456437
69	152.758	0.869871
84.3333	220.618	0.407354
53	276.308	1.91966
36.0833	157.979	0.596872
52	208.875	1.43313
80.8333	199.721	0.55318
66.25	160.168	1.19477
38	263.108	0.841463
37.6667	238.824	1.7921
52.75	146.166	0.774464
54.5833	153.907	1.09738
50.9167	202.191	1.76412
85.6667	188.83	0.61442
83.75	137.88	1.18315
53.5	240.701	2.04035
77.0833	154.378	1.12535
47.25	151.888	1.42521
55.6667	91.4628	0.510514
57.3333	303.99	1.01765
59.3333	271.658	1.13906
78.5833	187.929	0.933356
74.25	128.146	0.700049
49.1667	295.364	1.31856
71	94.6343	0.451144
78.0833	271.215	1.52618
54.9167	172.264	0.672061
43.3333	176.303	1.33069
44	376.355	1.23208
61.6667	253.806	1.75462
74.75	113.246	0.509944
75.75	147.208	0.737628
70.6667	173.614	0.826435
39.0833	213.406	0.808994
42.75	221.208	1.60668
75.6667	171.968	0.989604
65.1667	265.954	0.86796
66.8333	171.788	0.958216
59.3333	197.936	1.38544
57.9167	254.69	1.2971
89.8333	165.567	0.596127
58.8333	165.665	1.7081
42.4167	193.166	1.18413
47.9167	231.473	1.54485
73.1667	129.751	0.423235
79.3333	109.564	0.71802
49.8333	168.665	1.17385
73.25	157.797	1.69096
64.9167	164.75	0.828475
40.8333	175.326	0.87307
80.4167	137.564	1.13024
74.9167	176.967	1.09477
47.75	133.388	0.403263
52.3333	172.344	1.57124
76.6667	110.882	0.593984
54.0833	270.413	2.07518
81.5833	230.998	1.0499
65	213.742	0.592913
38.5	165.387	0.889839
72.5833	210.367	1.18029
85.4167	219.952	1.62454
41.4167	172.878	1.00971
71.0833	186.09	1.867
39.4167	156.581	0.769454
60.6667	185.698	1.00527
37.25	327.931	1.59586
48.1667	233.25	2.3518
60.9167	151.695	0.861451
45.1667	196.108	1.11401
75.75	185.496	0.343956
53.75	198.324	0.771195
81.0833	141	0.57138
69.25	309.663	0.293428
47.1667	196.833	1.30045
61.5833	148.678	0.815298
47.3333	204.194	1.10261
77.9167	172.092	1.41837
49.75	158.359	0.880028
55.9167	201.855	1.60219
42.8333	177.875	0.647909
58.1667	195.985	2.81903
66.5833	158.883	1.41114
52.9167	156.434	1.59224
46.4167	205.158	1.81223
60.5833	276.019	1.20815
38.5	177.704	1.28565
62.0833	189.815	1.9102
42.5833	172.862	0.951363
67.25	306.955	0.884074
83.0833	206.495	1.40971
53.75	318.66	2.0764
41.1667	135.632	0.315543
81.0833	184.26	1.79256
36.6667	222.707	1.14604
60.6667	141.113	1.13037
40.3333	210.567	0.516371
54.3333	259.541	1.37542
80.1667	159.764	1.23804
40	231.804	1.26882
65.3333	189.47	0.670237
38.1667	186.291	1.08131
56.3333	157.481	0.941117
70.9167	158.667	1.15652
41.75	213.5	0.971266
81.5	145.964	0.85629
43.0833	233.224	1.86772
70.4167	218.637	1.00195
48.4167	207.893	1.43312
60.75	153.994	0.79596
88.4167	115.535	0.741708
56.5833	217.905	0.790257
47.0833	230.832	1.86584
45.9167	202.703	1.53358
76.75	174.086	1.65524
84.5	145.349	1.17502
70.8333	126.803	1.10358
64.8333	132.222	1.30623
46.8333	228.601	0.993339
46.6667	273.525	1.71204
85	200.541	0.916424
54.4167	252.777	0.864742
59.3333	225.668	1.94363
62.4167	201.952	1.44115
44.75	178.026	1.13425
53.4167	227.007	1.37997
61.5	120.662	0.437472
51.75	173.094	0.800195
50.0833	234.897	1.80821
78.75	158.809	1.06381
81.25	117.264	0.362645
53.75	193.156	1.05266
53.5	208.014	1.24034
53.3333	316.038	1.61353
79.3333	309.37	2.72189
53.9167	192.265	0.78385
63.3333	198.789	2.64467
36.5	153.128	1.22564
36.25	225.158	2.26671
60.6667	184.862	1.44902
80.5833	157.451	0.792965
51.6667	212.324	1.22587
70.3333	176.923	0.858797
47.75	178.204	1.41631
41.5833	133.199	0.796692
79.4167	209.631	0.914971
69.6667	159.803	0.893395
60.8333	199.201	1.12046
84.3333	155.75	0.518827
42.75	211.743	0.903559
87.6667	164.199	1.39411
42.8333	212.886	0.602954
58.6667	156.635	1.33405
41.4167	212.828	0.811335
86.5	131.852	0.615468
80.5	160.086	0.484815
69	186.647	1.29637
80	134.331	0.960246
57.0833	179.204	0.968461
70.4167	183.646	0.952962
47.75	129.766	0.706884
72.5833	156.352	0.855359
86.75	120.662	0.638946
37.5	261.2	1.71471
60	218.632	0.775702
68.0833	169.968	1.15143
53.3333	214.191	1.99784
63.75	169.994	0.785352
45.8333	220.26	1.30179
39	181.737	0.999076
57.25	147.088	0.688098
100	168.946	1.12836
60.5	239.49	1.67945
72.4167	203.52	0.836737
65.6667	181.005	0.87082
44.5	275.947	2.45454
83.1667	97.3578	0.388478
53	152.225	1.38486
100	130.823	1.14717
47.25	132.334	0.866848
70.9167	139.123	0.31703
48.9167	203.188	0.696997
51.8333	195.918	0.569157
89.8333	152.696	0.734656
79.6667	208.183	1.08298
75.9167	209.257	3.12251
46.5833	176.417	1.95859
66.3333	221.903	2.54153
78.4167	165.841	0.559268
64.6667	216.349	1.09584
44.25	123.974	0.604762
49.0833	245.925	2.45645
68.8333	127.258	0.768824
74.5833	246.749	1.20553
55.8333	196.614	1.81472
64.4167	238.756	0.611411
82.25	152.214	0.68569
40	148.807	0.438603
66	140.481	1.0749
41.6667	229.877	1.25228
46.5	213.5	0.674438
70.8333	145.533	1.31961
76.5833	141.231	0.903274
84.5	107.563	0.476427
41	181.327	0.577686
36.5833	123.077	0.926326
42	246.126	0.962978
36.25	249.972	2.31
60	134.152	0.90183
85.5	144.75	0.6076
76	228.057	0.602907
70.8333	192.754	1.61466
65.0833	95.9935	0.501345
70.75	193.362	0.383848
64.75	151.685	0.646672
49.0833	175.907	1.28744
77.0833	198.553	0.938594
55.4167	237.076	1.66287
87.75	141.215	1.25927
83.1667	165.512	1.46132
85.0833	127.541	0.322385
75.4167	223.781	1.52269
56.4167	187.915	1.60007
37.4167	210.934	0.90356
43.6667	249.644	1.34603
62.3333	243.441	2.32772
40.8333	217.218	2.50641
58.5	203.286	1.13767
43.75	221.89	1.35121
81.5	221.882	1.92151
71.5	148.358	0.601502
56.75	167.581	0.850432
40.5833	210.119	1.29649
56.4167	244.062	0.809445
58.25	212.769	1.1102
100	90.5221	0.514451
37.6667	222.312	1.47309
43.0833	244.536	1.65468
87.1667	149.256	1.24568
68.3333	212.511	1.14295
40.9167	209.765	1.82177
75.1667	162.683	0.679395
62.3333	231.98	1.52551
63.6667	147.036	0.479301
41.3333	207.498	0.765802
67.9167	233.378	1.22536
56.5833	146.878	0.482397
64.8333	177.772	2.35502
84.6667	206.381	1.00155
58.5	121.272	0.799588
41.25	247.055	3.6822
62.4167	141.935	0.558943
83.25	234.066	1.19217
57.75	129.577	1.0998
48.75	212.536	0.718993
41.5	204.473	1.16092
39	216.123	1.71123
77.4167	213.282	2.27043
88.5	130.233	0.451426
56.25	294.219	0.957793
89.0833	223.187	1.5448
68.25	191.159	1.12586
59.3333	177.601	0.695287
77.6667	238.693	2.08789
49.8333	224.668	1.30333
39.6667	239.167	1.68786
47.4167	153.605	0.867021
69.6667	109.916	0.593817
80.6667	197.642	1.51689
53.0833	150.408	0.696497
44.9167	226.532	0.906903
36.1667	188.974	1.0968
74.1667	95.923	0.39864
64.1667	257.206	1.98851
45.75	235.052	1.11944
100	223.795	0.624197
60.8333	141.708	0.9036
81.4167	151.776	0.663014
54.5	201.795	0.761513
78.0833	177.452	0.689321
36.75	301.778	1.71264
70.6667	172.15	1.2418
52.5833	127.89	0.75203
51.9167	191.479	0.488803
46.9167	238.533	1.6725
55.4167	101.782	0.700271
53	160.782	1.23881
52.25	146.377	0.602417
60.4167	191.559	1.41003
84.8333	189.433	0.408418
71	114.525	0.43854
54.1667	192.578	1.9797
78.5	217.05	2.13821
73.3333	180.625	0.707435
53.25	208.678	0.270207
59.0833	179.399	1.74209
43.75	238.36	1.76751
49.0833	190.68	0.628509
55.9167	172.978	1.70049
50.5833	138.564	0.955686
60.9167	230.061	1.25937
51.75	184.761	1.15494
55.25	152.794	0.949011
55.4167	190.204	0.88576
45.75	195.107	1.60131
39.75	218.63	0.73127
71.8333	187.476	0.443185
57.0833	241.948	1.42895
72.5	342.71	2.1073
42.0833	271.977	1.15494
71.5	210.237	0.520054
58.8333	223.618	1.75269
47.6667	197.437	0.467109
36.5	210.921	1.50252
54.6667	237.929	1.3953
37.5833	182.464	1.01657
51.75	181.468	0.71357
38.3333	344.212	1.47226
82.8333	122.305	0.43478
78.5833	203.446	0.831755
56.8333	172.589	0.56129
78.6667	196.94	1.45895
49.8333	308.873	2.4064
61.8333	185.125	1.30215
41.6667	185.222	0.948943
83.5833	143.186	0.338924
38.3333	250.723	2.41771
69.0833	161.97	0.92747
39	260.329	0.417529
66	140.769	0.596158
71.3333	117.572	0.715825
55.5	190.761	1.07317
86.1667	161.036	0.504005
69.75	121.889	0.370164
67.8333	137.565	0.53317
49.6667	204.398	0.93064
68.75	135.732	1.2935
79.25	160.522	1.33706
53	204.469	0.81116
76	261.139	1.53814
76.25	156.054	0.289162
100	149.86	0.342081
46.9167	244.722	2.00233
61.8333	158.644	1.2812
38.25	205.441	1.17389
47.25	194.555	1.28611
41	251.704	1.55693
86.5	192.298	0.589895
54	173.086	1.20038
11.9167	283.465	1.51057
16	356.323	1.60137
9.16667	343.636	1.83689
9.75	390.653	2.11204
15.1667	261.851	1.77678
18.4167	333.935	1.30001
19.0833	377.544	1.24819
9.33333	331.701	1.80623
17.4167	303.414	1.58738
18.3333	236.568	1.31318
18.1667	286.669	2.19479
13.3333	294.421	1.64841
14.6667	285.5	1.69423
19.3333	190.54	1.26219
11.1667	295.933	1.31079
9.91667	436.964	2.07839
15.0833	379.811	2.23563
12.25	291.53	1.40898
15	327.424	2.51952
13.8333	365.41	1.72194
15.9167	329.573	1.61331
13.75	185.383	0.727157
13.6667	245.152	1.39423
13.6667	364.134	1.35045
17.75	263.89	1.29235
16.5	293.093	2.1026
9.5	326.102	2.11312
14.1667	305.035	1.71603
13.3333	292.432	2.35991
11.75	419.017	1.85739
14	362.975	1.93742
19.8333	299.155	1.61523
13	471.384	1.81745
13.9167	382.489	1.96419
10.25	221.706	1.20581
10.9167	265.539	1.22501
10.8333	371.03	1.63385
11.6667	457.971	2.5799
15.0833	316.622	2.11897
16.5833	286.083	1.65092
13.5	233.47	1.1332
18.4167	316.311	1.9793
15.5833	355.56	1.75059
11.8333	391.173	1.79826
8.83333	347.026	1.28339
18.1667	255.147	1.56132
11.6667	322.593	2.23342
21.6667	251.84	0.900657
14.1667	324.011	1.61288
17.5	360.559	1.6099
13.75	373.94	1.63016
20.8333	355.837	2.22595
17.4167	289.803	1.57402
13.75	301.885	1.54477
17.6667	373.941	2.1791
17.0833	335.451	1.03976
19.5	300.221	1.42869
8.75	411.029	2.00787
8.66667	317.681	1.14007
11.4167	340.998	2.25238
17.3333	290.93	1.43362
20.4167	219.012	1.41334
9	317.852	1.74901
8.66667	364.371	1.54456
21.0833	250.771	1.30138
16	272.215	1.55142
21.3333	345.075	2.13938
9.91667	340.053	1.53793
10.4167	343.848	1.50545
10	326.388	1.16271
16.8333	339.439	1.74362
12.1667	343.403	1.57374
6.83333	322.782	1.83062
16.3333	323.523	1.5049
16.1667	300.874	1.69196
20.75	364.744	1.53095
20.0833	267.388	0.799252
14.75	230.899	1.43499
20.8333	341.489	1.69809
13.4167	355.631	2.31907
19.9167	153.007	0.860489
10	367.806	1.98651
16.9167	264.489	1.09127
17.0833	361.889	1.81865
21.8333	183.722	1.37168
21.75	218.366	0.836863
10.9167	372.972	1.90295
8.08333	337.206	2.12124
9.33333	332.689	1.33132
16.75	201.49	1.04324
13.8333	213.292	1.09628
20.25	367.387	1.13861
14.75	306.907	1.93292
21.6667	266.81	1.33374
17.0833	261.059	1.27119
9	322.593	1.72198
18.75	239.83	1.7618
11.3333	331.824	1.6319
10.5833	385.464	1.68803
17.0833	286.609	1.05845
9.41667	266.323	1.42104
16.8333	286.815	1.41592
16.3333	219.509	1.0123
11.5	345.37	2.04736
13.9167	330.178	1.56425
17.75	270.544	1.29285
10.0833	447.021	1.55704
17.3333	279.066	1.02878
14.6667	229.324	1.09326
15.5833	318.179	1.00314
11.1667	295.149	1.83295
15.6667	364.419	1.79591
15.5	287.527	1.60169
8.33333	237.261	0.531954
9.16667	353.14	1.8001
14.8333	319.56	1.75168
10.9167	347.103	2.07234
12.25	287.527	1.72226
8.91667	295.307	2.22169
9.66667	286.712	1.40895
15	264.972	0.709699
13.75	353.161	1.16078
11	376.303	1.01489
13.0833	304.029	1.17744
18.75	299.8	1.61982
13.5	310.859	1.39285
21.1667	270.321	1.67439
13.5	320.753	1.88287
7.66667	346.194	1.06021
15.8333	300.033	1.18173
13.5833	241.419	1.03206
8.58333	247.2	1.31414
18.5	270.647	1.55673
9.33333	281.783	1.44115
8.5	372.363	1.16407
21.1667	318.959	1.75374
19	273.778	0.984071
13.9167	288.498	1.6699
13	280.461	1.49689
21.5	213.876	1.48099
15.25	311.086	1.71921
19.5833	329.212	2.49302
16.8333	294.66	1.58595
18.5	302.618	1.91088
13.8333	230.191	0.82823
14.75	339.9	1.06061
17.3333	300.078	1.42143
16	280.42	1.94598
10.1667	248.587	1.26129
10.8333	371.565	1.9575
19.8333	271.081	1.31562
20.75	342.509	1.85257
9.16667	276.664	0.955288
7.16667	286.105	1.51035
8.75	361.797	1.43013
9.41667	337.117	1.46399
8.66667	393.653	1.83129
20.1667	345.006	1.38333
21.5833	285.049	1.58509
8.83333	362.488	1.54812
19.4167	313.031	1.75512
10.3333	395.665	1.84166
5.58333	238.342	0.975641
14.0833	302.949	1.37608
7.75	271.457	1.26245
20.5	319.858	1.28352
15.8333	414.041	2.26639
13.8333	354.067	1.66541
20	297	1.93852
20.5833	272.986	2.24601
11.6667	297.7	1.14576
12	215.97	1.41774
13.0833	365.492	1.8706
13.0833	310.247	1.66704
17	280.248	1.42743
12.1667	285.211	1.56502
20.9167	272.924	0.944094
17.4167	315.305	1.47038
9.66667	309.068	1.40713
13.6667	299.282	1.68929
11.75	355.934	1.42038
13.1667	315.319	1.62267
14	375.396	1.33222
10	350.88	1.63765
21.5833	295.139	1.09863
10.5	272.078	1.03065
17.6667	316.746	2.1364
16.9167	323.983	1.4179
21.8333	267.124	1.94416
15.6667	202.05	0.695014
9.41667	246.013	1.12117
11.0833	285.963	1.50321
15.75	269.811	1.44456
11.9167	285.082	0.834484
11.0833	372.504	1.66543
18.4167	318.87	1.17407
10.0833	270.445	2.08805
20.5	330.838	1.72528
10.1667	345.677	2.33383
10.3333	305.293	1.1862
12.0833	305.219	1.59022
9.5	411.712	1.80186
21.1667	207.755	1.02803
9.66667	309.808	1.28276
11.5	358.487	1.80474
9	363.299	1.50754
[truncated: 1,973 more rows]
