# Supplementary material for: Functional hierarchy of the human neocortex across the lifespan
Source: Nature. 2026 Mar 25;652(8111):955–64. doi: 10.1038/s41586-026-10219-x (PMC13102691; doi:10.1038/s41586-026-10219-x)
Supplement: Supplementary file 5 — Source Data Fig. 4 [file 41586_2026_10219_MOESM5_ESM.xlsx]

## Sheet: fig4ab_net_centroids_disp
Age	Cont_MR_val	Default_MR_val	DorsAttn_MR_val	Limbic_MR_val	SalVentAttn_MR_val	SomMot_MR_val	Vis_MR_val	Cont_SA_val	Default_SA_val	DorsAttn_SA_val	Limbic_SA_val	SalVentAttn_SA_val	SomMot_SA_val	Vis_SA_val	Cont_VS_val	Default_VS_val	DorsAttn_VS_val	Limbic_VS_val	SalVentAttn_VS_val	SomMot_VS_val	Vis_VS_val	Cont_disp	Default_disp	DorsAttn_disp	Limbic_disp	SalVentAttn_disp	SomMot_disp	Vis_disp
0.0164384	0.285247	0.041056	0.0420715	0.0274142	0.237879	0.00181528	-0.442473	0.526693	0.876154	-0.286002	0.73308	-0.234965	-0.92913	-0.591674	0.0814527	0.0975907	0.0146082	0.0123534	-0.425822	-0.912105	0.956523	0.673476	0.730307	0.877817	0.527536	0.950964	0.718208	0.637871
0.267024	0.323276	0.00711849	0.111542	0.0227977	0.252583	0.00974478	-0.470104	0.508156	0.935252	-0.344253	0.723669	-0.248474	-0.860604	-0.671364	0.0775739	0.0309676	0.0906308	-0.0165349	-0.461293	-0.879848	1.01545	0.731492	0.759542	0.905931	0.574186	0.93105	0.713053	0.710489
0.517609	0.342808	-0.0101801	0.14614	0.0203881	0.260619	0.0138199	-0.484432	0.500021	0.966209	-0.374258	0.718861	-0.255756	-0.826661	-0.713244	0.0756274	-0.00301408	0.128837	-0.0318366	-0.479244	-0.864417	1.04605	0.761303	0.774827	0.920208	0.598116	0.921224	0.710397	0.745724
0.768194	0.357683	-0.0232409	0.171572	0.0185207	0.267146	0.0169251	-0.495457	0.494996	0.99029	-0.397177	0.71522	-0.261592	-0.801873	-0.745938	0.0741838	-0.0286901	0.157221	-0.0438802	-0.492686	-0.853626	1.06965	0.784014	0.786694	0.930943	0.616311	0.914081	0.708368	0.770814
1.01878	0.370046	-0.033997	0.191895	0.0169396	0.272936	0.0195078	-0.504724	0.491862	1.01076	-0.416291	0.712212	-0.266702	-0.782214	-0.773827	0.0730183	-0.0498529	0.180181	-0.0542398	-0.503656	-0.845513	1.08951	0.802902	0.796761	0.939743	0.631411	0.908447	0.706675	0.790115
1.26937	0.38076	-0.0432256	0.208756	0.015543	0.278287	0.0217473	-0.512848	0.490103	1.02891	-0.432912	0.709623	-0.271367	-0.766046	-0.798649	0.07204	-0.0680263	0.199494	-0.0635369	-0.512977	-0.839268	1.10696	0.819276	0.80567	0.947255	0.644473	0.903843	0.705203	0.805415
1.51995	0.390273	-0.0513342	0.223026	0.0142781	0.283351	0.0237373	-0.520149	0.489438	1.04542	-0.447725	0.70734	-0.275732	-0.752501	-0.821304	0.0712009	-0.0840092	0.216099	-0.0720919	-0.521079	-0.834459	1.12267	0.833824	0.813754	0.953821	0.656051	0.900015	0.70389	0.817665
1.77054	0.398856	-0.058569	0.235238	0.0131132	0.288217	0.0255343	-0.526821	0.489688	1.06068	-0.461142	0.705295	-0.279881	-0.74105	-0.842326	0.070472	-0.0982842	0.230566	-0.0800953	-0.528224	-0.830817	1.13705	0.846958	0.821214	0.959645	0.666478	0.896808	0.702701	0.827453
2.02112	0.406688	-0.0650926	0.245744	0.0120277	0.292941	0.0271754	-0.532988	0.49073	1.07496	-0.473435	0.703444	-0.28387	-0.731337	-0.862067	0.0698336	-0.11117	0.243272	-0.0876707	-0.534587	-0.828162	1.15038	0.858949	0.82818	0.964864	0.675974	0.894118	0.701611	0.835172
2.27171	0.413898	-0.0710211	0.254818	0.0110072	0.297554	0.0286765	-0.538735	0.492454	1.08843	-0.484793	0.701753	-0.287731	-0.723097	-0.880745	0.0692728	-0.122891	0.254498	-0.0948882	-0.540284	-0.826335	1.1628	0.86999	0.834739	0.969578	0.684691	0.891865	0.700603	0.84115
2.52229	0.420588	-0.0764427	0.262717	0.0100418	0.302062	0.0300266	-0.544111	0.494731	1.1012	-0.495355	0.700191	-0.29148	-0.716097	-0.898463	0.0687806	-0.133607	0.264476	-0.101762	-0.545397	-0.825152	1.1744	0.880217	0.840951	0.973872	0.692731	0.889973	0.699663	0.845737
2.77288	0.426835	-0.0814252	0.26964	0.00912389	0.306467	0.0312154	-0.54915	0.497457	1.11334	-0.505227	0.698734	-0.295128	-0.710153	-0.915296	0.0683506	-0.143444	0.273388	-0.108301	-0.549986	-0.824466	1.18521	0.889738	0.846859	0.97781	0.700176	0.888385	0.69878	0.849208
3.02346	0.432701	-0.0860215	0.27574	0.00824753	0.31077	0.0322362	-0.553884	0.50055	1.12492	-0.514491	0.697365	-0.298683	-0.705124	-0.931304	0.0679774	-0.152497	0.281375	-0.114511	-0.554099	-0.824166	1.19526	0.898634	0.852499	0.981442	0.707085	0.887054	0.697945	0.851777
3.27405	0.438233	-0.0902739	0.281141	0.00740801	0.314975	0.0330851	-0.558335	0.503949	1.13598	-0.523212	0.69607	-0.302152	-0.700898	-0.946537	0.0676566	-0.160845	0.288548	-0.120402	-0.557774	-0.824164	1.2046	0.906973	0.857898	0.98481	0.713511	0.885944	0.697152	0.85361
3.52463	0.443471	-0.0942171	0.28594	0.0066015	0.319082	0.0337597	-0.562523	0.507602	1.14658	-0.531446	0.694836	-0.305542	-0.697383	-0.961038	0.0673847	-0.168552	0.294998	-0.12598	-0.561045	-0.824391	1.21326	0.914808	0.863078	0.987946	0.719493	0.885027	0.696396	0.854839
3.77522	0.448448	-0.0978797	0.290218	0.0058248	0.323094	0.0342588	-0.566465	0.511469	1.15673	-0.539236	0.693655	-0.308857	-0.694504	-0.974843	0.0671586	-0.175672	0.300802	-0.131253	-0.563938	-0.824791	1.22125	0.922184	0.868059	0.990875	0.725068	0.884279	0.695672	0.855573
4.0258	0.453189	-0.101286	0.29404	0.00507525	0.327013	0.034582	-0.570175	0.515517	1.16648	-0.546621	0.692518	-0.312101	-0.692197	-0.987984	0.0669756	-0.182249	0.306021	-0.136228	-0.566478	-0.825318	1.2286	0.929139	0.872856	0.993621	0.730263	0.88368	0.694976	0.8559
4.27639	0.457718	-0.104456	0.297464	0.00435057	0.330842	0.0347295	-0.573666	0.519715	1.17585	-0.553631	0.69142	-0.315278	-0.69041	-1.00049	0.0668335	-0.188322	0.310709	-0.140911	-0.568685	-0.825934	1.23534	0.935707	0.877484	0.996203	0.735105	0.883213	0.694305	0.855894
4.52697	0.462054	-0.107408	0.300535	0.00364881	0.334581	0.034702	-0.576948	0.524042	1.18485	-0.560296	0.690355	-0.318392	-0.689096	-1.01239	0.0667302	-0.193924	0.314912	-0.145309	-0.570575	-0.826608	1.24147	0.941913	0.881953	0.998635	0.739615	0.882864	0.693657	0.855617
4.77756	0.466215	-0.110157	0.303296	0.0029683	0.338233	0.0345005	-0.580032	0.528476	1.19352	-0.566639	0.689318	-0.321445	-0.688217	-1.0237	0.0666639	-0.199085	0.318668	-0.149427	-0.572166	-0.827314	1.24702	0.947784	0.886274	1.00093	0.743812	0.882621	0.69303	0.855123
5.02815	0.470213	-0.112716	0.30578	0.00230755	0.341799	0.0341262	-0.582926	0.533001	1.20186	-0.57268	0.688306	-0.324439	-0.687737	-1.03444	0.0666332	-0.203829	0.322013	-0.15327	-0.57347	-0.828027	1.25201	0.953339	0.890456	1.00311	0.747713	0.882474	0.692421	0.854456
5.27873	0.474063	-0.115098	0.308019	0.00166528	0.345281	0.0335804	-0.585637	0.5376	1.20989	-0.578439	0.687314	-0.327378	-0.687627	-1.04463	0.0666365	-0.208181	0.324976	-0.156845	-0.5745	-0.82873	1.25644	0.958598	0.894507	1.00517	0.751333	0.882413	0.691829	0.853655
5.52932	0.477775	-0.117312	0.310038	0.00104032	0.34868	0.0328646	-0.588173	0.542262	1.21763	-0.583932	0.68634	-0.330263	-0.687861	-1.05429	0.0666727	-0.212159	0.327584	-0.160156	-0.575267	-0.829406	1.26034	0.963577	0.898434	1.00713	0.754685	0.88243	0.691252	0.852753
5.7799	0.48136	-0.119368	0.311862	0.000431659	0.351999	0.0319803	-0.59054	0.546974	1.22508	-0.589172	0.685381	-0.333095	-0.688415	-1.06344	0.0667405	-0.215782	0.32986	-0.163208	-0.575781	-0.83004	1.26371	0.968291	0.902243	1.00899	0.757781	0.882519	0.690689	0.851781
6.03049	0.484825	-0.121275	0.313511	-0.000161619	0.355237	0.030929	-0.592743	0.551726	1.23227	-0.594174	0.684436	-0.335878	-0.689268	-1.07208	0.0668388	-0.219066	0.331825	-0.166006	-0.576052	-0.830619	1.26657	0.972754	0.90594	1.01076	0.760632	0.882672	0.690139	0.850764
6.28107	0.48818	-0.123039	0.315003	-0.00074034	0.358397	0.0297125	-0.594788	0.556511	1.23919	-0.598949	0.683501	-0.338612	-0.690401	-1.08024	0.0669668	-0.222025	0.333499	-0.168553	-0.576087	-0.831134	1.26892	0.976977	0.90953	1.01245	0.763248	0.882885	0.6896	0.849725
6.53166	0.491431	-0.124669	0.316355	-0.00130525	0.36148	0.0283323	-0.59668	0.561319	1.24586	-0.603509	0.682575	-0.341298	-0.691797	-1.08791	0.0671235	-0.224674	0.334898	-0.170854	-0.575894	-0.831574	1.27078	0.980972	0.913018	1.01407	0.765638	0.883152	0.689072	0.848683
6.78224	0.494585	-0.126169	0.317582	-0.00185703	0.364486	0.02679	-0.598423	0.566144	1.25229	-0.607862	0.681656	-0.343939	-0.693441	-1.09513	0.0673081	-0.227025	0.336037	-0.172913	-0.57548	-0.83193	1.27216	0.984748	0.916407	1.01562	0.76781	0.883468	0.688555	0.847656
7.03283	0.497648	-0.127546	0.318697	-0.00239628	0.367418	0.0250873	-0.600021	0.570979	1.25848	-0.612017	0.680743	-0.346535	-0.695319	-1.10188	0.0675198	-0.229088	0.336931	-0.174733	-0.574853	-0.832197	1.27307	0.988314	0.919702	1.0171	0.769771	0.88383	0.688046	0.846661
7.28341	0.500624	-0.128805	0.319712	-0.00292359	0.370276	0.0232258	-0.601478	0.57582	1.26444	-0.615984	0.679835	-0.349087	-0.697418	-1.1082	0.0677579	-0.230873	0.337593	-0.176319	-0.574017	-0.832366	1.27351	0.991679	0.922907	1.01851	0.771529	0.884235	0.687546	0.845711
7.534	0.503519	-0.12995	0.320638	-0.00343946	0.373061	0.021207	-0.602798	0.58066	1.27018	-0.619768	0.67893	-0.351597	-0.699727	-1.11407	0.0680218	-0.232392	0.338034	-0.177673	-0.572978	-0.832433	1.27349	0.994851	0.926024	1.01987	0.773089	0.884678	0.687054	0.844819
7.78458	0.506337	-0.130987	0.321484	-0.00394437	0.375775	0.0190325	-0.603984	0.585496	1.2757	-0.623378	0.678027	-0.354065	-0.702235	-1.11952	0.0683108	-0.233652	0.338265	-0.178799	-0.571743	-0.832392	1.27303	0.997836	0.929057	1.02118	0.774458	0.885156	0.686569	0.843997
8.03517	0.509083	-0.131918	0.32226	-0.00443877	0.378418	0.0167038	-0.605039	0.590323	1.28102	-0.62682	0.677126	-0.356494	-0.704933	-1.12455	0.0686244	-0.234661	0.338295	-0.1797	-0.570314	-0.832239	1.27212	1.00064	0.932008	1.02243	0.775642	0.885667	0.68609	0.843253
8.28576	0.51176	-0.132749	0.322974	-0.00492305	0.380991	0.0142226	-0.605966	0.595137	1.28613	-0.630099	0.676225	-0.358882	-0.70781	-1.12917	0.068962	-0.235427	0.338134	-0.180379	-0.568698	-0.83197	1.27078	1.00327	0.934881	1.02364	0.776645	0.886209	0.685618	0.842599
8.53634	0.514371	-0.133482	0.323633	-0.0053976	0.383495	0.0115901	-0.606768	0.599935	1.29104	-0.633221	0.675323	-0.361232	-0.71086	-1.13339	0.0693231	-0.235957	0.337791	-0.18084	-0.566899	-0.831581	1.26901	1.00574	0.937677	1.0248	0.777473	0.886778	0.685152	0.842042
8.78693	0.51692	-0.13412	0.324245	-0.00586277	0.385931	0.00880789	-0.607447	0.604714	1.29576	-0.636191	0.674421	-0.363543	-0.714073	-1.13721	0.0697073	-0.236258	0.337273	-0.181084	-0.564919	-0.831068	1.26682	1.00804	0.940398	1.02592	0.77813	0.887373	0.684691	0.841589
9.03751	0.51941	-0.134667	0.324815	-0.00631888	0.3883	0.00587741	-0.608006	0.609472	1.30028	-0.639015	0.673517	-0.365818	-0.717444	-1.14064	0.070114	-0.236337	0.336587	-0.181114	-0.562764	-0.83043	1.26421	1.01018	0.943048	1.027	0.778619	0.887992	0.684236	0.841248
9.2881	0.521842	-0.135128	0.325349	-0.00676631	0.390603	0.00280368	-0.608447	0.614203	1.30463	-0.641696	0.67261	-0.368056	-0.72096	-1.1437	0.0705423	-0.236201	0.335742	-0.180938	-0.560439	-0.829664	1.2612	1.01217	0.945628	1.02804	0.778949	0.888631	0.683785	0.84102
9.53868	0.524214	-0.135512	0.325849	-0.00720555	0.392842	-0.000397721	-0.608771	0.618896	1.30878	-0.644241	0.671701	-0.370259	-0.724598	-1.14639	0.0709901	-0.235871	0.334751	-0.180575	-0.557954	-0.828774	1.25781	1.01402	0.94814	1.02904	0.77913	0.889286	0.683338	0.840889
9.78927	0.526522	-0.135828	0.326316	-0.00763712	0.395018	-0.00371034	-0.608977	0.623541	1.31276	-0.646654	0.670788	-0.372428	-0.728331	-1.14874	0.0714551	-0.235364	0.333629	-0.180044	-0.55532	-0.827762	1.25407	1.01573	0.950585	1.02999	0.779175	0.88995	0.682897	0.84084
10.0399	0.528765	-0.136086	0.326751	-0.00806149	0.397134	-0.00711892	-0.609067	0.628128	1.31657	-0.648941	0.669871	-0.374565	-0.732136	-1.15077	0.0719351	-0.2347	0.332387	-0.179365	-0.552546	-0.826631	1.24999	1.01733	0.952966	1.0309	0.779096	0.890618	0.68246	0.840858
10.2904	0.530938	-0.136295	0.327156	-0.00847909	0.39919	-0.0106093	-0.609041	0.632646	1.3202	-0.651106	0.66895	-0.376671	-0.735991	-1.1525	0.072428	-0.233895	0.331037	-0.178556	-0.549643	-0.825384	1.2456	1.0188	0.955285	1.03176	0.778903	0.891285	0.682028	0.840929
10.541	0.533041	-0.136462	0.327531	-0.00889035	0.40119	-0.0141683	-0.608898	0.637087	1.32366	-0.653154	0.668023	-0.378746	-0.739877	-1.15395	0.0729322	-0.232964	0.329591	-0.177632	-0.546619	-0.824024	1.24091	1.02017	0.957543	1.03257	0.778608	0.891948	0.681601	0.84104
10.7916	0.53507	-0.136595	0.327878	-0.00929564	0.403133	-0.0177835	-0.608641	0.641443	1.32695	-0.655089	0.667092	-0.380791	-0.743774	-1.15513	0.0734457	-0.231921	0.328058	-0.176608	-0.543483	-0.822552	1.23596	1.02144	0.959741	1.03332	0.778219	0.8926	0.681178	0.841178
11.0422	0.537024	-0.1367	0.328198	-0.00969532	0.405022	-0.0214437	-0.608269	0.645706	1.33008	-0.656914	0.666155	-0.382809	-0.747664	-1.15605	0.0739671	-0.230781	0.326447	-0.175499	-0.540241	-0.820972	1.23076	1.02262	0.961881	1.03402	0.777745	0.893239	0.68076	0.841333
11.2928	0.538901	-0.136785	0.328492	-0.0100897	0.406858	-0.025138	-0.607783	0.64987	1.33305	-0.658633	0.665212	-0.384799	-0.751533	-1.15673	0.0744948	-0.229556	0.324769	-0.174318	-0.536901	-0.819286	1.22531	1.02371	0.963964	1.03466	0.777195	0.893861	0.680346	0.841494
11.5434	0.540699	-0.136854	0.32876	-0.0104792	0.408642	-0.0288564	-0.607183	0.653928	1.33585	-0.66025	0.664263	-0.386762	-0.755363	-1.15718	0.0750275	-0.228257	0.323031	-0.173078	-0.533469	-0.817495	1.21965	1.02472	0.965992	1.03524	0.776576	0.894462	0.679938	0.841651
11.794	0.542417	-0.136914	0.329003	-0.010864	0.410376	-0.0325895	-0.60647	0.657874	1.3385	-0.661768	0.663307	-0.3887	-0.759141	-1.15741	0.0755637	-0.226896	0.32124	-0.171789	-0.529953	-0.815602	1.21377	1.02566	0.967966	1.03576	0.775896	0.895039	0.679534	0.841794
12.0445	0.544054	-0.13697	0.329223	-0.0112445	0.41206	-0.0363287	-0.605645	0.661702	1.34099	-0.66319	0.662345	-0.390612	-0.762854	-1.15745	0.0761022	-0.225483	0.319405	-0.170463	-0.526358	-0.813608	1.20771	1.02653	0.969887	1.03622	0.775161	0.895589	0.679134	0.841916
12.2951	0.545608	-0.137026	0.32942	-0.0116209	0.413695	-0.0400655	-0.604708	0.665407	1.34333	-0.664518	0.661376	-0.3925	-0.766489	-1.15728	0.076642	-0.224028	0.317533	-0.16911	-0.522689	-0.811516	1.20146	1.02733	0.971755	1.03661	0.774379	0.89611	0.678739	0.842009
12.5457	0.547078	-0.137089	0.329594	-0.0119934	0.415283	-0.0437922	-0.603659	0.668984	1.34551	-0.665757	0.660399	-0.394365	-0.770034	-1.15694	0.0771818	-0.222541	0.315629	-0.16774	-0.518953	-0.809327	1.19505	1.02807	0.973573	1.03695	0.773554	0.896599	0.678349	0.842064
12.7963	0.548462	-0.137161	0.329747	-0.0123623	0.416825	-0.0475017	-0.602499	0.67243	1.34755	-0.666908	0.659415	-0.396207	-0.773479	-1.15642	0.0777207	-0.221029	0.313699	-0.166362	-0.515153	-0.807043	1.18848	1.02876	0.975341	1.03721	0.772693	0.897053	0.677964	0.842074
13.0469	0.549761	-0.137247	0.329879	-0.0127278	0.418322	-0.0511869	-0.60123	0.675738	1.34944	-0.667974	0.658424	-0.398026	-0.776813	-1.15574	0.0782577	-0.219502	0.311751	-0.164984	-0.511295	-0.804666	1.18177	1.0294	0.977061	1.03741	0.771801	0.897469	0.677583	0.842033
13.2975	0.550972	-0.137351	0.329991	-0.0130901	0.419773	-0.0548414	-0.59985	0.678907	1.35118	-0.668957	0.657424	-0.399824	-0.780026	-1.1549	0.0787919	-0.217966	0.309788	-0.163614	-0.507383	-0.802196	1.17492	1.02999	0.978732	1.03755	0.770884	0.897847	0.677206	0.841935
13.548	0.552096	-0.137476	0.330083	-0.0134495	0.421182	-0.0584592	-0.598361	0.681931	1.35277	-0.66986	0.656417	-0.4016	-0.783109	-1.15392	0.0793225	-0.216429	0.307817	-0.162261	-0.503421	-0.799637	1.16795	1.03054	0.980356	1.03762	0.769946	0.898184	0.676834	0.841774
13.7986	0.553131	-0.137626	0.330155	-0.0138061	0.422547	-0.0620347	-0.596764	0.684808	1.35423	-0.670685	0.655402	-0.403356	-0.786054	-1.15279	0.0798485	-0.214898	0.305842	-0.16093	-0.499414	-0.796988	1.16086	1.03105	0.981934	1.03761	0.768991	0.898477	0.676467	0.841543
14.0492	0.554079	-0.137802	0.330209	-0.0141601	0.423871	-0.0655653	-0.595061	0.687538	1.35554	-0.671434	0.654378	-0.405092	-0.78886	-1.15154	0.0803697	-0.213376	0.303865	-0.159625	-0.495365	-0.794253	1.15367	1.03152	0.983467	1.03754	0.768022	0.898728	0.676104	0.841243
14.2998	0.554943	-0.138003	0.330245	-0.0145114	0.425154	-0.0690517	-0.593258	0.690127	1.35673	-0.672111	0.653347	-0.406807	-0.791531	-1.15015	0.080886	-0.211863	0.301887	-0.158346	-0.491278	-0.791436	1.14637	1.03195	0.984956	1.03741	0.767041	0.898936	0.675745	0.840876
14.5504	0.555726	-0.138226	0.330264	-0.0148602	0.426397	-0.0724944	-0.591359	0.692581	1.35778	-0.672717	0.652308	-0.408503	-0.794072	-1.14865	0.0813974	-0.210358	0.29991	-0.157091	-0.487154	-0.788542	1.13898	1.03236	0.986401	1.03721	0.766047	0.899104	0.675389	0.840445
14.801	0.556431	-0.138472	0.330266	-0.0152065	0.427602	-0.075894	-0.58937	0.694903	1.35871	-0.673257	0.651261	-0.410178	-0.796488	-1.14703	0.0819039	-0.208863	0.297932	-0.15586	-0.482998	-0.785574	1.1315	1.03272	0.987805	1.03696	0.765041	0.899233	0.675038	0.839952
15.0516	0.557062	-0.138739	0.330252	-0.0155503	0.42877	-0.0792512	-0.587294	0.697099	1.35951	-0.673731	0.650207	-0.411833	-0.798783	-1.14529	0.0824056	-0.207375	0.295955	-0.154651	-0.478812	-0.782536	1.12394	1.03306	0.989167	1.03664	0.764023	0.899324	0.674689	0.839401
15.3021	0.55762	-0.139026	0.330223	-0.0158917	0.429901	-0.0825664	-0.585136	0.699172	1.3602	-0.674144	0.649147	-0.413469	-0.800962	-1.14346	0.0829023	-0.205897	0.293979	-0.153465	-0.474598	-0.779432	1.1163	1.03336	0.990489	1.03627	0.762995	0.899378	0.674344	0.838794
15.5527	0.558109	-0.139331	0.330178	-0.0162307	0.430997	-0.0858403	-0.582899	0.701129	1.36078	-0.674496	0.648079	-0.415084	-0.803029	-1.14151	0.0833941	-0.204426	0.292004	-0.152301	-0.47036	-0.776266	1.10859	1.03363	0.991772	1.03585	0.761957	0.899396	0.674001	0.838133
15.8033	0.558531	-0.139655	0.330118	-0.0165673	0.432059	-0.0890733	-0.580589	0.702971	1.36125	-0.67479	0.647005	-0.41668	-0.804988	-1.13948	0.083881	-0.202963	0.290031	-0.151157	-0.466099	-0.77304	1.10082	1.03388	0.993016	1.03537	0.760909	0.89938	0.673661	0.83742
16.0539	0.558889	-0.139995	0.330045	-0.0169017	0.433087	-0.0922659	-0.578209	0.704704	1.36162	-0.675029	0.645924	-0.418257	-0.806841	-1.13734	0.0843631	-0.201509	0.288061	-0.150033	-0.461818	-0.769757	1.09298	1.03409	0.994222	1.03485	0.759852	0.899331	0.673323	0.836658
16.3045	0.559184	-0.14035	0.329957	-0.0172338	0.434082	-0.0954187	-0.575762	0.706332	1.36189	-0.675215	0.644837	-0.419814	-0.808594	-1.13512	0.0848402	-0.200062	0.286092	-0.14893	-0.457519	-0.766421	1.08508	1.03427	0.995391	1.03428	0.758785	0.899249	0.672988	0.835849
16.5551	0.55942	-0.140721	0.329856	-0.0175637	0.435045	-0.0985322	-0.573252	0.707856	1.36206	-0.675349	0.643744	-0.421352	-0.810249	-1.13281	0.0853124	-0.198622	0.284127	-0.147845	-0.453204	-0.763035	1.07713	1.03443	0.996525	1.03366	0.757711	0.899135	0.672654	0.834995
16.8057	0.559597	-0.141106	0.329743	-0.0178914	0.435977	-0.101607	-0.570681	0.709283	1.36213	-0.675433	0.642645	-0.42287	-0.81181	-1.13042	0.0857798	-0.197191	0.282164	-0.146779	-0.448875	-0.759601	1.06913	1.03455	0.997622	1.033	0.756628	0.898991	0.672322	0.834098
17.0562	0.559719	-0.141505	0.329617	-0.018217	0.436878	-0.104643	-0.568054	0.710613	1.36212	-0.675469	0.64154	-0.42437	-0.81328	-1.12795	0.0862422	-0.195766	0.280205	-0.145731	-0.444535	-0.756122	1.06108	1.03465	0.998685	1.03229	0.755538	0.898817	0.671992	0.833159
17.3068	0.559787	-0.141915	0.329479	-0.0185404	0.43775	-0.107641	-0.565373	0.711852	1.36201	-0.675459	0.640429	-0.42585	-0.814662	-1.12541	0.0866998	-0.194349	0.27825	-0.1447	-0.440184	-0.752601	1.05299	1.03473	0.999714	1.03154	0.754441	0.898615	0.671663	0.832181
17.5574	0.559803	-0.142338	0.329329	-0.0188618	0.438593	-0.110601	-0.562641	0.713001	1.36183	-0.675404	0.639313	-0.427311	-0.815959	-1.12279	0.0871525	-0.192939	0.276298	-0.143686	-0.435825	-0.749039	1.04487	1.03478	1.00071	1.03076	0.753337	0.898384	0.671335	0.831165
17.808	0.55977	-0.142772	0.329168	-0.0191811	0.439408	-0.113524	-0.559861	0.714064	1.36156	-0.675306	0.638191	-0.428753	-0.817173	-1.1201	0.0876003	-0.191536	0.274351	-0.142689	-0.43146	-0.74544	1.03671	1.0348	1.00167	1.02993	0.752226	0.898126	0.671008	0.830113
18.0586	0.559687	-0.143216	0.328995	-0.0194983	0.440194	-0.116411	-0.557036	0.715043	1.36121	-0.675167	0.637064	-0.430176	-0.818308	-1.11735	0.0880433	-0.190141	0.272408	-0.141708	-0.427089	-0.741805	1.02852	1.0348	1.0026	1.02907	0.751109	0.897842	0.670683	0.829026
18.3092	0.559559	-0.14367	0.328812	-0.0198136	0.440954	-0.11926	-0.554167	0.715942	1.36078	-0.674988	0.635932	-0.431581	-0.819367	-1.11453	0.0884814	-0.188752	0.27047	-0.140742	-0.422715	-0.738137	1.0203	1.03478	1.0035	1.02818	0.749986	0.897532	0.670358	0.827906
18.5598	0.559385	-0.144133	0.328619	-0.0201269	0.441688	-0.122074	-0.551258	0.716763	1.36028	-0.674771	0.634795	-0.432967	-0.82035	-1.11165	0.0889146	-0.187369	0.268537	-0.139792	-0.418339	-0.734438	1.01205	1.03473	1.00437	1.02725	0.748858	0.897196	0.670034	0.826755
18.8103	0.559168	-0.144605	0.328416	-0.0204382	0.442395	-0.124852	-0.548312	0.717508	1.35971	-0.674516	0.633652	-0.434334	-0.821262	-1.10871	0.0893431	-0.185994	0.266609	-0.138856	-0.413962	-0.73071	1.00378	1.03466	1.0052	1.02628	0.747725	0.896837	0.66971	0.825573
19.0609	0.558909	-0.145084	0.328202	-0.0207476	0.443077	-0.127595	-0.545329	0.71818	1.35907	-0.674226	0.632505	-0.435683	-0.822104	-1.10572	0.0897666	-0.184625	0.264686	-0.137935	-0.409586	-0.726954	0.995499	1.03457	1.00601	1.02529	0.746587	0.896454	0.669387	0.824363
19.3115	0.558609	-0.145571	0.32798	-0.0210552	0.443734	-0.130303	-0.542313	0.718782	1.35836	-0.673901	0.631353	-0.437014	-0.822879	-1.10268	0.0901854	-0.183263	0.262768	-0.137028	-0.405212	-0.723173	0.987197	1.03446	1.00679	1.02426	0.745444	0.896047	0.669064	0.823125
19.5621	0.55827	-0.146065	0.327748	-0.0213608	0.444367	-0.132976	-0.539265	0.719315	1.35758	-0.673543	0.630197	-0.438326	-0.823589	-1.09958	0.0905993	-0.181907	0.260857	-0.136134	-0.400842	-0.719368	0.978881	1.03432	1.00754	1.0232	0.744297	0.895619	0.668741	0.82186
19.8127	0.557894	-0.146565	0.327507	-0.0216647	0.444977	-0.135615	-0.536188	0.719782	1.35675	-0.673152	0.629036	-0.43962	-0.824236	-1.09644	0.0910085	-0.180557	0.258951	-0.135254	-0.396476	-0.715541	0.970554	1.03416	1.00826	1.02212	0.743145	0.895168	0.668418	0.820571
20.0633	0.557481	-0.14707	0.327257	-0.0219667	0.445563	-0.13822	-0.533084	0.720185	1.35585	-0.672731	0.62787	-0.440895	-0.824822	-1.09325	0.0914128	-0.179213	0.257051	-0.134386	-0.392116	-0.711694	0.962218	1.03399	1.00895	1.02101	0.74199	0.894696	0.668096	0.819258
20.3139	0.557034	-0.147581	0.326999	-0.0222669	0.446126	-0.140791	-0.529954	0.720526	1.35489	-0.67228	0.6267	-0.442153	-0.825349	-1.09001	0.0918123	-0.177876	0.255157	-0.133531	-0.387762	-0.707828	0.953876	1.03379	1.00961	1.01987	0.740831	0.894204	0.667773	0.817922
20.5644	0.556552	-0.148097	0.326733	-0.0225653	0.446667	-0.143329	-0.526801	0.720807	1.35388	-0.6718	0.625526	-0.443392	-0.825818	-1.08673	0.0922071	-0.176545	0.25327	-0.132689	-0.383417	-0.703944	0.94553	1.03357	1.01025	1.01871	0.739669	0.893691	0.667449	0.816565
20.815	0.556038	-0.148617	0.326459	-0.022862	0.447186	-0.145834	-0.523626	0.72103	1.35281	-0.671293	0.624348	-0.444614	-0.826233	-1.08341	0.0925971	-0.17522	0.251389	-0.131858	-0.379081	-0.700046	0.937182	1.03334	1.01086	1.01752	0.738504	0.893159	0.667126	0.815187
21.0656	0.555492	-0.149142	0.326177	-0.0231569	0.447684	-0.148306	-0.52043	0.721197	1.35168	-0.670758	0.623165	-0.445818	-0.826593	-1.08006	0.0929823	-0.173901	0.249515	-0.131039	-0.374755	-0.696132	0.928835	1.03308	1.01144	1.01631	0.737336	0.892607	0.666802	0.813789
21.3162	0.554915	-0.149669	0.325887	-0.0234501	0.448161	-0.150745	-0.517216	0.721309	1.35051	-0.670198	0.621979	-0.447003	-0.826903	-1.07667	0.0933628	-0.172587	0.247648	-0.130232	-0.370439	-0.692206	0.920489	1.03281	1.012	1.01507	0.736165	0.892037	0.666477	0.812373
21.5668	0.554309	-0.1502	0.325591	-0.0237417	0.448617	-0.153152	-0.513985	0.721369	1.34929	-0.669613	0.620788	-0.448172	-0.827162	-1.07324	0.0937385	-0.17128	0.245787	-0.129435	-0.366136	-0.688269	0.912148	1.03252	1.01253	1.01382	0.734991	0.891449	0.666152	0.810939
21.8174	0.553675	-0.150733	0.325287	-0.0240315	0.449053	-0.155527	-0.510739	0.721378	1.34801	-0.669005	0.619594	-0.449322	-0.827372	-1.06978	0.0941095	-0.169978	0.243934	-0.128649	-0.361845	-0.684321	0.903812	1.03221	1.01304	1.01254	0.733816	0.890843	0.665826	0.809489
22.068	0.553014	-0.151269	0.324976	-0.0243198	0.449469	-0.157871	-0.507479	0.721337	1.34669	-0.668373	0.618396	-0.450455	-0.827536	-1.06629	0.0944758	-0.168682	0.242088	-0.127874	-0.357568	-0.680364	0.895485	1.03188	1.01352	1.01124	0.732638	0.890219	0.665499	0.808023
22.3185	0.552326	-0.151807	0.324658	-0.0246063	0.449866	-0.160183	-0.504206	0.721249	1.34533	-0.667719	0.617195	-0.45157	-0.827654	-1.06277	0.0948374	-0.167392	0.240249	-0.127109	-0.353306	-0.6764	0.887167	1.03154	1.01398	1.00992	0.731458	0.889579	0.665172	0.806542
22.5691	0.551613	-0.152346	0.324334	-0.0248913	0.450243	-0.162464	-0.500922	0.721114	1.34392	-0.667043	0.615989	-0.452668	-0.827728	-1.05922	0.0951943	-0.166107	0.238418	-0.126354	-0.349059	-0.672428	0.878861	1.03118	1.01441	1.00859	0.730276	0.888922	0.664843	0.805047
22.8197	0.550875	-0.152887	0.324004	-0.0251746	0.450602	-0.164713	-0.497629	0.720935	1.34246	-0.666348	0.61478	-0.453749	-0.827759	-1.05564	0.0955464	-0.164828	0.236594	-0.125609	-0.344828	-0.668452	0.870568	1.0308	1.01482	1.00723	0.729093	0.888249	0.664513	0.803538
23.0703	0.550113	-0.153428	0.323667	-0.0254564	0.450943	-0.166933	-0.494327	0.720712	1.34097	-0.665632	0.613568	-0.454812	-0.82775	-1.05204	0.095894	-0.163554	0.234778	-0.124874	-0.340614	-0.66447	0.862289	1.03041	1.01521	1.00586	0.727908	0.887561	0.664183	0.802017
23.3209	0.549329	-0.15397	0.323324	-0.0257366	0.451265	-0.169121	-0.491018	0.720448	1.33944	-0.664897	0.612352	-0.455859	-0.827701	-1.04841	0.0962368	-0.162285	0.232969	-0.124147	-0.336417	-0.660486	0.854026	1.03	1.01557	1.00447	0.726722	0.886857	0.663851	0.800484
23.5715	0.548523	-0.154513	0.322976	-0.0260153	0.45157	-0.17128	-0.487703	0.720143	1.33787	-0.664144	0.611133	-0.456888	-0.827613	-1.04477	0.096575	-0.161022	0.231168	-0.12343	-0.332239	-0.656499	0.845782	1.02958	1.01591	1.00307	0.725535	0.886139	0.663518	0.798941
23.822	0.547696	-0.155055	0.322622	-0.0262924	0.451857	-0.173408	-0.484383	0.719799	1.33626	-0.663373	0.60991	-0.457899	-0.827488	-1.0411	0.0969085	-0.159764	0.229376	-0.122722	-0.328079	-0.652511	0.837556	1.02914	1.01623	1.00165	0.724347	0.885406	0.663183	0.797387
24.0726	0.546848	-0.155597	0.322262	-0.026568	0.452127	-0.175507	-0.48106	0.719417	1.33461	-0.662586	0.608685	-0.458894	-0.827327	-1.03741	0.0972375	-0.158511	0.227591	-0.122022	-0.32394	-0.648522	0.829351	1.02869	1.01652	1.00021	0.723158	0.884659	0.662848	0.795823
24.3232	0.545981	-0.156139	0.321897	-0.0268421	0.452381	-0.177576	-0.477735	0.718998	1.33293	-0.661782	0.607456	-0.459872	-0.827131	-1.0337	0.0975618	-0.157264	0.225814	-0.121331	-0.31982	-0.644534	0.821167	1.02822	1.0168	0.998764	0.721969	0.883898	0.66251	0.794251
24.5738	0.545095	-0.156679	0.321527	-0.0271147	0.452618	-0.179616	-0.474408	0.718544	1.33122	-0.660963	0.606224	-0.460833	-0.826901	-1.02998	0.0978814	-0.156021	0.224046	-0.120648	-0.315722	-0.640547	0.813007	1.02773	1.01705	0.997301	0.720779	0.883123	0.662172	0.79267
24.8244	0.544191	-0.157219	0.321151	-0.0273858	0.452838	-0.181627	-0.47108	0.718055	1.32947	-0.660129	0.604989	-0.461778	-0.826639	-1.02624	0.0981965	-0.154784	0.222285	-0.119973	-0.311644	-0.636563	0.804871	1.02723	1.01728	0.995825	0.719588	0.882335	0.661832	0.791082
25.075	0.543269	-0.157757	0.320771	-0.0276554	0.453043	-0.183609	-0.467754	0.717533	1.32769	-0.65928	0.603751	-0.462705	-0.826346	-1.02249	0.098507	-0.153551	0.220534	-0.119306	-0.307589	-0.632582	0.796761	1.02672	1.01749	0.994337	0.718397	0.881535	0.66149	0.789486
25.3256	0.542331	-0.158293	0.320385	-0.0279237	0.453232	-0.185562	-0.464429	0.71698	1.32589	-0.658418	0.602509	-0.463616	-0.826022	-1.01872	0.0988129	-0.152324	0.21879	-0.118647	-0.303556	-0.628605	0.788677	1.0262	1.01768	0.992836	0.717206	0.880722	0.661147	0.787885
25.5761	0.541377	-0.158828	0.319996	-0.0281904	0.453406	-0.187486	-0.461106	0.716395	1.32405	-0.657542	0.601265	-0.46451	-0.825669	-1.01494	0.0991143	-0.151102	0.217055	-0.117995	-0.299547	-0.624632	0.780622	1.02566	1.01785	0.991325	0.716016	0.879896	0.660801	0.786277
25.8267	0.540407	-0.15936	0.319601	-0.0284558	0.453564	-0.189382	-0.457787	0.715781	1.32218	-0.656654	0.600019	-0.465387	-0.825287	-1.01114	0.0994111	-0.149884	0.215329	-0.11735	-0.295561	-0.620665	0.772596	1.0251	1.01799	0.989802	0.714825	0.879059	0.660455	0.784664
26.0773	0.539422	-0.15989	0.319202	-0.0287198	0.453708	-0.19125	-0.454473	0.715138	1.32029	-0.655754	0.598769	-0.466249	-0.824878	-1.00734	0.0997033	-0.148671	0.213611	-0.116713	-0.291599	-0.616705	0.764599	1.02454	1.01812	0.988268	0.713634	0.87821	0.660106	0.783047
26.3279	0.538423	-0.160418	0.318799	-0.0289823	0.453837	-0.19309	-0.451164	0.714466	1.31837	-0.654842	0.597516	-0.467093	-0.824443	-1.00353	0.099991	-0.147463	0.211902	-0.116083	-0.287662	-0.612752	0.756634	1.02396	1.01823	0.986725	0.712444	0.877349	0.659756	0.781425
26.5785	0.537411	-0.160943	0.318392	-0.0292435	0.453951	-0.194902	-0.447861	0.713768	1.31642	-0.65392	0.596261	-0.467921	-0.823982	-0.999707	0.100274	-0.14626	0.210201	-0.115459	-0.28375	-0.608806	0.748701	1.02337	1.01832	0.985172	0.711254	0.876478	0.659403	0.7798
26.8291	0.536386	-0.161464	0.31798	-0.0295033	0.454052	-0.196687	-0.444565	0.713044	1.31445	-0.652986	0.595003	-0.468733	-0.823497	-0.995878	0.100553	-0.145061	0.20851	-0.114842	-0.279863	-0.604869	0.740802	1.02276	1.01839	0.98361	0.710064	0.875595	0.659049	0.778171
27.0797	0.535348	-0.161983	0.317565	-0.0297617	0.454138	-0.198444	-0.441277	0.712295	1.31245	-0.652043	0.593743	-0.469529	-0.822988	-0.992042	0.100827	-0.143867	0.206827	-0.114232	-0.276002	-0.60094	0.732936	1.02215	1.01844	0.982039	0.708876	0.874702	0.658693	0.77654
27.3302	0.534298	-0.162498	0.317145	-0.0300188	0.45421	-0.200174	-0.437998	0.711522	1.31044	-0.65109	0.59248	-0.470308	-0.822456	-0.9882	0.101097	-0.142678	0.205153	-0.113628	-0.272168	-0.597022	0.725106	1.02152	1.01847	0.980461	0.707687	0.873798	0.658335	0.774907
27.5808	0.533237	-0.16301	0.316722	-0.0302746	0.454269	-0.201877	-0.434728	0.710726	1.3084	-0.650128	0.591214	-0.471072	-0.821902	-0.984353	0.101362	-0.141494	0.203488	-0.11303	-0.268361	-0.593114	0.717312	1.02088	1.01848	0.978874	0.7065	0.872885	0.657975	0.773272
27.8314	0.532165	-0.163517	0.316296	-0.030529	0.454315	-0.203553	-0.431467	0.709907	1.30633	-0.649158	0.589946	-0.471819	-0.821327	-0.980502	0.101623	-0.140313	0.201832	-0.112439	-0.264581	-0.589217	0.709554	1.02023	1.01847	0.97728	0.705314	0.871961	0.657612	0.771635
28.082	0.531082	-0.164021	0.315866	-0.0307821	0.454348	-0.205202	-0.428218	0.709066	1.30425	-0.648179	0.588675	-0.47255	-0.820732	-0.976648	0.101879	-0.139138	0.200186	-0.111853	-0.260828	-0.585332	0.701834	1.01956	1.01845	0.975679	0.704129	0.871028	0.657248	0.769998
28.3326	0.52999	-0.164521	0.315432	-0.031034	0.454367	-0.206825	-0.42498	0.708205	1.30215	-0.647193	0.587402	-0.473265	-0.820117	-0.972791	0.102131	-0.137967	0.198548	-0.111273	-0.257103	-0.581458	0.694153	1.01889	1.0184	0.974071	0.702945	0.870085	0.656881	0.76836
28.5832	0.528889	-0.165016	0.314995	-0.0312845	0.454374	-0.208421	-0.421755	0.707324	1.30003	-0.646199	0.586127	-0.473964	-0.819483	-0.968932	0.102378	-0.1368	0.196919	-0.110699	-0.253407	-0.577598	0.686511	1.0182	1.01834	0.972457	0.701762	0.869133	0.656513	0.766723
28.8338	0.527778	-0.165507	0.314555	-0.0315337	0.454368	-0.209991	-0.418542	0.706424	1.29789	-0.645199	0.584849	-0.474648	-0.818831	-0.965072	0.102621	-0.135638	0.1953	-0.11013	-0.249739	-0.573751	0.678909	1.01751	1.01827	0.970837	0.70058	0.868172	0.656142	0.765086
29.0843	0.526659	-0.165994	0.314111	-0.0317817	0.454351	-0.211535	-0.415343	0.705505	1.29573	-0.644192	0.583569	-0.475316	-0.818161	-0.961212	0.10286	-0.13448	0.19369	-0.109567	-0.246101	-0.569917	0.671347	1.0168	1.01817	0.969212	0.699399	0.867203	0.655769	0.763449
29.3349	0.525532	-0.166475	0.313665	-0.0320284	0.45432	-0.213053	-0.412157	0.704568	1.29356	-0.643178	0.582286	-0.475967	-0.817475	-0.957353	0.103094	-0.133326	0.192089	-0.109009	-0.242491	-0.566098	0.663828	1.01608	1.01806	0.967581	0.69822	0.866224	0.655393	0.761814
29.5855	0.524397	-0.166952	0.313215	-0.0322739	0.454278	-0.214545	-0.408987	0.703615	1.29137	-0.642159	0.581002	-0.476603	-0.816773	-0.953494	0.103324	-0.132177	0.190498	-0.108457	-0.238912	-0.562294	0.65635	1.01535	1.01793	0.965946	0.697043	0.865237	0.655015	0.76018
29.8361	0.523256	-0.167423	0.312763	-0.0325181	0.454224	-0.216012	-0.405831	0.702645	1.28917	-0.641135	0.579715	-0.477224	-0.816055	-0.949637	0.103549	-0.131032	0.188916	-0.107909	-0.235362	-0.558505	0.648916	1.01461	1.01778	0.964306	0.695867	0.864242	0.654635	0.758548
30.0867	0.522107	-0.167889	0.312308	-0.0327611	0.454159	-0.217453	-0.402692	0.701659	1.28695	-0.640106	0.578426	-0.477829	-0.815323	-0.945783	0.10377	-0.129891	0.187343	-0.107366	-0.231843	-0.554732	0.641525	1.01386	1.01761	0.962662	0.694693	0.863239	0.654253	0.756919
30.3373	0.520952	-0.16835	0.31185	-0.0330028	0.454082	-0.218868	-0.399569	0.700659	1.28471	-0.639072	0.577135	-0.478418	-0.814577	-0.941932	0.103987	-0.128754	0.18578	-0.106828	-0.228354	-0.550975	0.634179	1.0131	1.01743	0.961014	0.693521	0.862229	0.653868	0.755292
30.5879	0.519791	-0.168805	0.311389	-0.0332434	0.453994	-0.220259	-0.396463	0.699644	1.28246	-0.638033	0.575841	-0.478992	-0.813817	-0.938085	0.104199	-0.127622	0.184226	-0.106295	-0.224896	-0.547235	0.626877	1.01233	1.01723	0.959362	0.69235	0.86121	0.653481	0.753668
30.8384	0.518625	-0.169255	0.310926	-0.0334827	0.453894	-0.221624	-0.393374	0.698615	1.2802	-0.636991	0.574546	-0.479551	-0.813044	-0.934242	0.104407	-0.126493	0.182681	-0.105767	-0.22147	-0.543512	0.619621	1.01155	1.01702	0.957708	0.691181	0.860184	0.653091	0.752048
31.089	0.517453	-0.169699	0.310461	-0.0337208	0.453784	-0.222964	-0.390304	0.697574	1.27793	-0.635945	0.573249	-0.480094	-0.812259	-0.930405	0.104611	-0.125369	0.181147	-0.105243	-0.218074	-0.539807	0.612411	1.01077	1.01679	0.95605	0.690014	0.859151	0.652699	0.750431
31.3396	0.516277	-0.170137	0.309993	-0.0339578	0.453662	-0.22428	-0.387252	0.69652	1.27564	-0.634895	0.571949	-0.480621	-0.811463	-0.926572	0.10481	-0.124249	0.179621	-0.104723	-0.214711	-0.53612	0.605248	1.00997	1.01654	0.95439	0.688849	0.858111	0.652304	0.748818
31.5902	0.515096	-0.170569	0.309522	-0.0341935	0.453531	-0.22557	-0.384219	0.695454	1.27334	-0.633843	0.570648	-0.481134	-0.810655	-0.922746	0.105005	-0.123133	0.178105	-0.104208	-0.211379	-0.532451	0.598132	1.00916	1.01628	0.952727	0.687687	0.857063	0.651907	0.747209
31.8408	0.513911	-0.170995	0.30905	-0.0344281	0.453388	-0.226837	-0.381205	0.694376	1.27104	-0.632788	0.569344	-0.481631	-0.809837	-0.918927	0.105196	-0.122021	0.176599	-0.103697	-0.20808	-0.528801	0.591064	1.00834	1.01601	0.951062	0.686526	0.856009	0.651507	0.745605
32.0914	0.512722	-0.171414	0.308575	-0.0346616	0.453235	-0.228078	-0.378212	0.693288	1.26872	-0.63173	0.568039	-0.482113	-0.809008	-0.915115	0.105383	-0.120912	0.175103	-0.10319	-0.204813	-0.52517	0.584044	1.00752	1.01571	0.949395	0.685367	0.854948	0.651104	0.744005
32.342	0.51153	-0.171827	0.308098	-0.0348938	0.453072	-0.229296	-0.375239	0.69219	1.26639	-0.63067	0.566732	-0.48258	-0.80817	-0.911311	0.105565	-0.119808	0.173616	-0.102687	-0.201578	-0.521558	0.577073	1.00668	1.0154	0.947727	0.684211	0.853881	0.650699	0.742411
32.5925	0.510335	-0.172234	0.307619	-0.035125	0.452899	-0.230489	-0.372286	0.691083	1.26405	-0.629609	0.565423	-0.483031	-0.807324	-0.907515	0.105743	-0.118708	0.172139	-0.102188	-0.198377	-0.517967	0.570151	1.00584	1.01508	0.946057	0.683057	0.852808	0.650292	0.740822
32.8431	0.509137	-0.172634	0.307138	-0.035355	0.452716	-0.231658	-0.369355	0.689966	1.26171	-0.628546	0.564112	-0.483468	-0.806468	-0.903728	0.105916	-0.117612	0.170671	-0.101693	-0.195208	-0.514396	0.563279	1.00498	1.01474	0.944386	0.681906	0.851728	0.649881	0.739239
33.0937	0.507936	-0.173027	0.306655	-0.0355838	0.452523	-0.232804	-0.366446	0.68884	1.25935	-0.627481	0.562799	-0.48389	-0.805605	-0.89995	0.106086	-0.116519	0.169214	-0.101202	-0.192073	-0.510846	0.556458	1.00412	1.01439	0.942714	0.680757	0.850642	0.649468	0.737661
33.3443	0.506733	-0.173414	0.30617	-0.0358115	0.45232	-0.233925	-0.363559	0.687707	1.25699	-0.626416	0.561484	-0.484297	-0.804734	-0.896182	0.106251	-0.115431	0.167766	-0.100714	-0.188971	-0.507316	0.549687	1.00325	1.01402	0.941042	0.67961	0.84955	0.649053	0.73609
33.5949	0.505529	-0.173793	0.305683	-0.0360382	0.452108	-0.235023	-0.360694	0.686565	1.25462	-0.62535	0.560168	-0.484688	-0.803856	-0.892424	0.106412	-0.114346	0.166327	-0.10023	-0.185903	-0.503808	0.542967	1.00237	1.01363	0.93937	0.678466	0.848453	0.648635	0.734525
33.8455	0.504323	-0.174166	0.305194	-0.0362637	0.451887	-0.236097	-0.357852	0.685417	1.25224	-0.624283	0.55885	-0.485065	-0.802972	-0.888678	0.106569	-0.113265	0.164899	-0.0997497	-0.182869	-0.500321	0.5363	1.00149	1.01324	0.937697	0.677324	0.84735	0.648214	0.732967
34.096	0.503115	-0.174531	0.304704	-0.0364881	0.451656	-0.237148	-0.355034	0.684262	1.24986	-0.623216	0.55753	-0.485428	-0.802081	-0.884942	0.106721	-0.112188	0.16348	-0.0992725	-0.179869	-0.496857	0.529684	1.00059	1.01282	0.936024	0.676185	0.846241	0.64779	0.731416
34.3466	0.501907	-0.17489	0.304212	-0.0367114	0.451416	-0.238175	-0.352239	0.683101	1.24747	-0.622149	0.556209	-0.485775	-0.801185	-0.881218	0.10687	-0.111114	0.162071	-0.0987987	-0.176903	-0.493415	0.523121	0.999691	1.0124	0.934352	0.675049	0.845128	0.647363	0.729872
34.5972	0.500697	-0.175241	0.303719	-0.0369336	0.451166	-0.239179	-0.349468	0.681934	1.24508	-0.621082	0.554885	-0.486108	-0.800284	-0.877506	0.107014	-0.110045	0.160672	-0.0983282	-0.173972	-0.489995	0.516611	0.99878	1.01196	0.93268	0.673915	0.844009	0.646934	0.728335
34.8478	0.499488	-0.175584	0.303224	-0.0371547	0.450908	-0.24016	-0.346721	0.680762	1.24268	-0.620016	0.553561	-0.486426	-0.799377	-0.873806	0.107154	-0.108979	0.159283	-0.0978609	-0.171075	-0.486598	0.510154	0.997862	1.0115	0.931008	0.672784	0.842884	0.646502	0.726806
35.0984	0.498278	-0.175921	0.302728	-0.0373748	0.450641	-0.241118	-0.344	0.679585	1.24028	-0.61895	0.552234	-0.486729	-0.798467	-0.87012	0.10729	-0.107916	0.157904	-0.0973967	-0.168213	-0.483224	0.503751	0.996935	1.01103	0.929338	0.671656	0.841755	0.646067	0.725285
35.349	0.497068	-0.176249	0.30223	-0.0375938	0.450365	-0.242053	-0.341303	0.678403	1.23787	-0.617885	0.550906	-0.487018	-0.797552	-0.866447	0.107422	-0.106858	0.156534	-0.0969355	-0.165386	-0.479874	0.497402	0.996001	1.01055	0.927669	0.670531	0.840621	0.645629	0.723772
35.5996	0.495858	-0.17657	0.301731	-0.0378117	0.450081	-0.242965	-0.338632	0.677218	1.23546	-0.616821	0.549576	-0.487292	-0.796634	-0.862787	0.107549	-0.105803	0.155175	-0.0964773	-0.162594	-0.476547	0.491107	0.99506	1.01005	0.926001	0.669408	0.839482	0.645189	0.722267
35.8501	0.494649	-0.176883	0.30123	-0.0380285	0.449788	-0.243854	-0.335986	0.676029	1.23304	-0.615759	0.548245	-0.487552	-0.795712	-0.859142	0.107673	-0.104751	0.153825	-0.096022	-0.159838	-0.473245	0.484867	0.994111	1.00954	0.924335	0.668289	0.838339	0.644745	0.72077
36.1007	0.493441	-0.177189	0.300728	-0.0382444	0.449487	-0.244721	-0.333366	0.674837	1.23062	-0.614698	0.546912	-0.487797	-0.794788	-0.855511	0.107792	-0.103704	0.152486	-0.0955695	-0.157116	-0.469966	0.478682	0.993154	1.00902	0.92267	0.667172	0.837191	0.644299	0.719283
36.3513	0.492233	-0.177487	0.300225	-0.0384591	0.449177	-0.245565	-0.330773	0.673642	1.2282	-0.613639	0.545578	-0.488028	-0.793861	-0.851894	0.107907	-0.102659	0.151156	-0.0951198	-0.15443	-0.466712	0.472553	0.992191	1.00848	0.921007	0.666059	0.836039	0.64385	0.717804
36.6019	0.491027	-0.177776	0.299721	-0.0386729	0.44886	-0.246387	-0.328206	0.672444	1.22578	-0.612582	0.544242	-0.488244	-0.792932	-0.848293	0.108018	-0.101619	0.149836	-0.0946727	-0.15178	-0.463483	0.46648	0.99122	1.00793	0.919346	0.664948	0.834883	0.643398	0.716334
36.8525	0.489823	-0.178058	0.299216	-0.0388856	0.448534	-0.247187	-0.325667	0.671244	1.22335	-0.611527	0.542905	-0.488446	-0.792001	-0.844708	0.108125	-0.100582	0.148526	-0.0942284	-0.149166	-0.460279	0.460462	0.990242	1.00737	0.917688	0.663841	0.833722	0.642943	0.714873
37.1031	0.48862	-0.178331	0.29871	-0.0390973	0.4482	-0.247964	-0.323154	0.670043	1.22093	-0.610474	0.541566	-0.488634	-0.791069	-0.841139	0.108228	-0.099548	0.147226	-0.0937865	-0.146588	-0.4571	0.454502	0.989257	1.00679	0.916031	0.662737	0.832557	0.642485	0.713422
37.3537	0.487419	-0.178597	0.298202	-0.0393079	0.447858	-0.248719	-0.320669	0.668841	1.2185	-0.609424	0.540226	-0.488808	-0.790136	-0.837585	0.108327	-0.0985179	0.145936	-0.0933472	-0.144045	-0.453946	0.448597	0.988265	1.0062	0.914378	0.661636	0.831389	0.642025	0.71198
37.6042	0.48622	-0.178854	0.297694	-0.0395176	0.447509	-0.249453	-0.318212	0.667637	1.21607	-0.608376	0.538884	-0.488967	-0.789202	-0.834049	0.108422	-0.0974913	0.144656	-0.0929104	-0.141539	-0.450818	0.44275	0.987266	1.0056	0.912727	0.660538	0.830216	0.641561	0.710548
37.8548	0.485023	-0.179103	0.297184	-0.0397262	0.447152	-0.250164	-0.315782	0.666433	1.21364	-0.607331	0.537541	-0.489112	-0.788268	-0.830529	0.108513	-0.0964681	0.143386	-0.0924759	-0.139069	-0.447715	0.436961	0.986261	1.00498	0.911079	0.659443	0.82904	0.641094	0.709126
38.1054	0.483829	-0.179344	0.296674	-0.0399339	0.446787	-0.250853	-0.313381	0.665228	1.21121	-0.60629	0.536196	-0.489243	-0.787334	-0.827026	0.108599	-0.0954483	0.142126	-0.0920437	-0.136636	-0.444639	0.431228	0.985249	1.00435	0.909434	0.658352	0.82786	0.640624	0.707714
38.356	0.482638	-0.179576	0.296163	-0.0401405	0.446414	-0.251521	-0.311009	0.664024	1.20878	-0.605251	0.53485	-0.48936	-0.7864	-0.823541	0.108682	-0.094432	0.140876	-0.0916138	-0.134239	-0.441589	0.425554	0.98423	1.00371	0.907792	0.657263	0.826676	0.640152	0.706312
38.6066	0.481449	-0.1798	0.295651	-0.0403461	0.446035	-0.252167	-0.308665	0.66282	1.20634	-0.604216	0.533503	-0.489463	-0.785466	-0.820074	0.10876	-0.093419	0.139636	-0.0911861	-0.131879	-0.438566	0.419938	0.983205	1.00306	0.906154	0.656179	0.82549	0.639676	0.704921
38.8572	0.480264	-0.180015	0.295138	-0.0405508	0.445648	-0.252792	-0.30635	0.661616	1.20391	-0.603185	0.532155	-0.489552	-0.784534	-0.816624	0.108835	-0.0924094	0.138406	-0.0907606	-0.129555	-0.435569	0.41438	0.982173	1.00239	0.904519	0.655097	0.824299	0.639198	0.70354
39.1078	0.479082	-0.180221	0.294625	-0.0407545	0.445253	-0.253394	-0.304065	0.660414	1.20149	-0.602157	0.530805	-0.489627	-0.783602	-0.813193	0.108906	-0.0914032	0.137186	-0.0903371	-0.127268	-0.432599	0.40888	0.981135	1.00171	0.902887	0.654019	0.823106	0.638716	0.70217
39.3583	0.477903	-0.180419	0.29411	-0.0409572	0.444852	-0.253976	-0.301809	0.659213	1.19906	-0.601133	0.529453	-0.489688	-0.782672	-0.809781	0.108972	-0.0904003	0.135977	-0.0899157	-0.125019	-0.429656	0.40344	0.980091	1.00102	0.90126	0.652944	0.821909	0.638231	0.700811
39.6089	0.476728	-0.180609	0.293596	-0.0411589	0.444443	-0.254536	-0.299582	0.658013	1.19663	-0.600114	0.528101	-0.489735	-0.781744	-0.806388	0.109035	-0.0894007	0.134777	-0.0894963	-0.122806	-0.426741	0.398059	0.97904	1.00032	0.899636	0.651873	0.820709	0.637744	0.699463
39.8595	0.475557	-0.180789	0.29308	-0.0413597	0.444027	-0.255075	-0.297386	0.656816	1.19421	-0.599098	0.526747	-0.489768	-0.780818	-0.803014	0.109093	-0.0884045	0.133587	-0.0890788	-0.12063	-0.423852	0.392737	0.977983	0.999608	0.898017	0.650805	0.819506	0.637253	0.698127
40.1101	0.47439	-0.180961	0.292564	-0.0415595	0.443605	-0.255593	-0.29522	0.65562	1.19178	-0.598087	0.525392	-0.489788	-0.779894	-0.799659	0.109148	-0.0874115	0.132407	-0.0886633	-0.118492	-0.420992	0.387474	0.976921	0.998881	0.896401	0.649741	0.8183	0.636759	0.696801
40.3607	0.473227	-0.181123	0.292047	-0.0417584	0.443176	-0.25609	-0.293084	0.654427	1.18936	-0.59708	0.524036	-0.489793	-0.778973	-0.796325	0.109199	-0.0864218	0.131237	-0.0882495	-0.116391	-0.418159	0.382272	0.975852	0.998143	0.89479	0.64868	0.817092	0.636262	0.695487
40.6113	0.472069	-0.181277	0.29153	-0.0419563	0.442739	-0.256566	-0.290979	0.653237	1.18695	-0.596078	0.522678	-0.489785	-0.778054	-0.79301	0.109245	-0.0854353	0.130078	-0.0878375	-0.114327	-0.415354	0.377129	0.974777	0.997393	0.893184	0.647623	0.81588	0.635762	0.694184
40.8619	0.470915	-0.181422	0.291012	-0.0421533	0.442297	-0.257021	-0.288904	0.65205	1.18453	-0.595081	0.52132	-0.489763	-0.777139	-0.789715	0.109288	-0.0844521	0.128928	-0.0874273	-0.112301	-0.412577	0.372047	0.973697	0.996631	0.891582	0.64657	0.814666	0.635259	0.692894
41.1124	0.469765	-0.181558	0.290494	-0.0423493	0.441847	-0.257456	-0.28686	0.650866	1.18212	-0.594088	0.51996	-0.489728	-0.776227	-0.786441	0.109327	-0.0834721	0.127789	-0.0870188	-0.110312	-0.409828	0.367024	0.972611	0.995858	0.889985	0.64552	0.813449	0.634753	0.691615
41.363	0.468621	-0.181685	0.289976	-0.0425444	0.441391	-0.257869	-0.284847	0.649685	1.17971	-0.5931	0.518599	-0.489679	-0.775318	-0.783187	0.109362	-0.0824952	0.126659	-0.0866119	-0.10836	-0.407107	0.362061	0.971519	0.995074	0.888392	0.644473	0.81223	0.634244	0.690347
41.6136	0.46748	-0.181804	0.289457	-0.0427386	0.440929	-0.258263	-0.282863	0.648507	1.1773	-0.592118	0.517236	-0.489616	-0.774413	-0.779953	0.109393	-0.0815216	0.125539	-0.0862067	-0.106445	-0.404414	0.357157	0.970421	0.994278	0.886804	0.64343	0.811008	0.633732	0.689091
41.8642	0.466344	-0.181914	0.288937	-0.0429318	0.44046	-0.258637	-0.280909	0.647333	1.1749	-0.591139	0.515873	-0.489541	-0.773511	-0.776738	0.10942	-0.080551	0.124429	-0.0858032	-0.104565	-0.401747	0.35231	0.969318	0.993471	0.88522	0.642391	0.809784	0.633217	0.687847
42.1148	0.465213	-0.182015	0.288418	-0.0431242	0.439986	-0.258991	-0.278984	0.646161	1.1725	-0.590166	0.514509	-0.489453	-0.772611	-0.773543	0.109444	-0.0795835	0.123328	-0.0854013	-0.102721	-0.399107	0.34752	0.96821	0.992653	0.883641	0.641355	0.808557	0.6327	0.686613
42.3654	0.464086	-0.182108	0.287897	-0.0433157	0.439505	-0.259326	-0.277088	0.644993	1.1701	-0.589197	0.513143	-0.489352	-0.771715	-0.770367	0.109464	-0.0786191	0.122237	-0.085001	-0.100911	-0.396493	0.342786	0.967096	0.991825	0.882067	0.640322	0.807328	0.632179	0.685391
42.616	0.462963	-0.182193	0.287377	-0.0435063	0.439018	-0.259642	-0.27522	0.643828	1.16771	-0.588232	0.511777	-0.489239	-0.770822	-0.76721	0.10948	-0.0776578	0.121155	-0.0846023	-0.0991363	-0.393906	0.338108	0.965977	0.990986	0.880497	0.639293	0.806097	0.631656	0.684179
42.8665	0.461845	-0.18227	0.286856	-0.0436961	0.438525	-0.259939	-0.273381	0.642665	1.16532	-0.587272	0.51041	-0.489114	-0.769933	-0.764072	0.109493	-0.0766994	0.120082	-0.0842052	-0.0973953	-0.391344	0.333485	0.964853	0.990136	0.878931	0.638267	0.804864	0.63113	0.682979
43.1171	0.46073	-0.182339	0.286335	-0.0438849	0.438026	-0.260218	-0.271569	0.641506	1.16293	-0.586317	0.509042	-0.488976	-0.769046	-0.760952	0.109502	-0.0757441	0.119018	-0.0838096	-0.0956878	-0.388807	0.328916	0.963724	0.989277	0.877369	0.637244	0.803628	0.630601	0.681788
43.3677	0.45962	-0.1824	0.285813	-0.044073	0.437522	-0.260478	-0.269784	0.64035	1.16055	-0.585366	0.507673	-0.488826	-0.768162	-0.75785	0.109508	-0.0747917	0.117963	-0.0834156	-0.0940134	-0.386296	0.3244	0.96259	0.988407	0.875812	0.636225	0.80239	0.63007	0.680609
43.6183	0.458515	-0.182453	0.285291	-0.0442602	0.437012	-0.260721	-0.268026	0.639196	1.15816	-0.584419	0.506303	-0.488665	-0.767281	-0.754767	0.109511	-0.0738422	0.116917	-0.0830231	-0.0923716	-0.383809	0.319937	0.961452	0.987528	0.874259	0.635209	0.80115	0.629536	0.67944
43.8689	0.457413	-0.182498	0.284769	-0.0444465	0.436497	-0.260945	-0.266295	0.638046	1.15578	-0.583476	0.504933	-0.488492	-0.766403	-0.751701	0.10951	-0.0728956	0.11588	-0.0826322	-0.090762	-0.381346	0.315527	0.960308	0.986638	0.872711	0.634196	0.799909	0.628999	0.678281
44.1195	0.456315	-0.182536	0.284246	-0.044632	0.435975	-0.261152	-0.264589	0.636898	1.15341	-0.582538	0.503561	-0.488307	-0.765528	-0.748654	0.109506	-0.0719519	0.114851	-0.0822427	-0.0891842	-0.378908	0.311167	0.95916	0.98574	0.871166	0.633187	0.798665	0.62846	0.677132
44.37	0.455222	-0.182567	0.283723	-0.0448168	0.435449	-0.261342	-0.26291	0.635754	1.15103	-0.581604	0.502189	-0.488112	-0.764656	-0.745623	0.109498	-0.0710111	0.113831	-0.0818547	-0.0876377	-0.376493	0.306858	0.958007	0.984831	0.869626	0.63218	0.797419	0.627919	0.675993
44.6206	0.454132	-0.18259	0.2832	-0.0450007	0.434917	-0.261515	-0.261257	0.634612	1.14866	-0.580674	0.500816	-0.487905	-0.763787	-0.74261	0.109488	-0.0700731	0.112819	-0.0814682	-0.0861222	-0.374102	0.3026	0.95685	0.983914	0.86809	0.631177	0.796171	0.627375	0.674864
44.8712	0.453046	-0.182606	0.282677	-0.0451838	0.434381	-0.261671	-0.259628	0.633473	1.1463	-0.579749	0.499443	-0.487687	-0.76292	-0.739614	0.109474	-0.0691378	0.111816	-0.0810832	-0.0846371	-0.371735	0.298391	0.955688	0.982987	0.866558	0.630177	0.794922	0.626829	0.673744
45.1218	0.451965	-0.182615	0.282153	-0.0453661	0.433838	-0.26181	-0.258025	0.632337	1.14393	-0.578827	0.498069	-0.487458	-0.762057	-0.736635	0.109457	-0.0682054	0.110821	-0.0806996	-0.0831822	-0.36939	0.29423	0.954523	0.982051	0.86503	0.62918	0.793671	0.626281	0.672635
45.3724	0.450887	-0.182616	0.28163	-0.0455476	0.433291	-0.261933	-0.256446	0.631203	1.14157	-0.57791	0.496694	-0.487219	-0.761196	-0.733673	0.109437	-0.0672757	0.109833	-0.0803174	-0.0817571	-0.367067	0.290118	0.953352	0.981106	0.863506	0.628186	0.792418	0.62573	0.671535
45.623	0.449813	-0.182611	0.281106	-0.0457284	0.432739	-0.26204	-0.254891	0.630073	1.13921	-0.576996	0.495319	-0.486969	-0.760338	-0.730727	0.109414	-0.0663487	0.108854	-0.0799366	-0.0803612	-0.364768	0.286054	0.952178	0.980153	0.861986	0.627195	0.791163	0.625177	0.670444
45.8736	0.448743	-0.182599	0.280581	-0.0459084	0.432182	-0.262132	-0.25336	0.628945	1.13686	-0.576086	0.493943	-0.486709	-0.759483	-0.727798	0.109388	-0.0654245	0.107883	-0.0795573	-0.0789943	-0.36249	0.282036	0.950999	0.979191	0.86047	0.626207	0.789907	0.624622	0.669362
46.1241	0.447676	-0.18258	0.280057	-0.0460876	0.431621	-0.262207	-0.251853	0.62782	1.1345	-0.575181	0.492567	-0.486438	-0.75863	-0.724884	0.109359	-0.0645029	0.10692	-0.0791793	-0.077656	-0.360234	0.278065	0.949817	0.978221	0.858958	0.625222	0.788649	0.624064	0.66829
46.3747	0.446613	-0.182555	0.279532	-0.0462661	0.431054	-0.262267	-0.250369	0.626698	1.13215	-0.574279	0.49119	-0.486158	-0.75778	-0.721987	0.109327	-0.063584	0.105964	-0.0788027	-0.0763458	-0.357999	0.27414	0.94863	0.977242	0.85745	0.62424	0.787389	0.623505	0.667227
46.6253	0.445554	-0.182523	0.279008	-0.0464439	0.430483	-0.262312	-0.248908	0.625578	1.1298	-0.573381	0.489813	-0.485868	-0.756933	-0.719106	0.109292	-0.0626677	0.105016	-0.0784275	-0.0750635	-0.355786	0.27026	0.94744	0.976255	0.855946	0.623261	0.786128	0.622944	0.666173
46.8759	0.444499	-0.182484	0.278483	-0.0466209	0.429907	-0.262342	-0.24747	0.624461	1.12746	-0.572487	0.488435	-0.485568	-0.756088	-0.71624	0.109255	-0.0617541	0.104076	-0.0780536	-0.0738086	-0.353594	0.266425	0.946246	0.97526	0.854445	0.622285	0.784865	0.62238	0.665127
47.1265	0.443448	-0.182439	0.277957	-0.0467972	0.429327	-0.262357	-0.246054	0.623347	1.12512	-0.571596	0.487057	-0.485258	-0.755246	-0.713389	0.109214	-0.060843	0.103143	-0.077681	-0.0725809	-0.351423	0.262634	0.945048	0.974257	0.852949	0.621311	0.783601	0.621814	0.66409
47.3771	0.442399	-0.182388	0.277432	-0.0469727	0.428742	-0.262357	-0.244661	0.622235	1.12278	-0.57071	0.485679	-0.484939	-0.754407	-0.710554	0.109171	-0.0599345	0.102218	-0.0773098	-0.0713799	-0.349272	0.258887	0.943847	0.973246	0.851456	0.620341	0.782336	0.621247	0.663062
47.6277	0.441355	-0.182331	0.276907	-0.0471476	0.428153	-0.262343	-0.243289	0.621126	1.12045	-0.569827	0.4843	-0.48461	-0.75357	-0.707734	0.109125	-0.0590286	0.101299	-0.0769399	-0.0702053	-0.347142	0.255183	0.942641	0.972227	0.849967	0.619373	0.781069	0.620677	0.662043
47.8782	0.440314	-0.182267	0.276381	-0.0473217	0.427559	-0.262314	-0.241939	0.620019	1.11811	-0.568947	0.482921	-0.484272	-0.752736	-0.704929	0.109077	-0.0581252	0.100388	-0.0765713	-0.0690568	-0.345031	0.251521	0.941433	0.971201	0.848482	0.618408	0.779801	0.620106	0.661032
48.1288	0.439277	-0.182198	0.275856	-0.0474952	0.426962	-0.262272	-0.24061	0.618915	1.11578	-0.568072	0.481542	-0.483925	-0.751904	-0.702139	0.109025	-0.0572243	0.0994844	-0.0762039	-0.067934	-0.342941	0.247901	0.940221	0.970168	0.847	0.617446	0.778531	0.619533	0.660029
48.3794	0.438243	-0.182122	0.27533	-0.0476679	0.42636	-0.262216	-0.239303	0.617814	1.11346	-0.567199	0.480162	-0.483569	-0.751075	-0.699364	0.108972	-0.0563259	0.0985876	-0.0758379	-0.0668365	-0.34087	0.244323	0.939005	0.969127	0.845522	0.616487	0.777261	0.618958	0.659035
48.63	0.437212	-0.182041	0.274804	-0.04784	0.425754	-0.262146	-0.238016	0.616715	1.11113	-0.566331	0.478782	-0.483204	-0.750249	-0.696603	0.108915	-0.0554299	0.0976976	-0.0754731	-0.0657642	-0.338818	0.240786	0.937786	0.968079	0.844048	0.615531	0.775989	0.618381	0.658048
48.8806	0.436185	-0.181954	0.274278	-0.0480114	0.425144	-0.262063	-0.236749	0.615619	1.10881	-0.565466	0.477402	-0.482831	-0.749424	-0.693856	0.108856	-0.0545364	0.0968146	-0.0751095	-0.0647165	-0.336785	0.237289	0.936564	0.967024	0.842577	0.614577	0.774716	0.617802	0.65707
49.1312	0.435161	-0.181861	0.273752	-0.0481821	0.42453	-0.261966	-0.235503	0.614525	1.10649	-0.564604	0.476022	-0.482449	-0.748603	-0.691123	0.108795	-0.0536454	0.0959383	-0.0747472	-0.0636933	-0.334771	0.233833	0.935339	0.965961	0.84111	0.613626	0.773441	0.617222	0.656099
49.3818	0.434141	-0.181762	0.273226	-0.0483521	0.423912	-0.261857	-0.234277	0.613434	1.10418	-0.563746	0.474641	-0.482058	-0.747783	-0.688405	0.108731	-0.0527567	0.0950688	-0.0743861	-0.0626942	-0.332776	0.230416	0.93411	0.964892	0.839647	0.612677	0.772166	0.61664	0.655137
49.6323	0.433124	-0.181658	0.2727	-0.0485215	0.42329	-0.261734	-0.233071	0.612345	1.10186	-0.562891	0.473261	-0.481659	-0.746966	-0.6857	0.108665	-0.0518705	0.0942059	-0.0740263	-0.0617189	-0.3308	0.227037	0.932878	0.963816	0.838187	0.611731	0.770889	0.616056	0.654182
49.8829	0.43211	-0.181549	0.272174	-0.0486903	0.422664	-0.261599	-0.231884	0.611259	1.09955	-0.56204	0.47188	-0.481252	-0.746152	-0.68301	0.108596	-0.0509866	0.0933495	-0.0736676	-0.0607671	-0.328841	0.223698	0.931644	0.962734	0.836731	0.610788	0.769612	0.615471	0.653235
50.1335	0.431099	-0.181434	0.271647	-0.0488584	0.422035	-0.261451	-0.230716	0.610175	1.09725	-0.561191	0.470499	-0.480837	-0.745339	-0.680332	0.108525	-0.050105	0.0924996	-0.0733102	-0.0598384	-0.3269	0.220396	0.930406	0.961645	0.835278	0.609848	0.768333	0.614884	0.652296
50.3841	0.430092	-0.181314	0.271121	-0.0490258	0.421402	-0.261291	-0.229568	0.609093	1.09494	-0.560347	0.469118	-0.480414	-0.74453	-0.677669	0.108452	-0.0492258	0.0916562	-0.0729539	-0.0589327	-0.324978	0.217132	0.929166	0.960549	0.833828	0.60891	0.767054	0.614296	0.651364
50.6347	0.429088	-0.181188	0.270595	-0.0491926	0.420765	-0.261118	-0.228438	0.608014	1.09264	-0.559505	0.467737	-0.479982	-0.743722	-0.675018	0.108376	-0.0483489	0.0908191	-0.0725988	-0.0580495	-0.323072	0.213906	0.927922	0.959447	0.832382	0.607974	0.765773	0.613706	0.650439
50.8853	0.428087	-0.181057	0.270068	-0.0493588	0.420125	-0.260934	-0.227327	0.606937	1.09034	-0.558667	0.466356	-0.479544	-0.742917	-0.672381	0.108298	-0.0474743	0.0899882	-0.0722449	-0.0571886	-0.321185	0.210716	0.926676	0.958339	0.83094	0.607041	0.764492	0.613114	0.649522
51.1359	0.427089	-0.180922	0.269542	-0.0495244	0.419481	-0.260737	-0.226234	0.605863	1.08805	-0.557832	0.464975	-0.479097	-0.742114	-0.669756	0.108218	-0.046602	0.0891636	-0.0718921	-0.0563497	-0.319314	0.207562	0.925427	0.957225	0.8295	0.606111	0.76321	0.612521	0.648612
51.3864	0.426094	-0.180781	0.269016	-0.0496893	0.418834	-0.260529	-0.225159	0.604791	1.08576	-0.557	0.463594	-0.478643	-0.741313	-0.667145	0.108136	-0.045732	0.088345	-0.0715404	-0.0555326	-0.31746	0.204444	0.924176	0.956104	0.828064	0.605183	0.761926	0.611926	0.647709
51.637	0.425103	-0.180635	0.268489	-0.0498536	0.418184	-0.260309	-0.224102	0.603721	1.08347	-0.556171	0.462212	-0.478181	-0.740515	-0.664546	0.108051	-0.0448642	0.0875325	-0.0711899	-0.0547369	-0.315623	0.201361	0.922922	0.954978	0.826632	0.604258	0.760642	0.611331	0.646813
51.8876	0.424114	-0.180484	0.267963	-0.0500174	0.41753	-0.260078	-0.223063	0.602654	1.08118	-0.555346	0.460831	-0.477712	-0.739719	-0.66196	0.107965	-0.0439986	0.086726	-0.0708405	-0.0539624	-0.313802	0.198314	0.921665	0.953846	0.825203	0.603335	0.759358	0.610733	0.645924
52.1382	0.423129	-0.180329	0.267437	-0.0501805	0.416873	-0.259836	-0.222041	0.601589	1.0789	-0.554523	0.45945	-0.477236	-0.738925	-0.659387	0.107876	-0.0431352	0.0859254	-0.0704923	-0.0532088	-0.311998	0.195301	0.920406	0.952708	0.823777	0.602414	0.758072	0.610134	0.645042
52.3888	0.422146	-0.180168	0.266911	-0.050343	0.416212	-0.259582	-0.221036	0.600526	1.07661	-0.553704	0.45807	-0.476753	-0.738133	-0.656826	0.107785	-0.0422741	0.0851307	-0.0701451	-0.0524758	-0.31021	0.192322	0.919144	0.951564	0.822354	0.601496	0.756786	0.609534	0.644167
52.6394	0.421167	-0.180003	0.266384	-0.050505	0.415549	-0.259318	-0.220048	0.599466	1.07434	-0.552887	0.456689	-0.476263	-0.737343	-0.654277	0.107692	-0.0414151	0.0843417	-0.069799	-0.0517632	-0.308438	0.189377	0.91788	0.950415	0.820935	0.600581	0.755499	0.608933	0.643299
52.89	0.420191	-0.179834	0.265858	-0.0506663	0.414882	-0.259042	-0.219077	0.598408	1.07206	-0.552074	0.455308	-0.475765	-0.736556	-0.65174	0.107597	-0.0405583	0.0835585	-0.069454	-0.0510707	-0.306682	0.186465	0.916613	0.94926	0.819519	0.599667	0.754211	0.60833	0.642438
53.1405	0.419217	-0.179659	0.265332	-0.0508271	0.414212	-0.258756	-0.218123	0.597352	1.06979	-0.551264	0.453928	-0.475261	-0.735771	-0.649216	0.1075	-0.0397036	0.0827809	-0.0691101	-0.0503981	-0.304942	0.183586	0.915345	0.9481	0.818106	0.598757	0.752923	0.607727	0.641583
53.3911	0.418246	-0.179481	0.264806	-0.0509873	0.413539	-0.25846	-0.217185	0.596298	1.06752	-0.550456	0.452547	-0.47475	-0.734987	-0.646703	0.107401	-0.038851	0.0820089	-0.0687673	-0.049745	-0.303216	0.180739	0.914074	0.946934	0.816696	0.597848	0.751634	0.607121	0.640734
53.6417	0.417279	-0.179297	0.26428	-0.051147	0.412864	-0.258153	-0.216263	0.595247	1.06525	-0.549652	0.451167	-0.474233	-0.734206	-0.644202	0.107301	-0.0380006	0.0812424	-0.0684255	-0.0491113	-0.301506	0.177925	0.9128	0.945764	0.81529	0.596942	0.750344	0.606515	0.639892
53.8923	0.416314	-0.17911	0.263754	-0.0513061	0.412185	-0.257836	-0.215357	0.594198	1.06298	-0.54885	0.449787	-0.473709	-0.733427	-0.641712	0.107198	-0.0371523	0.0804814	-0.0680847	-0.0484967	-0.299811	0.175142	0.911525	0.944588	0.813886	0.596038	0.749054	0.605907	0.639056
54.1429	0.415352	-0.178918	0.263228	-0.0514646	0.411503	-0.257509	-0.214466	0.593151	1.06072	-0.548051	0.448407	-0.473179	-0.732651	-0.639234	0.107093	-0.036306	0.0797258	-0.067745	-0.047901	-0.298131	0.172391	0.910247	0.943407	0.812486	0.595136	0.747764	0.605299	0.638227
54.3935	0.414392	-0.178722	0.262702	-0.0516226	0.410819	-0.257172	-0.213592	0.592106	1.05846	-0.547255	0.447028	-0.472642	-0.731876	-0.636768	0.106987	-0.0354618	0.0789755	-0.0674063	-0.0473238	-0.296466	0.169671	0.908968	0.942221	0.811089	0.594237	0.746472	0.604689	0.637404
54.644	0.413436	-0.178522	0.262177	-0.05178	0.410132	-0.256825	-0.212732	0.591063	1.05621	-0.546462	0.445648	-0.472099	-0.731103	-0.634312	0.106879	-0.0346197	0.0782305	-0.0670687	-0.046765	-0.294815	0.166981	0.907686	0.941031	0.809694	0.59334	0.745181	0.604078	0.636587
54.8946	0.412482	-0.178317	0.261651	-0.0519369	0.409442	-0.256469	-0.211888	0.590022	1.05395	-0.545672	0.444269	-0.47155	-0.730332	-0.631868	0.106768	-0.0337796	0.0774907	-0.066732	-0.0462244	-0.293179	0.164321	0.906402	0.939835	0.808303	0.592445	0.743889	0.603466	0.635776
55.1452	0.411531	-0.178108	0.261125	-0.0520932	0.40875	-0.256103	-0.211059	0.588984	1.0517	-0.544884	0.44289	-0.470994	-0.729563	-0.629435	0.106657	-0.0329416	0.0767561	-0.0663964	-0.0457017	-0.291557	0.161692	0.905117	0.938635	0.806915	0.591553	0.742596	0.602853	0.634971
55.3958	0.410583	-0.177896	0.2606	-0.052249	0.408054	-0.255728	-0.210245	0.587948	1.04946	-0.544099	0.441512	-0.470433	-0.728797	-0.627013	0.106543	-0.0321055	0.0760266	-0.0660618	-0.0451966	-0.289949	0.159092	0.903829	0.93743	0.80553	0.590663	0.741303	0.602238	0.634172
55.6464	0.409638	-0.177679	0.260075	-0.0524043	0.407357	-0.255343	-0.209445	0.586914	1.04721	-0.543317	0.440134	-0.469866	-0.728032	-0.624602	0.106428	-0.0312714	0.0753021	-0.0657281	-0.044709	-0.288354	0.156521	0.90254	0.936221	0.804148	0.589774	0.74001	0.601623	0.633379
55.897	0.408695	-0.177459	0.25955	-0.0525591	0.406656	-0.254949	-0.20866	0.585882	1.04497	-0.542538	0.438756	-0.469293	-0.727269	-0.622201	0.106311	-0.0304394	0.0745827	-0.0653954	-0.0442386	-0.286774	0.153979	0.901249	0.935007	0.802769	0.588888	0.738716	0.601007	0.632592
56.1476	0.407755	-0.177234	0.259025	-0.0527133	0.405954	-0.254546	-0.207888	0.584852	1.04273	-0.541761	0.437379	-0.468715	-0.726508	-0.619811	0.106192	-0.0296092	0.0738681	-0.0650637	-0.0437852	-0.285207	0.151465	0.899956	0.933789	0.801393	0.588005	0.737422	0.60039	0.631811
56.3981	0.406817	-0.177006	0.2585	-0.0528671	0.405248	-0.254135	-0.207131	0.583824	1.04049	-0.540987	0.436001	-0.46813	-0.725749	-0.617432	0.106071	-0.0287811	0.0731585	-0.064733	-0.0433486	-0.283653	0.14898	0.898661	0.932566	0.80002	0.587123	0.736128	0.599772	0.631035
56.6487	0.405882	-0.176774	0.257975	-0.0530203	0.404541	-0.253714	-0.206388	0.582798	1.03826	-0.540216	0.434625	-0.46754	-0.724992	-0.615063	0.105949	-0.0279549	0.0724537	-0.0644032	-0.0429285	-0.282113	0.146522	0.897365	0.931339	0.79865	0.586244	0.734833	0.599153	0.630265
56.8993	0.40495	-0.176539	0.25745	-0.053173	0.40383	-0.253285	-0.205659	0.581774	1.03603	-0.539447	0.433248	-0.466945	-0.724237	-0.612704	0.105826	-0.0271306	0.0717536	-0.0640744	-0.0425248	-0.280586	0.144092	0.896067	0.930108	0.797283	0.585366	0.733538	0.598533	0.629501
57.1499	0.40402	-0.176299	0.256926	-0.0533252	0.403118	-0.252847	-0.204943	0.580753	1.0338	-0.53868	0.431872	-0.466344	-0.723484	-0.610356	0.105701	-0.0263082	0.0710583	-0.0637465	-0.0421372	-0.279072	0.141688	0.894768	0.928873	0.795918	0.584491	0.732243	0.597912	0.628741
57.4005	0.403093	-0.176057	0.256402	-0.053477	0.402403	-0.252401	-0.20424	0.579733	1.03157	-0.537917	0.430497	-0.465738	-0.722733	-0.608017	0.105574	-0.0254877	0.0703676	-0.0634195	-0.0417656	-0.27757	0.139312	0.893467	0.927634	0.794557	0.583618	0.730947	0.59729	0.627988
57.6511	0.402168	-0.17581	0.255878	-0.0536282	0.401687	-0.251947	-0.203551	0.578715	1.02935	-0.537155	0.429122	-0.465127	-0.721984	-0.605689	0.105446	-0.0246691	0.0696816	-0.0630935	-0.0414097	-0.276081	0.136962	0.892164	0.926391	0.793198	0.582747	0.729652	0.596668	0.62724
57.9017	0.401246	-0.17556	0.255354	-0.0537789	0.400967	-0.251484	-0.202875	0.5777	1.02713	-0.536397	0.427747	-0.464511	-0.721236	-0.603371	0.105316	-0.0238524	0.0690001	-0.0627684	-0.0410693	-0.274605	0.134639	0.89086	0.925144	0.791842	0.581878	0.728356	0.596044	0.626497
58.1522	0.400327	-0.175307	0.25483	-0.0539292	0.400246	-0.251014	-0.202212	0.576686	1.02491	-0.53564	0.426373	-0.463889	-0.72049	-0.601062	0.105184	-0.0230375	0.0683232	-0.0624441	-0.0407442	-0.273141	0.132341	0.889555	0.923893	0.790489	0.581011	0.72706	0.59542	0.625759
58.4028	0.39941	-0.17505	0.254306	-0.054079	0.399523	-0.250535	-0.201561	0.575674	1.0227	-0.534887	0.424999	-0.463263	-0.719746	-0.598763	0.105052	-0.0222245	0.0676507	-0.0621208	-0.0404343	-0.271689	0.130068	0.888248	0.922639	0.789139	0.580146	0.725764	0.594795	0.625027
58.6534	0.398495	-0.17479	0.253783	-0.0542283	0.398797	-0.250049	-0.200923	0.574665	1.02049	-0.534135	0.423626	-0.462631	-0.719004	-0.596474	0.104917	-0.0214133	0.0669826	-0.0617984	-0.0401392	-0.270249	0.127821	0.88694	0.921381	0.787791	0.579283	0.724468	0.594169	0.6243
58.904	0.397583	-0.174527	0.25326	-0.0543771	0.39807	-0.249555	-0.200297	0.573657	1.01828	-0.533386	0.422253	-0.461995	-0.718264	-0.594194	0.104782	-0.020604	0.0663189	-0.0614769	-0.0398589	-0.268822	0.125599	0.88563	0.920119	0.786447	0.578422	0.723171	0.593543	0.623577
59.1546	0.396673	-0.17426	0.252737	-0.0545255	0.39734	-0.249053	-0.199684	0.572651	1.01607	-0.53264	0.420881	-0.461354	-0.717526	-0.591924	0.104645	-0.0197964	0.0656595	-0.0611563	-0.0395932	-0.267406	0.123402	0.88432	0.918854	0.785105	0.577563	0.721875	0.592916	0.62286
59.4052	0.395765	-0.17399	0.252214	-0.0546734	0.396608	-0.248544	-0.199082	0.571647	1.01387	-0.531896	0.41951	-0.460708	-0.716789	-0.589663	0.104506	-0.0189907	0.0650043	-0.0608365	-0.0393418	-0.266001	0.121229	0.883008	0.917585	0.783766	0.576706	0.720578	0.592288	0.622148
59.6558	0.39486	-0.173717	0.251691	-0.0548209	0.395875	-0.248028	-0.198493	0.570645	1.01167	-0.531154	0.418139	-0.460058	-0.716054	-0.587411	0.104366	-0.0181867	0.0643534	-0.0605176	-0.0391045	-0.264609	0.11908	0.881694	0.916313	0.782429	0.575851	0.719282	0.591659	0.621441
59.9063	0.393958	-0.173441	0.251169	-0.0549679	0.39514	-0.247504	-0.197915	0.569645	1.00947	-0.530414	0.416768	-0.459403	-0.715321	-0.585168	0.104225	-0.0173845	0.0637067	-0.0601996	-0.0388812	-0.263227	0.116954	0.88038	0.915037	0.781095	0.574998	0.717985	0.59103	0.620738
60.1569	0.393057	-0.173162	0.250647	-0.0551144	0.394402	-0.246973	-0.197349	0.568647	1.00727	-0.529677	0.415398	-0.458744	-0.714589	-0.582935	0.104082	-0.0165841	0.0630641	-0.0598824	-0.0386718	-0.261857	0.114853	0.879064	0.913758	0.779764	0.574147	0.716689	0.5904	0.620041
60.4075	0.392159	-0.17288	0.250125	-0.0552605	0.393663	-0.246435	-0.196795	0.567651	1.00508	-0.528942	0.414029	-0.45808	-0.71386	-0.58071	0.103939	-0.0157854	0.0624256	-0.059566	-0.0384759	-0.260498	0.112774	0.877748	0.912476	0.778436	0.573298	0.715392	0.589769	0.619348
60.6581	0.391264	-0.172595	0.249603	-0.0554062	0.392922	-0.24589	-0.196252	0.566656	1.00289	-0.52821	0.41266	-0.457412	-0.713132	-0.578495	0.103794	-0.0149885	0.0617911	-0.0592505	-0.0382934	-0.25915	0.110718	0.87643	0.911191	0.77711	0.57245	0.714096	0.589138	0.61866
60.9087	0.39037	-0.172307	0.249082	-0.0555514	0.39218	-0.245338	-0.19572	0.565664	1.0007	-0.52748	0.411292	-0.456739	-0.712405	-0.576288	0.103647	-0.0141933	0.0611606	-0.0589359	-0.0381242	-0.257813	0.108685	0.875111	0.909903	0.775787	0.571605	0.7128	0.588506	0.617976
61.1593	0.389479	-0.172016	0.248561	-0.0556962	0.391435	-0.24478	-0.195199	0.564673	0.998516	-0.526751	0.409925	-0.456063	-0.711681	-0.57409	0.1035	-0.0133998	0.0605341	-0.058622	-0.0379681	-0.256487	0.106674	0.873791	0.908611	0.774466	0.570761	0.711503	0.587874	0.617297
61.4099	0.38859	-0.171722	0.24804	-0.0558406	0.390689	-0.244214	-0.194689	0.563685	0.996334	-0.526026	0.408558	-0.455382	-0.710958	-0.5719	0.103351	-0.012608	0.0599115	-0.058309	-0.0378249	-0.255171	0.104686	0.872471	0.907317	0.773148	0.56992	0.710207	0.587241	0.616623
61.6604	0.387704	-0.171426	0.247519	-0.0559845	0.389942	-0.243642	-0.19419	0.562698	0.994154	-0.525302	0.407191	-0.454697	-0.710236	-0.569719	0.103201	-0.011818	0.0592927	-0.0579968	-0.0376945	-0.253866	0.102719	0.871149	0.90602	0.771833	0.56908	0.708911	0.586607	0.615953
61.911	0.386819	-0.171126	0.246998	-0.056128	0.389192	-0.243064	-0.193701	0.561713	0.991977	-0.524581	0.405826	-0.454008	-0.709517	-0.567547	0.103049	-0.0110296	0.0586778	-0.0576854	-0.0375766	-0.252571	0.100774	0.869826	0.90472	0.77052	0.568242	0.707615	0.585973	0.615288
62.1616	0.385937	-0.170824	0.246478	-0.0562711	0.388441	-0.242479	-0.193223	0.56073	0.989803	-0.523861	0.404461	-0.453315	-0.708799	-0.565383	0.102897	-0.0102428	0.0580666	-0.0573748	-0.0374711	-0.251286	0.0988497	0.868503	0.903417	0.76921	0.567406	0.706319	0.585338	0.614627
62.4122	0.385057	-0.17052	0.245958	-0.0564137	0.387689	-0.241888	-0.192756	0.559748	0.987632	-0.523144	0.403097	-0.452618	-0.708082	-0.563227	0.102743	-0.00945777	0.0574592	-0.057065	-0.0373778	-0.250012	0.0969469	0.867179	0.902111	0.767902	0.566572	0.705024	0.584703	0.61397
62.6628	0.384179	-0.170212	0.245438	-0.056556	0.386935	-0.241291	-0.192299	0.558768	0.985463	-0.522429	0.401733	-0.451918	-0.707368	-0.56108	0.102588	-0.00867435	0.0568555	-0.056756	-0.0372967	-0.248747	0.0950648	0.865854	0.900803	0.766597	0.565739	0.703728	0.584068	0.613317
62.9134	0.383303	-0.169902	0.244919	-0.0566978	0.386179	-0.240688	-0.191851	0.557791	0.983297	-0.521716	0.40037	-0.451213	-0.706654	-0.55894	0.102433	-0.00789258	0.0562554	-0.0564478	-0.0372274	-0.247493	0.0932032	0.864528	0.899492	0.765294	0.564909	0.702433	0.583432	0.612669
63.164	0.38243	-0.16959	0.2444	-0.0568392	0.385423	-0.240079	-0.191414	0.556815	0.981133	-0.521005	0.399008	-0.450505	-0.705943	-0.556809	0.102276	-0.00711244	0.0556589	-0.0561404	-0.0371698	-0.246248	0.091362	0.863201	0.898178	0.763994	0.56408	0.701138	0.582795	0.612025
63.4145	0.381558	-0.169275	0.243881	-0.0569803	0.384664	-0.239463	-0.190987	0.55584	0.978973	-0.520296	0.397647	-0.449794	-0.705233	-0.554686	0.102118	-0.00633392	0.0550661	-0.0558337	-0.0371239	-0.245013	0.0895407	0.861874	0.896862	0.762697	0.563253	0.699843	0.582159	0.611386
63.6651	0.380689	-0.168957	0.243362	-0.0571209	0.383904	-0.238842	-0.190569	0.554868	0.976815	-0.51959	0.396286	-0.449079	-0.704525	-0.55257	0.101958	-0.00555701	0.0544767	-0.0555278	-0.0370894	-0.243788	0.0877393	0.860546	0.895544	0.761401	0.562427	0.698549	0.581521	0.61075
63.9157	0.379822	-0.168637	0.242844	-0.0572611	0.383143	-0.238215	-0.190161	0.553897	0.974659	-0.518885	0.394927	-0.44836	-0.703818	-0.550463	0.101798	-0.00478171	0.0538909	-0.0552226	-0.0370662	-0.242572	0.0859575	0.859217	0.894223	0.760109	0.561604	0.697254	0.580884	0.610118
64.1663	0.378957	-0.168315	0.242326	-0.057401	0.382381	-0.237583	-0.189762	0.552928	0.972506	-0.518182	0.393567	-0.447637	-0.703113	-0.548363	0.101637	-0.00400799	0.0533085	-0.0549183	-0.0370541	-0.241365	0.0841949	0.857888	0.892899	0.758818	0.560782	0.69596	0.580245	0.609491
64.4169	0.378094	-0.16799	0.241808	-0.0575404	0.381617	-0.236945	-0.189373	0.551961	0.970356	-0.517482	0.392209	-0.446912	-0.702409	-0.546271	0.101475	-0.00323585	0.0527295	-0.0546146	-0.037053	-0.240168	0.0824515	0.856558	0.891574	0.757531	0.559962	0.694667	0.579607	0.608867
64.6675	0.377233	-0.167663	0.24129	-0.0576795	0.380852	-0.236302	-0.188993	0.550995	0.968209	-0.516783	0.390852	-0.446183	-0.701707	-0.544187	0.101312	-0.00246529	0.052154	-0.0543117	-0.0370627	-0.238979	0.0807269	0.855227	0.890246	0.756245	0.559143	0.693373	0.578968	0.608247
64.918	0.376374	-0.167334	0.240773	-0.0578181	0.380086	-0.235653	-0.188622	0.550031	0.966064	-0.516086	0.389495	-0.445451	-0.701006	-0.54211	0.101147	-0.00169628	0.0515817	-0.0540096	-0.0370831	-0.2378	0.0790209	0.853896	0.888916	0.754962	0.558327	0.69208	0.578329	0.607631
65.1686	0.375517	-0.167003	0.240256	-0.0579564	0.379318	-0.234999	-0.18826	0.549069	0.963921	-0.515392	0.388139	-0.444715	-0.700307	-0.540041	0.100982	-0.000928828	0.0510128	-0.0537082	-0.037114	-0.23663	0.0773333	0.852565	0.887584	0.753681	0.557512	0.690788	0.577689	0.607019
65.4192	0.374662	-0.166669	0.23974	-0.0580943	0.378549	-0.234339	-0.187907	0.548109	0.961782	-0.514699	0.386784	-0.443976	-0.699609	-0.537979	0.100816	-0.000162917	0.0504471	-0.0534075	-0.0371553	-0.235468	0.0756639	0.851233	0.886249	0.752403	0.556698	0.689495	0.57705	0.606411
65.6698	0.373809	-0.166333	0.239224	-0.0582319	0.377779	-0.233675	-0.187563	0.54715	0.959645	-0.514008	0.385429	-0.443235	-0.698913	-0.535924	0.100649	0.00060146	0.0498847	-0.0531075	-0.0372069	-0.234315	0.0740124	0.8499	0.884913	0.751127	0.555887	0.688203	0.576409	0.605807
65.9204	0.372958	-0.165995	0.238708	-0.058369	0.377008	-0.233005	-0.187227	0.546193	0.957511	-0.513319	0.384076	-0.44249	-0.698218	-0.533877	0.100481	0.00136431	0.0493255	-0.0528082	-0.0372686	-0.233171	0.0723786	0.848568	0.883575	0.749854	0.555077	0.686912	0.575769	0.605206
66.171	0.372109	-0.165655	0.238192	-0.0585058	0.376236	-0.23233	-0.1869	0.545238	0.955379	-0.512632	0.382723	-0.441742	-0.697525	-0.531837	0.100312	0.00212565	0.0487694	-0.0525097	-0.0373402	-0.232035	0.0707623	0.847234	0.882234	0.748583	0.554268	0.68562	0.575128	0.604609
66.4216	0.371262	-0.165312	0.237677	-0.0586423	0.375463	-0.231651	-0.186581	0.544284	0.95325	-0.511947	0.381371	-0.440991	-0.696834	-0.529804	0.100142	0.00288549	0.0482165	-0.0522118	-0.0374216	-0.230908	0.0691633	0.845901	0.880892	0.747314	0.553462	0.68433	0.574487	0.604015
66.6721	0.370417	-0.164968	0.237162	-0.0587783	0.374689	-0.230967	-0.186271	0.543332	0.951123	-0.511263	0.38002	-0.440237	-0.696143	-0.527778	0.0999715	0.00364383	0.0476667	-0.0519147	-0.0375127	-0.229789	0.0675814	0.844566	0.879548	0.746047	0.552657	0.683039	0.573846	0.603425
66.9227	0.369574	-0.164622	0.236647	-0.0589141	0.373914	-0.230277	-0.185969	0.542382	0.949	-0.510582	0.37867	-0.439481	-0.695455	-0.525759	0.0998	0.00440068	0.0471199	-0.0516183	-0.0376134	-0.228678	0.0660163	0.843232	0.878202	0.744783	0.551853	0.68175	0.573205	0.602839
67.1733	0.368732	-0.164273	0.236133	-0.0590494	0.373137	-0.229584	-0.185675	0.541433	0.946878	-0.509902	0.377321	-0.438721	-0.694767	-0.523747	0.0996276	0.00515605	0.0465762	-0.0513225	-0.0377235	-0.227576	0.0644679	0.841897	0.876854	0.743521	0.551051	0.68046	0.572563	0.602256
67.4239	0.367893	-0.163923	0.235619	-0.0591844	0.37236	-0.228885	-0.185389	0.540486	0.94476	-0.509224	0.375973	-0.437959	-0.694081	-0.521742	0.0994543	0.00590996	0.0460354	-0.0510274	-0.0378429	-0.226481	0.0629359	0.840562	0.875505	0.742261	0.550251	0.679171	0.571921	0.601677
67.6745	0.367055	-0.163571	0.235105	-0.059319	0.371582	-0.228183	-0.18511	0.539541	0.942644	-0.508548	0.374625	-0.437194	-0.693397	-0.519744	0.0992803	0.0066624	0.0454976	-0.0507331	-0.0379714	-0.225394	0.0614202	0.839227	0.874154	0.741004	0.549453	0.677883	0.571279	0.601101
67.9251	0.36622	-0.163217	0.234592	-0.0594533	0.370803	-0.227475	-0.18484	0.538597	0.94053	-0.507874	0.373279	-0.436427	-0.692714	-0.517752	0.0991054	0.00741339	0.0449627	-0.0504394	-0.038109	-0.224315	0.0599205	0.837892	0.872801	0.739749	0.548656	0.676595	0.570637	0.600528
68.1757	0.365386	-0.162861	0.234079	-0.0595873	0.370023	-0.226764	-0.184577	0.537655	0.93842	-0.507202	0.371933	-0.435656	-0.692032	-0.515767	0.0989298	0.00816293	0.0444308	-0.0501463	-0.0382554	-0.223244	0.0584366	0.836556	0.871447	0.738496	0.54786	0.675308	0.569995	0.599959
68.4262	0.364554	-0.162503	0.233567	-0.0597209	0.369242	-0.226048	-0.184322	0.536714	0.936311	-0.506531	0.370589	-0.434884	-0.691351	-0.513789	0.0987533	0.00891105	0.0439016	-0.049854	-0.0384106	-0.222181	0.0569683	0.83522	0.870091	0.737245	0.547066	0.674021	0.569352	0.599393
68.6768	0.363724	-0.162144	0.233054	-0.0598542	0.36846	-0.225327	-0.184074	0.535775	0.934206	-0.505862	0.369245	-0.434109	-0.690673	-0.511818	0.0985761	0.00965773	0.0433753	-0.0495622	-0.0385745	-0.221125	0.0555155	0.833884	0.868733	0.735996	0.546274	0.672734	0.568709	0.59883
68.9274	0.362895	-0.161783	0.232542	-0.0599871	0.367677	-0.224603	-0.183834	0.534838	0.932103	-0.505195	0.367902	-0.433331	-0.689995	-0.509852	0.0983982	0.010403	0.0428518	-0.0492712	-0.0387468	-0.220076	0.0540778	0.832548	0.867375	0.73475	0.545483	0.671449	0.568067	0.598271
69.178	0.362069	-0.16142	0.232031	-0.0601197	0.366894	-0.223875	-0.1836	0.533902	0.930002	-0.504529	0.36656	-0.432551	-0.689319	-0.507894	0.0982195	0.0111469	0.0423311	-0.0489808	-0.0389276	-0.219035	0.0526553	0.831212	0.866014	0.733506	0.544694	0.670163	0.567424	0.597715
69.4286	0.361244	-0.161055	0.23152	-0.060252	0.36611	-0.223142	-0.183374	0.532968	0.927905	-0.503865	0.365219	-0.431768	-0.688644	-0.505941	0.0980401	0.0118893	0.0418131	-0.048691	-0.0391166	-0.218001	0.0512476	0.829876	0.864653	0.732264	0.543906	0.668879	0.566781	0.597162
69.6792	0.360421	-0.160689	0.231009	-0.0603839	0.365325	-0.222406	-0.183155	0.532035	0.925809	-0.503203	0.363879	-0.430984	-0.68797	-0.503995	0.09786	0.0126304	0.0412978	-0.0484019	-0.0393137	-0.216974	0.0498545	0.828539	0.86329	0.731024	0.54312	0.667595	0.566137	0.596612
69.9298	0.3596	-0.160321	0.230498	-0.0605155	0.364539	-0.221665	-0.182943	0.531104	0.923717	-0.502543	0.36254	-0.430197	-0.687298	-0.502055	0.0976792	0.01337	0.0407852	-0.0481135	-0.0395189	-0.215955	0.0484759	0.827203	0.861926	0.729787	0.542335	0.666311	0.565494	0.596065
70.1803	0.358781	-0.159951	0.229988	-0.0606468	0.363753	-0.220921	-0.182738	0.530174	0.921627	-0.501884	0.361202	-0.429407	-0.686627	-0.500122	0.0974977	0.0141083	0.0402752	-0.0478256	-0.039732	-0.214942	0.0471116	0.825866	0.86056	0.728551	0.541552	0.665028	0.564851	0.595521
70.4309	0.357963	-0.15958	0.229479	-0.0607777	0.362966	-0.220174	-0.18254	0.529246	0.919539	-0.501227	0.359865	-0.428616	-0.685958	-0.498194	0.0973155	0.0148453	0.0397679	-0.0475384	-0.0399528	-0.213937	0.0457614	0.82453	0.859194	0.727318	0.54077	0.663746	0.564208	0.59498
70.6815	0.357147	-0.159208	0.228969	-0.0609084	0.362178	-0.219422	-0.182348	0.52832	0.917454	-0.500571	0.358529	-0.427822	-0.68529	-0.496273	0.0971327	0.0155808	0.0392631	-0.0472518	-0.0401814	-0.212938	0.0444251	0.823193	0.857826	0.726087	0.53999	0.662465	0.563564	0.594442
70.9321	0.356333	-0.158834	0.228461	-0.0610387	0.36139	-0.218667	-0.182163	0.527395	0.915372	-0.499917	0.357194	-0.427027	-0.684623	-0.494358	0.0969492	0.016315	0.0387609	-0.0469659	-0.0404175	-0.211946	0.0431026	0.821857	0.856457	0.724858	0.539211	0.661184	0.562921	0.593908
71.1827	0.35552	-0.158458	0.227952	-0.0611687	0.360601	-0.217908	-0.181984	0.526471	0.913292	-0.499265	0.35586	-0.426229	-0.683957	-0.492448	0.0967651	0.0170479	0.0382612	-0.0466805	-0.040661	-0.210961	0.0417936	0.820521	0.855087	0.723631	0.538434	0.659904	0.562277	0.593376
71.4333	0.35471	-0.158081	0.227444	-0.0612984	0.359812	-0.217146	-0.181812	0.52555	0.911215	-0.498614	0.354527	-0.425429	-0.683293	-0.490545	0.0965804	0.0177794	0.037764	-0.0463958	-0.0409119	-0.209982	0.040498	0.819185	0.853715	0.722406	0.537658	0.658624	0.561634	0.592847
71.6839	0.3539	-0.157702	0.226936	-0.0614278	0.359021	-0.216381	-0.181646	0.524629	0.90914	-0.497965	0.353195	-0.424628	-0.68263	-0.488647	0.0963951	0.0185096	0.0372692	-0.0461117	-0.04117	-0.20901	0.0392156	0.817848	0.852343	0.721183	0.536884	0.657345	0.56099	0.59232
71.9344	0.353093	-0.157322	0.226429	-0.0615569	0.358231	-0.215612	-0.181486	0.52371	0.907068	-0.497317	0.351864	-0.423824	-0.681968	-0.486755	0.0962092	0.0192385	0.0367769	-0.0458282	-0.0414352	-0.208044	0.0379462	0.816512	0.85097	0.719963	0.536111	0.656067	0.560347	0.591797
72.185	0.352287	-0.156941	0.225922	-0.0616857	0.35744	-0.21484	-0.181332	0.522793	0.904998	-0.496671	0.350534	-0.423018	-0.681308	-0.484869	0.0960227	0.019966	0.0362871	-0.0455452	-0.0417073	-0.207085	0.0366897	0.815177	0.849596	0.718744	0.535339	0.65479	0.559703	0.591276
72.4356	0.351483	-0.156558	0.225415	-0.0618141	0.356648	-0.214064	-0.181184	0.521877	0.902931	-0.496027	0.349205	-0.422211	-0.680648	-0.482989	0.0958356	0.0206923	0.0357996	-0.0452629	-0.0419864	-0.206132	0.0354459	0.813841	0.848221	0.717528	0.534569	0.653513	0.55906	0.590758
72.6862	0.35068	-0.156175	0.224909	-0.0619423	0.355856	-0.213286	-0.181043	0.520963	0.900867	-0.495384	0.347877	-0.421402	-0.67999	-0.481114	0.0956479	0.0214172	0.0353144	-0.0449812	-0.0422723	-0.205185	0.0342146	0.812506	0.846845	0.716313	0.533801	0.652237	0.558417	0.590243
72.9368	0.34988	-0.155789	0.224403	-0.0620702	0.355063	-0.212504	-0.180907	0.52005	0.898805	-0.494743	0.34655	-0.420591	-0.679334	-0.479245	0.0954597	0.0221408	0.0348316	-0.0447	-0.0425648	-0.204244	0.0329957	0.81117	0.845469	0.715101	0.533033	0.650962	0.557773	0.589731
73.1874	0.34908	-0.155403	0.223898	-0.0621978	0.35427	-0.211719	-0.180777	0.519138	0.896745	-0.494103	0.345225	-0.419779	-0.678678	-0.477381	0.095271	0.0228632	0.0343511	-0.0444195	-0.0428639	-0.20331	0.0317889	0.809835	0.844091	0.71389	0.532268	0.649687	0.55713	0.589221
73.438	0.348283	-0.155015	0.223393	-0.062325	0.353477	-0.210931	-0.180652	0.518228	0.894689	-0.493464	0.3439	-0.418964	-0.678024	-0.475523	0.0950818	0.0235843	0.0338729	-0.0441395	-0.0431695	-0.202381	0.0305942	0.8085	0.842713	0.712682	0.531503	0.648413	0.556487	0.588714
73.6885	0.347487	-0.154626	0.222888	-0.062452	0.352683	-0.210141	-0.180534	0.517319	0.892634	-0.492827	0.342576	-0.418148	-0.677371	-0.47367	0.094892	0.0243041	0.0333969	-0.0438601	-0.0434814	-0.201458	0.0294114	0.807166	0.841334	0.711475	0.53074	0.647141	0.555844	0.588209
73.9391	0.346692	-0.154236	0.222384	-0.0625787	0.351888	-0.209347	-0.18042	0.516412	0.890582	-0.492192	0.341254	-0.417331	-0.676719	-0.471823	0.0947017	0.0250226	0.0329231	-0.0435812	-0.0437996	-0.200542	0.0282402	0.805832	0.839954	0.710271	0.529978	0.645868	0.555201	0.587707
74.1897	0.345899	-0.153844	0.22188	-0.0627052	0.351094	-0.208551	-0.180312	0.515507	0.888533	-0.491558	0.339932	-0.416512	-0.676068	-0.469981	0.0945109	0.0257399	0.0324516	-0.043303	-0.0441239	-0.19963	0.0270806	0.804498	0.838574	0.709068	0.529218	0.644597	0.554558	0.587208
74.4403	0.345108	-0.153452	0.221377	-0.0628313	0.350299	-0.207752	-0.18021	0.514602	0.886486	-0.490926	0.338612	-0.415691	-0.675419	-0.468144	0.0943197	0.0264559	0.0319822	-0.0430252	-0.0444543	-0.198725	0.0259324	0.803164	0.837193	0.707868	0.528459	0.643326	0.553915	0.586711
74.6909	0.344318	-0.153058	0.220874	-0.0629571	0.349503	-0.20695	-0.180113	0.5137	0.884442	-0.490294	0.337293	-0.414869	-0.674771	-0.466313	0.094128	0.0271707	0.0315149	-0.0427481	-0.0447906	-0.197825	0.0247954	0.801831	0.835812	0.706669	0.527701	0.642057	0.553272	0.586216
74.9415	0.34353	-0.152664	0.220372	-0.0630827	0.348708	-0.206146	-0.180021	0.512798	0.8824	-0.489665	0.335975	-0.414046	-0.674124	-0.464486	0.0939358	0.0278842	0.0310498	-0.0424715	-0.0451328	-0.196931	0.0236695	0.800498	0.83443	0.705473	0.526945	0.640788	0.55263	0.585724
75.192	0.342743	-0.152268	0.21987	-0.063208	0.347912	-0.205339	-0.179934	0.511898	0.880361	-0.489037	0.334658	-0.413221	-0.673478	-0.462665	0.0937431	0.0285965	0.0305868	-0.0421955	-0.0454808	-0.196042	0.0225546	0.799166	0.833047	0.704278	0.52619	0.63952	0.551987	0.585234
75.4426	0.341958	-0.151871	0.219368	-0.063333	0.347116	-0.204529	-0.179852	0.511	0.878324	-0.48841	0.333342	-0.412395	-0.672833	-0.460849	0.0935501	0.0293076	0.0301259	-0.04192	-0.0458344	-0.195159	0.0214504	0.797834	0.831664	0.703086	0.525436	0.638252	0.551345	0.584747
75.6932	0.341174	-0.151473	0.218867	-0.0634578	0.346319	-0.203717	-0.179775	0.510103	0.87629	-0.487784	0.332027	-0.411567	-0.67219	-0.459038	0.0933566	0.0300174	0.029667	-0.041645	-0.0461936	-0.194281	0.0203568	0.796502	0.830281	0.701895	0.524684	0.636986	0.550703	0.584262
75.9438	0.340392	-0.151074	0.218366	-0.0635823	0.345523	-0.202903	-0.179703	0.509207	0.874259	-0.48716	0.330713	-0.410738	-0.671547	-0.457232	0.0931626	0.030726	0.0292101	-0.0413706	-0.0465583	-0.193408	0.0192737	0.795171	0.828897	0.700706	0.523933	0.63572	0.550061	0.583779
76.1944	0.339612	-0.150675	0.217866	-0.0637065	0.344726	-0.202086	-0.179636	0.508313	0.872229	-0.486538	0.329401	-0.409908	-0.670906	-0.455431	0.0929683	0.0314335	0.0287552	-0.0410967	-0.0469284	-0.19254	0.0182009	0.79384	0.827513	0.699519	0.523183	0.634456	0.549419	0.583299
76.445	0.338832	-0.150274	0.217366	-0.0638304	0.343929	-0.201267	-0.179573	0.50742	0.870203	-0.485916	0.32809	-0.409077	-0.670266	-0.453635	0.0927736	0.0321397	0.0283023	-0.0408234	-0.0473037	-0.191678	0.0171384	0.79251	0.826128	0.698334	0.522435	0.633192	0.548777	0.582821
76.6956	0.338055	-0.149872	0.216866	-0.0639541	0.343132	-0.200445	-0.179515	0.506528	0.868179	-0.485296	0.326779	-0.408244	-0.669627	-0.451843	0.0925785	0.0328447	0.0278514	-0.0405506	-0.0476842	-0.19082	0.0160858	0.79118	0.824743	0.697151	0.521688	0.631929	0.548136	0.582345
76.9461	0.337279	-0.14947	0.216367	-0.0640775	0.342334	-0.199622	-0.179462	0.505638	0.866157	-0.484678	0.32547	-0.40741	-0.668989	-0.450057	0.092383	0.0335486	0.0274024	-0.0402783	-0.0480698	-0.189968	0.0150431	0.78985	0.823358	0.69597	0.520942	0.630667	0.547495	0.581871
77.1967	0.336504	-0.149066	0.215869	-0.0642006	0.341537	-0.198796	-0.179413	0.504749	0.864138	-0.484061	0.324162	-0.406575	-0.668353	-0.448275	0.0921871	0.0342512	0.0269553	-0.0400066	-0.0484605	-0.18912	0.0140102	0.788522	0.821972	0.694791	0.520197	0.629406	0.546854	0.5814
77.4473	0.33573	-0.148662	0.215371	-0.0643235	0.340739	-0.197968	-0.179369	0.503861	0.862121	-0.483445	0.322856	-0.405739	-0.667717	-0.446498	0.0919909	0.0349527	0.02651	-0.0397353	-0.0488561	-0.188278	0.0129869	0.787193	0.820586	0.693613	0.519454	0.628146	0.546213	0.58093
77.6979	0.334959	-0.148257	0.214873	-0.0644461	0.339941	-0.197138	-0.179329	0.502975	0.860107	-0.48283	0.32155	-0.404902	-0.667083	-0.444726	0.0917943	0.0356531	0.0260667	-0.0394646	-0.0492564	-0.18744	0.0119731	0.785866	0.8192	0.692438	0.518712	0.626887	0.545572	0.580463
77.9485	0.334188	-0.14785	0.214376	-0.0645685	0.339143	-0.196306	-0.179293	0.502091	0.858095	-0.482217	0.320246	-0.404064	-0.666449	-0.442958	0.0915974	0.0363522	0.0256252	-0.0391944	-0.0496616	-0.186607	0.0109686	0.784538	0.817814	0.691264	0.517971	0.625628	0.544932	0.579998
78.1991	0.333419	-0.147444	0.213879	-0.0646906	0.338345	-0.195472	-0.179261	0.501207	0.856086	-0.481605	0.318943	-0.403225	-0.665817	-0.441195	0.0914002	0.0370502	0.0251855	-0.0389247	-0.0500714	-0.185778	0.00997331	0.783212	0.816428	0.690092	0.517232	0.624371	0.544292	0.579535
78.4497	0.332651	-0.147036	0.213383	-0.0648125	0.337547	-0.194636	-0.179234	0.500325	0.854079	-0.480994	0.317641	-0.402386	-0.665186	-0.439436	0.0912026	0.0377471	0.0247475	-0.0386555	-0.0504858	-0.184954	0.00898707	0.781886	0.815042	0.688922	0.516494	0.623114	0.543652	0.579074
78.7002	0.331885	-0.146628	0.212887	-0.0649341	0.336749	-0.193799	-0.179211	0.499444	0.852075	-0.480384	0.31634	-0.401545	-0.664556	-0.437682	0.0910047	0.0384428	0.0243114	-0.0383868	-0.0509046	-0.184135	0.00800976	0.78056	0.813655	0.687754	0.515757	0.621859	0.543013	0.578615
78.9508	0.33112	-0.146219	0.212391	-0.0650555	0.335951	-0.192959	-0.179191	0.498565	0.850073	-0.479776	0.31504	-0.400703	-0.663927	-0.435932	0.0908066	0.0391373	0.023877	-0.0381186	-0.0513279	-0.18332	0.00704124	0.779236	0.812269	0.686587	0.515021	0.620605	0.542373	0.578158
79.2014	0.330357	-0.145809	0.211896	-0.0651766	0.335153	-0.192118	-0.179176	0.497687	0.848074	-0.479169	0.313742	-0.39986	-0.663299	-0.434187	0.0906081	0.0398307	0.0234443	-0.0378509	-0.0517554	-0.18251	0.00608137	0.777912	0.810882	0.685423	0.514286	0.619351	0.541734	0.577703
79.452	0.329595	-0.145398	0.211402	-0.0652975	0.334355	-0.191275	-0.179165	0.49681	0.846077	-0.478563	0.312445	-0.399017	-0.662672	-0.432446	0.0904093	0.040523	0.0230134	-0.0375837	-0.0521872	-0.181704	0.00513004	0.776588	0.809496	0.68426	0.513553	0.618098	0.541096	0.57725
79.7026	0.328834	-0.144987	0.210908	-0.0654181	0.333557	-0.19043	-0.179157	0.495935	0.844082	-0.477959	0.311149	-0.398173	-0.662046	-0.430709	0.0902103	0.0412142	0.0225841	-0.037317	-0.0526232	-0.180902	0.00418711	0.775265	0.808109	0.683099	0.512821	0.616847	0.540457	0.576799
79.9532	0.328075	-0.144576	0.210414	-0.0655385	0.332759	-0.189584	-0.179153	0.495061	0.84209	-0.477356	0.309854	-0.397328	-0.661422	-0.428977	0.090011	0.0419043	0.0221565	-0.0370508	-0.0530632	-0.180105	0.00325245	0.773943	0.806723	0.68194	0.51209	0.615596	0.539819	0.57635
80.2038	0.327317	-0.144163	0.209921	-0.0656587	0.331961	-0.188736	-0.179153	0.494188	0.840101	-0.476754	0.308561	-0.396482	-0.660798	-0.427249	0.0898115	0.0425932	0.0217306	-0.036785	-0.0535072	-0.179312	0.00232594	0.772622	0.805336	0.680782	0.51136	0.614347	0.539181	0.575902
80.4543	0.32656	-0.14375	0.209428	-0.0657786	0.331163	-0.187887	-0.179156	0.493316	0.838114	-0.476153	0.307268	-0.395635	-0.660175	-0.425525	0.0896117	0.0432811	0.0213062	-0.0365198	-0.0539552	-0.178523	0.00140744	0.771301	0.80395	0.679627	0.510632	0.613098	0.538544	0.575457
80.7049	0.325805	-0.143336	0.208936	-0.0658983	0.330366	-0.187036	-0.179163	0.492446	0.836129	-0.475553	0.305977	-0.394788	-0.659554	-0.423806	0.0894116	0.0439678	0.0208835	-0.036255	-0.0544069	-0.177738	0.000496831	0.769982	0.802564	0.678473	0.509904	0.611851	0.537906	0.575013
80.9555	0.325051	-0.142922	0.208444	-0.0660177	0.329568	-0.186184	-0.179173	0.491577	0.834147	-0.474955	0.304687	-0.393941	-0.658933	-0.42209	0.0892114	0.0446535	0.0204624	-0.0359907	-0.0548624	-0.176957	-0.000406006	0.768662	0.801178	0.67732	0.509178	0.610604	0.53727	0.574571
81.2061	0.324298	-0.142507	0.207953	-0.066137	0.32877	-0.18533	-0.179187	0.490709	0.832167	-0.474357	0.303399	-0.393092	-0.658314	-0.420379	0.0890109	0.045338	0.0200428	-0.0357268	-0.0553216	-0.17618	-0.0013012	0.767344	0.799792	0.67617	0.508453	0.609359	0.536633	0.574131
81.4567	0.323547	-0.142092	0.207462	-0.066256	0.327973	-0.184475	-0.179204	0.489843	0.83019	-0.473761	0.302112	-0.392243	-0.657695	-0.418672	0.0888102	0.0460215	0.0196247	-0.0354635	-0.0557843	-0.175406	-0.00218887	0.766026	0.798407	0.675021	0.507729	0.608115	0.535997	0.573693
81.7073	0.322797	-0.141676	0.206972	-0.0663747	0.327176	-0.183619	-0.179224	0.488978	0.828215	-0.473166	0.300825	-0.391394	-0.657078	-0.416968	0.0886093	0.0467039	0.0192082	-0.0352006	-0.0562506	-0.174637	-0.00306913	0.76471	0.797021	0.673874	0.507007	0.606871	0.535361	0.573257
81.9579	0.322048	-0.14126	0.206482	-0.0664933	0.326379	-0.182761	-0.179248	0.488114	0.826243	-0.472573	0.299541	-0.390544	-0.656461	-0.415269	0.0884081	0.0473852	0.0187932	-0.0349381	-0.0567203	-0.173872	-0.00394211	0.763394	0.795636	0.672729	0.506285	0.605629	0.534726	0.572822
82.2084	0.321301	-0.140843	0.205993	-0.0666116	0.325582	-0.181902	-0.179275	0.487252	0.824273	-0.47198	0.298257	-0.389693	-0.655846	-0.413573	0.0882068	0.0480655	0.0183797	-0.0346761	-0.0571934	-0.17311	-0.00480793	0.762079	0.794251	0.671586	0.505565	0.604388	0.53409	0.572388
82.459	0.320554	-0.140426	0.205504	-0.0667297	0.324785	-0.181042	-0.179304	0.48639	0.822306	-0.471388	0.296975	-0.388842	-0.655231	-0.411882	0.0880054	0.0487447	0.0179676	-0.0344146	-0.0576698	-0.172352	-0.0056667	0.760764	0.792867	0.670444	0.504846	0.603148	0.533456	0.571957
82.7096	0.319809	-0.140008	0.205016	-0.0668475	0.323988	-0.180181	-0.179337	0.48553	0.820341	-0.470798	0.295694	-0.387991	-0.654618	-0.410194	0.0878037	0.0494228	0.017557	-0.0341535	-0.0581494	-0.171597	-0.00651854	0.759451	0.791483	0.669304	0.504128	0.601909	0.532821	0.571527
82.9602	0.319066	-0.13959	0.204528	-0.0669652	0.323192	-0.179319	-0.179373	0.484671	0.818378	-0.470209	0.294414	-0.387139	-0.654005	-0.40851	0.0876019	0.0500999	0.0171478	-0.0338929	-0.0586321	-0.170846	-0.00736356	0.758138	0.790099	0.668165	0.503411	0.600671	0.532187	0.571099
83.2108	0.318323	-0.139172	0.204041	-0.0670826	0.322396	-0.178456	-0.179412	0.483814	0.816418	-0.46962	0.293136	-0.386287	-0.653394	-0.40683	0.0873999	0.0507759	0.0167401	-0.0336327	-0.0591179	-0.170099	-0.00820189	0.756826	0.788716	0.667029	0.502695	0.599434	0.531554	0.570672
83.4614	0.317582	-0.138753	0.203554	-0.0671998	0.3216	-0.177591	-0.179454	0.482957	0.81446	-0.469033	0.291858	-0.385434	-0.652783	-0.405154	0.0871978	0.0514509	0.0163337	-0.033373	-0.0596067	-0.169355	-0.00903362	0.755515	0.787333	0.665894	0.50198	0.598198	0.530921	0.570247
83.712	0.316842	-0.138333	0.203067	-0.0673168	0.320805	-0.176726	-0.179498	0.482102	0.812504	-0.468447	0.290582	-0.384581	-0.652174	-0.403482	0.0869955	0.0521249	0.0159287	-0.0331137	-0.0600984	-0.168614	-0.00985889	0.754205	0.78595	0.66476	0.501267	0.596964	0.530288	0.569824
83.9625	0.316104	-0.137914	0.202581	-0.0674336	0.320009	-0.17586	-0.179545	0.481248	0.810552	-0.467863	0.289308	-0.383728	-0.651565	-0.401813	0.0867931	0.0527978	0.015525	-0.0328548	-0.060593	-0.167877	-0.0106778	0.752896	0.784568	0.663629	0.500554	0.59573	0.529656	0.569402
84.2131	0.315366	-0.137494	0.202096	-0.0675501	0.319214	-0.174993	-0.179595	0.480396	0.808601	-0.467279	0.288035	-0.382875	-0.650957	-0.400147	0.0865905	0.0534697	0.0151227	-0.0325964	-0.0610904	-0.167143	-0.0114904	0.751588	0.783187	0.662499	0.499843	0.594498	0.529024	0.568981
84.4637	0.31463	-0.137074	0.201611	-0.0676665	0.31842	-0.174125	-0.179648	0.479544	0.806653	-0.466696	0.286763	-0.382021	-0.650351	-0.398486	0.0863879	0.0541406	0.0147217	-0.0323384	-0.0615904	-0.166413	-0.0122969	0.750281	0.781806	0.66137	0.499132	0.593267	0.528392	0.568562
84.7143	0.313895	-0.136653	0.201127	-0.0677827	0.317625	-0.173256	-0.179703	0.478694	0.804707	-0.466114	0.285492	-0.381167	-0.649745	-0.396828	0.0861851	0.0548105	0.014322	-0.0320809	-0.0620932	-0.165686	-0.0130974	0.748975	0.780425	0.660244	0.498423	0.592036	0.527761	0.568145
84.9649	0.313161	-0.136232	0.200643	-0.0678986	0.316831	-0.172386	-0.17976	0.477845	0.802764	-0.465534	0.284222	-0.380313	-0.64914	-0.395173	0.0859822	0.0554794	0.0139236	-0.0318238	-0.0625985	-0.164961	-0.013892	0.74767	0.779045	0.659118	0.497715	0.590807	0.527131	0.567729
85.2155	0.312428	-0.135811	0.200159	-0.0680143	0.316037	-0.171516	-0.179821	0.476997	0.800823	-0.464954	0.282954	-0.379459	-0.648536	-0.393522	0.0857793	0.0561472	0.0135264	-0.0315671	-0.0631063	-0.16424	-0.0146807	0.746365	0.777666	0.657995	0.497008	0.58958	0.526501	0.567314
85.466	0.311697	-0.13539	0.199676	-0.0681299	0.315244	-0.170645	-0.179883	0.476151	0.798884	-0.464375	0.281688	-0.378604	-0.647933	-0.391875	0.0855762	0.0568141	0.0131305	-0.0313108	-0.0636165	-0.163522	-0.0154637	0.745062	0.776287	0.656873	0.496302	0.588353	0.525871	0.566901
85.7166	0.310966	-0.134968	0.199194	-0.0682452	0.314451	-0.169773	-0.179948	0.475305	0.796948	-0.463798	0.280422	-0.377749	-0.647331	-0.390231	0.0853731	0.0574799	0.0127359	-0.0310549	-0.0641291	-0.162807	-0.0162411	0.74376	0.774909	0.655753	0.495597	0.587127	0.525242	0.566489
85.9672	0.310237	-0.134546	0.198712	-0.0683603	0.313658	-0.168901	-0.180015	0.474461	0.795015	-0.463221	0.279158	-0.376895	-0.64673	-0.38859	0.0851699	0.0581448	0.0123424	-0.0307995	-0.0646441	-0.162095	-0.017013	0.742458	0.773532	0.654634	0.494894	0.585903	0.524613	0.566078
86.2178	0.309509	-0.134124	0.198231	-0.0684753	0.312866	-0.168028	-0.180084	0.473618	0.793083	-0.462646	0.277895	-0.37604	-0.64613	-0.386953	0.0849666	0.0588086	0.0119502	-0.0305444	-0.0651613	-0.161386	-0.0177796	0.741158	0.772155	0.653517	0.494191	0.58468	0.523985	0.565669
86.4684	0.308782	-0.133702	0.19775	-0.06859	0.312074	-0.167155	-0.180156	0.472776	0.791154	-0.462071	0.276634	-0.375185	-0.645531	-0.385319	0.0847632	0.0594715	0.0115591	-0.0302898	-0.0656806	-0.16068	-0.0185408	0.739859	0.770779	0.652402	0.493489	0.583458	0.523357	0.565261
86.719	0.308057	-0.133279	0.197269	-0.0687045	0.311283	-0.166281	-0.18023	0.471936	0.789228	-0.461498	0.275374	-0.37433	-0.644933	-0.383688	0.0845598	0.0601334	0.0111692	-0.0300356	-0.0662021	-0.159976	-0.0192968	0.738561	0.769404	0.651288	0.492788	0.582237	0.522729	0.564855
86.9696	0.307332	-0.132857	0.196789	-0.0688189	0.310492	-0.165407	-0.180305	0.471096	0.787304	-0.460925	0.274115	-0.373476	-0.644335	-0.382061	0.0843564	0.0607944	0.0107804	-0.0297818	-0.0667256	-0.159276	-0.0200477	0.737263	0.768029	0.650176	0.492089	0.581018	0.522103	0.56445
87.2201	0.306609	-0.132434	0.19631	-0.068933	0.309701	-0.164532	-0.180383	0.470258	0.785382	-0.460354	0.272857	-0.372621	-0.643739	-0.380437	0.0841529	0.0614543	0.0103928	-0.0295284	-0.0672511	-0.158578	-0.0207936	0.735967	0.766655	0.649065	0.49139	0.579799	0.521476	0.564046
87.4707	0.305887	-0.132011	0.195831	-0.0690469	0.308911	-0.163656	-0.180463	0.469421	0.783462	-0.459783	0.271601	-0.371766	-0.643143	-0.378816	0.0839494	0.0621133	0.0100062	-0.0292754	-0.0677785	-0.157883	-0.0215347	0.734672	0.765282	0.647956	0.490693	0.578582	0.52085	0.563643
87.7213	0.305166	-0.131588	0.195353	-0.0691607	0.308121	-0.162781	-0.180545	0.468585	0.781545	-0.459214	0.270347	-0.370911	-0.642549	-0.377198	0.0837458	0.0627714	0.00962081	-0.0290228	-0.0683078	-0.15719	-0.0222709	0.733378	0.76391	0.646849	0.489996	0.577366	0.520225	0.563242
87.9719	0.304446	-0.131165	0.194875	-0.0692743	0.307332	-0.161905	-0.180628	0.46775	0.779631	-0.458645	0.269093	-0.370057	-0.641955	-0.375584	0.0835422	0.0634284	0.00923647	-0.0287706	-0.0688389	-0.1565	-0.0230025	0.732086	0.762538	0.645743	0.489301	0.576151	0.5196	0.562841
88.2225	0.303727	-0.130742	0.194398	-0.0693877	0.306544	-0.161029	-0.180714	0.466916	0.777718	-0.458078	0.267841	-0.369202	-0.641362	-0.373972	0.0833387	0.0640846	0.0088532	-0.0285188	-0.0693717	-0.155812	-0.0237294	0.730794	0.761168	0.644639	0.488606	0.574938	0.518976	0.562442
88.4731	0.303009	-0.130319	0.193921	-0.0695009	0.305755	-0.160152	-0.180801	0.466084	0.775808	-0.457511	0.26659	-0.368348	-0.64077	-0.372364	0.0831351	0.0647398	0.00847098	-0.0282674	-0.0699062	-0.155128	-0.0244518	0.729503	0.759798	0.643536	0.487913	0.573726	0.518352	0.562045
88.7237	0.302292	-0.129896	0.193445	-0.0696139	0.304968	-0.159275	-0.18089	0.465252	0.773901	-0.456945	0.265341	-0.367494	-0.640179	-0.370758	0.0829315	0.065394	0.00808979	-0.0280164	-0.0704423	-0.154445	-0.0251699	0.728214	0.758429	0.642434	0.48722	0.572514	0.517729	0.561648
88.9742	0.301577	-0.129473	0.192969	-0.0697267	0.30418	-0.158398	-0.180981	0.464422	0.771996	-0.45638	0.264093	-0.36664	-0.639588	-0.369156	0.0827279	0.0660473	0.00770962	-0.0277658	-0.07098	-0.153765	-0.0258836	0.726926	0.757061	0.641335	0.486529	0.571305	0.517106	0.561252
89.2248	0.300862	-0.129049	0.192494	-0.0698393	0.303394	-0.157521	-0.181073	0.463593	0.770093	-0.455816	0.262847	-0.365786	-0.638999	-0.367557	0.0825243	0.0666997	0.00733046	-0.0275155	-0.0715191	-0.153087	-0.0265931	0.725638	0.755694	0.640236	0.485839	0.570096	0.516484	0.560858
89.4754	0.300149	-0.128626	0.192019	-0.0699518	0.302608	-0.156644	-0.181167	0.462765	0.768193	-0.455253	0.261601	-0.364933	-0.63841	-0.365961	0.0823208	0.0673511	0.00695229	-0.0272656	-0.0720597	-0.152412	-0.0272984	0.724353	0.754328	0.63914	0.485149	0.568889	0.515862	0.560464
89.726	0.299436	-0.128203	0.191545	-0.0700641	0.301822	-0.155767	-0.181263	0.461938	0.766294	-0.454691	0.260358	-0.36408	-0.637823	-0.364367	0.0821172	0.0680016	0.00657509	-0.0270162	-0.0726017	-0.151739	-0.0279997	0.723068	0.752962	0.638045	0.484461	0.567683	0.515241	0.560072
89.9766	0.298725	-0.127779	0.191071	-0.0701762	0.301037	-0.154889	-0.181359	0.461113	0.764399	-0.45413	0.259115	-0.363227	-0.637236	-0.362777	0.0819137	0.0686512	0.00619885	-0.026767	-0.073145	-0.151068	-0.0286971	0.721784	0.751598	0.636951	0.483773	0.566478	0.514621	0.559681
90.2272	0.298015	-0.127356	0.190598	-0.0702881	0.300253	-0.154012	-0.181458	0.460288	0.762505	-0.45357	0.257874	-0.362374	-0.63665	-0.361189	0.0817103	0.0692999	0.00582356	-0.0265183	-0.0736896	-0.150399	-0.0293906	0.720502	0.750235	0.635859	0.483087	0.565274	0.514001	0.559291
90.4778	0.297306	-0.126933	0.190125	-0.0703998	0.299469	-0.153134	-0.181558	0.459465	0.760614	-0.45301	0.256634	-0.361522	-0.636065	-0.359604	0.0815068	0.0699477	0.0054492	-0.02627	-0.0742354	-0.149733	-0.0300804	0.719221	0.748873	0.634768	0.482401	0.564072	0.513382	0.558902
90.7283	0.296597	-0.12651	0.189653	-0.0705114	0.298686	-0.152257	-0.181659	0.458642	0.758726	-0.452452	0.255396	-0.36067	-0.63548	-0.358022	0.0813035	0.0705945	0.00507575	-0.026022	-0.0747823	-0.149068	-0.0307664	0.717941	0.747512	0.633679	0.481717	0.562871	0.512763	0.558514
90.9789	0.29589	-0.126087	0.189182	-0.0706228	0.297903	-0.151379	-0.181761	0.457821	0.756839	-0.451894	0.254159	-0.359818	-0.634897	-0.356443	0.0811002	0.0712405	0.0047032	-0.0257743	-0.0753303	-0.148406	-0.0314489	0.716662	0.746151	0.632591	0.481033	0.561671	0.512145	0.558127
91.2295	0.295184	-0.125664	0.188711	-0.070734	0.297121	-0.150502	-0.181865	0.457001	0.754955	-0.451337	0.252924	-0.358967	-0.634314	-0.354867	0.0808969	0.0718855	0.00433154	-0.0255271	-0.0758794	-0.147746	-0.0321279	0.715384	0.744792	0.631505	0.48035	0.560473	0.511527	0.55774
91.4801	0.294479	-0.125241	0.18824	-0.0708451	0.29634	-0.149625	-0.18197	0.456182	0.753074	-0.450781	0.251689	-0.358116	-0.633732	-0.353293	0.0806937	0.0725297	0.00396075	-0.0252802	-0.0764294	-0.147088	-0.0328035	0.714108	0.743434	0.63042	0.479669	0.559276	0.51091	0.557355
91.7307	0.293775	-0.124819	0.18777	-0.070956	0.295559	-0.148748	-0.182076	0.455364	0.751194	-0.450226	0.250457	-0.357266	-0.633151	-0.351722	0.0804906	0.0731729	0.00359083	-0.0250337	-0.0769804	-0.146431	-0.0334757	0.712833	0.742078	0.629337	0.478988	0.55808	0.510294	0.556971
91.9813	0.293072	-0.124396	0.187301	-0.0710667	0.294779	-0.147871	-0.182183	0.454547	0.749317	-0.449672	0.249225	-0.356416	-0.632571	-0.350154	0.0802876	0.0738153	0.00322174	-0.0247875	-0.0775322	-0.145777	-0.0341447	0.711559	0.740722	0.628255	0.478308	0.556885	0.509678	0.556588
92.2319	0.29237	-0.123974	0.186832	-0.0711772	0.294	-0.146995	-0.182291	0.453731	0.747443	-0.449119	0.247995	-0.355566	-0.631992	-0.348589	0.0800846	0.0744568	0.00285349	-0.0245417	-0.0780849	-0.145125	-0.0348105	0.710287	0.739367	0.627175	0.47763	0.555692	0.509063	0.556206
92.4824	0.291669	-0.123551	0.186364	-0.0712876	0.293221	-0.146118	-0.182401	0.452917	0.74557	-0.448566	0.246767	-0.354717	-0.631413	-0.347026	0.0798818	0.0750974	0.00248605	-0.0242962	-0.0786383	-0.144474	-0.0354733	0.709016	0.738014	0.626096	0.476952	0.5545	0.508448	0.555824
92.733	0.290969	-0.123129	0.185896	-0.0713978	0.292443	-0.145242	-0.182511	0.452103	0.7437	-0.448015	0.24554	-0.353868	-0.630835	-0.345465	0.079679	0.0757371	0.00211941	-0.0240511	-0.0791925	-0.143825	-0.0361331	0.707746	0.736662	0.625019	0.476275	0.55331	0.507834	0.555443
92.9836	0.29027	-0.122707	0.185428	-0.0715079	0.291666	-0.144367	-0.182623	0.451291	0.741833	-0.447464	0.244314	-0.35302	-0.630258	-0.343907	0.0794763	0.076376	0.00175357	-0.0238064	-0.0797473	-0.143178	-0.03679	0.706477	0.735311	0.623943	0.475599	0.55212	0.507221	0.555064
93.2342	0.289572	-0.122286	0.184962	-0.0716178	0.290889	-0.143491	-0.182735	0.450479	0.739967	-0.446914	0.24309	-0.352173	-0.629682	-0.342352	0.0792738	0.077014	0.0013885	-0.023562	-0.0803027	-0.142533	-0.037444	0.70521	0.733961	0.622868	0.474924	0.550932	0.506608	0.554685
93.4848	0.288875	-0.121864	0.184496	-0.0717275	0.290113	-0.142616	-0.182848	0.449669	0.738104	-0.446365	0.241867	-0.351326	-0.629107	-0.340799	0.0790714	0.0776511	0.00102419	-0.0233179	-0.0808587	-0.141889	-0.0380953	0.703944	0.732612	0.621795	0.474249	0.549746	0.505996	0.554307
93.7354	0.288179	-0.121443	0.18403	-0.071837	0.289338	-0.141741	-0.182962	0.44886	0.736244	-0.445816	0.240646	-0.35048	-0.628532	-0.339249	0.078869	0.0782873	0.000660631	-0.0230742	-0.0814152	-0.141247	-0.038744	0.702679	0.731265	0.620723	0.473576	0.54856	0.505384	0.55393
93.986	0.287484	-0.121022	0.183565	-0.0719465	0.288563	-0.140867	-0.183076	0.448051	0.734385	-0.445269	0.239426	-0.349634	-0.627958	-0.337701	0.0786668	0.0789228	0.000297808	-0.0228308	-0.0819721	-0.140607	-0.03939	0.701416	0.729919	0.619653	0.472904	0.547376	0.504773	0.553553
94.2365	0.28679	-0.120601	0.1831	-0.0720557	0.28779	-0.139993	-0.183192	0.447244	0.732529	-0.444722	0.238207	-0.348789	-0.627385	-0.336156	0.0784648	0.0795573	-6.42922e-05	-0.0225878	-0.0825295	-0.139968	-0.0400336	0.700154	0.728574	0.618584	0.472233	0.546194	0.504163	0.553178
94.4871	0.286097	-0.12018	0.182636	-0.0721648	0.287017	-0.13912	-0.183308	0.446438	0.730675	-0.444176	0.23699	-0.347945	-0.626813	-0.334613	0.0782628	0.080191	-0.000425682	-0.0223451	-0.0830872	-0.13933	-0.0406747	0.698893	0.72723	0.617517	0.471562	0.545013	0.503554	0.552803
94.7377	0.285405	-0.11976	0.182173	-0.0722737	0.286244	-0.138247	-0.183425	0.445633	0.728824	-0.443631	0.235774	-0.347101	-0.626242	-0.333073	0.078061	0.0808238	-0.000786376	-0.0221027	-0.0836452	-0.138695	-0.0413136	0.697634	0.725888	0.616451	0.470892	0.543833	0.502945	0.552429
94.9883	0.284713	-0.11934	0.18171	-0.0723825	0.285473	-0.137375	-0.183542	0.444829	0.726975	-0.443086	0.23456	-0.346258	-0.625671	-0.331534	0.0778594	0.0814559	-0.00114639	-0.0218607	-0.0842035	-0.13806	-0.0419501	0.696376	0.724547	0.615386	0.470224	0.542654	0.502337	0.552056
95.2389	0.284023	-0.118921	0.181247	-0.0724911	0.284702	-0.136503	-0.18366	0.444026	0.725128	-0.442542	0.233347	-0.345415	-0.625101	-0.329999	0.0776579	0.082087	-0.00150572	-0.021619	-0.0847619	-0.137427	-0.0425844	0.69512	0.723208	0.614323	0.469556	0.541477	0.501729	0.551683
95.4895	0.283334	-0.118501	0.180786	-0.0725996	0.283932	-0.135632	-0.183779	0.443224	0.723283	-0.441999	0.232136	-0.344574	-0.624532	-0.328465	0.0774566	0.0827174	-0.0018644	-0.0213777	-0.0853206	-0.136796	-0.0432167	0.693865	0.72187	0.613261	0.468889	0.540301	0.501122	0.551311
95.74	0.282645	-0.118082	0.180324	-0.0727079	0.283163	-0.134762	-0.183898	0.442423	0.721441	-0.441457	0.230926	-0.343733	-0.623963	-0.326934	0.0772554	0.0833469	-0.00222243	-0.0211366	-0.0858793	-0.136166	-0.0438469	0.692611	0.720533	0.612201	0.468223	0.539127	0.500516	0.55094
95.9906	0.281958	-0.117663	0.179864	-0.0728161	0.282395	-0.133892	-0.184018	0.441623	0.719601	-0.440916	0.229717	-0.342893	-0.623396	-0.325405	0.0770544	0.0839755	-0.00257983	-0.0208959	-0.0864381	-0.135537	-0.0444751	0.691359	0.719197	0.611142	0.467558	0.537953	0.49991	0.550569
96.2412	0.281271	-0.117245	0.179403	-0.0729241	0.281627	-0.133023	-0.184138	0.440825	0.717763	-0.440375	0.22851	-0.342053	-0.622829	-0.323878	0.0768535	0.0846034	-0.00293661	-0.0206556	-0.086997	-0.134909	-0.0451015	0.690108	0.717863	0.610084	0.466893	0.536782	0.499305	0.5502
96.4918	0.280586	-0.116827	0.178944	-0.073032	0.280861	-0.132154	-0.184258	0.440027	0.715928	-0.439835	0.227305	-0.341214	-0.622263	-0.322354	0.0766529	0.0852304	-0.00329278	-0.0204155	-0.0875558	-0.134283	-0.045726	0.688859	0.716531	0.609028	0.46623	0.535611	0.498701	0.54983
96.7424	0.279901	-0.116409	0.178485	-0.0731397	0.280095	-0.131287	-0.184379	0.43923	0.714095	-0.439296	0.226101	-0.340377	-0.621697	-0.320831	0.0764524	0.0858566	-0.00364835	-0.0201758	-0.0881145	-0.133658	-0.0463489	0.687611	0.7152	0.607973	0.465567	0.534443	0.498098	0.549462
96.993	0.279217	-0.115992	0.178026	-0.0732473	0.27933	-0.13042	-0.1845	0.438434	0.712264	-0.438758	0.224898	-0.33954	-0.621133	-0.319311	0.0762521	0.086482	-0.00400333	-0.0199364	-0.0886731	-0.133034	-0.04697	0.686364	0.71387	0.606919	0.464906	0.533275	0.497495	0.549094
97.2436	0.278534	-0.115575	0.177568	-0.0733548	0.278566	-0.129553	-0.184621	0.43764	0.710436	-0.43822	0.223697	-0.338703	-0.620569	-0.317793	0.076052	0.0871066	-0.00435774	-0.0196973	-0.0892315	-0.132411	-0.0475896	0.685119	0.712542	0.605867	0.464245	0.532109	0.496893	0.548727
97.4941	0.277852	-0.115159	0.177111	-0.0734621	0.277802	-0.128688	-0.184743	0.436846	0.708609	-0.437683	0.222497	-0.337868	-0.620005	-0.316277	0.0758521	0.0877304	-0.00471159	-0.0194585	-0.0897897	-0.13179	-0.0482076	0.683875	0.711215	0.604816	0.463585	0.530944	0.496291	0.54836
97.7447	0.277171	-0.114743	0.176654	-0.0735692	0.27704	-0.127824	-0.184864	0.436053	0.706785	-0.437147	0.221299	-0.337034	-0.619443	-0.314763	0.0756524	0.0883533	-0.00506489	-0.01922	-0.0903477	-0.131169	-0.0488242	0.682633	0.70989	0.603766	0.462926	0.529781	0.495691	0.547994
97.9953	0.276491	-0.114327	0.176198	-0.0736762	0.276278	-0.12696	-0.184986	0.435262	0.704964	-0.436611	0.220102	-0.3362	-0.618881	-0.313252	0.0754529	0.0889755	-0.00541766	-0.0189818	-0.0909054	-0.13055	-0.0494394	0.681393	0.708566	0.602718	0.462267	0.528619	0.495091	0.547628
98.2459	0.275811	-0.113912	0.175742	-0.0737831	0.275518	-0.126097	-0.185108	0.434471	0.703144	-0.436076	0.218906	-0.335367	-0.61832	-0.311742	0.0752536	0.0895969	-0.00576989	-0.018744	-0.0914627	-0.129931	-0.0500533	0.680153	0.707244	0.601671	0.46161	0.527458	0.494491	0.547263
98.4965	0.275133	-0.113497	0.175287	-0.0738898	0.274758	-0.125235	-0.18523	0.433681	0.701327	-0.435542	0.217712	-0.334536	-0.61776	-0.310234	0.0750545	0.0902175	-0.00612161	-0.0185064	-0.0920196	-0.129314	-0.050666	0.678916	0.705924	0.600626	0.460953	0.526299	0.493893	0.546899
98.7471	0.274455	-0.113083	0.174832	-0.0739964	0.273999	-0.124374	-0.185353	0.432893	0.699513	-0.435009	0.21652	-0.333705	-0.6172	-0.308729	0.0748557	0.0908373	-0.00647283	-0.0182692	-0.092576	-0.128697	-0.0512775	0.677679	0.704605	0.599582	0.460298	0.525142	0.493295	0.546535
98.9977	0.273778	-0.112669	0.174378	-0.0741029	0.273241	-0.123514	-0.185475	0.432105	0.6977	-0.434476	0.215329	-0.332875	-0.616642	-0.307225	0.074657	0.0914563	-0.00682355	-0.0180323	-0.093132	-0.128082	-0.051888	0.676445	0.703287	0.598539	0.459643	0.523985	0.492698	0.546172
99.2482	0.273102	-0.112255	0.173925	-0.0742092	0.272484	-0.122655	-0.185597	0.431318	0.69589	-0.433944	0.214139	-0.332046	-0.616083	-0.305723	0.0744586	0.0920745	-0.0071738	-0.0177956	-0.0936875	-0.127467	-0.0524974	0.675211	0.701971	0.597497	0.458989	0.52283	0.492101	0.545809
99.4988	0.272427	-0.111842	0.173472	-0.0743154	0.271728	-0.121797	-0.185719	0.430533	0.694082	-0.433413	0.212951	-0.331218	-0.615526	-0.304224	0.0742605	0.0926919	-0.00752357	-0.0175593	-0.0942424	-0.126853	-0.0531058	0.67398	0.700657	0.596457	0.458335	0.521677	0.491506	0.545446
99.7494	0.271753	-0.11143	0.17302	-0.0744214	0.270972	-0.12094	-0.185841	0.429748	0.692276	-0.432882	0.211765	-0.330391	-0.614969	-0.302726	0.0740625	0.0933086	-0.00787289	-0.0173233	-0.0947967	-0.12624	-0.0537133	0.67275	0.699344	0.595418	0.457683	0.520525	0.490911	0.545084
100	0.27108	-0.111018	0.172568	-0.0745273	0.270218	-0.120084	-0.185963	0.428964	0.690472	-0.432352	0.21058	-0.329566	-0.614413	-0.30123	0.0738648	0.0939245	-0.00822175	-0.0170875	-0.0953503	-0.125628	-0.05432	0.671521	0.698033	0.59438	0.457031	0.519374	0.490317	0.544723

## Sheet: fig4c_maturation_timing
network_clean	metric	median_extreme_age	HDI_lower	HDI_upper	y_pos
Cont	MR	17.5574	16.0539	19.0609	0.7
Default	MR	45.3724	40.6113	50.6347	1.7
DorsAttn	MR	14.801	8.53634	18.5598	2.7
SalVentAttn	MR	28.5832	24.0726	33.5949	4.7
SomMot	MR	47.3771	44.37	49.8829	5.7
Vis	MR	10.0399	8.28576	12.2951	6.7
Cont	SA	21.8174	19.8127	24.3232	1.1
Default	SA	16.8057	14.2998	18.8103	2.1
DorsAttn	SA	17.0562	14.2998	19.5621	3.1
Limbic	SA	0.0164384	0.0164384	3.77522	4.1
SalVentAttn	SA	40.3607	36.1007	43.6183	5.1
SomMot	SA	22.8197	19.3115	27.5808	6.1
Vis	SA	12.0445	10.2904	13.7986	7.1
Cont	VS	5.27873	0.0164384	8.03517	0.9
Default	VS	9.03751	8.28576	9.78927	1.9
DorsAttn	VS	8.03517	7.03283	8.78693	2.9
Limbic	VS	9.03751	8.53634	9.78927	3.9
SalVentAttn	VS	6.28107	4.77756	7.28341	4.9
SomMot	VS	7.534	0.0164384	9.53868	5.9
Vis	VS	7.28341	6.28107	8.28576	6.9
Cont	disp	17.808	10.7916	21.8174	1.3
Default	disp	27.5808	23.0703	32.342	2.3
DorsAttn	disp	13.7986	10.2904	15.8033	3.3
Limbic	disp	9.78927	8.28576	12.2951	4.3
SalVentAttn	disp	15.5527	7.28341	19.8127	5.3
SomMot	disp	0.0164384	0.0164384	6.28107	6.3
Vis	disp	4.27639	3.02346	13.7986	7.3
