# Supplementary material for: Functional hierarchy of the human neocortex across the lifespan
Source: Nature. 2026 Mar 25;652(8111):955–64. doi: 10.1038/s41586-026-10219-x (PMC13102691; doi:10.1038/s41586-026-10219-x)
Supplement: Supplementary file 6 — Source Data Fig. 5 [file 41586_2026_10219_MOESM6_ESM.xlsx]

## Sheet: fig5c_struc_func_cos_sim
Age	SA_fit	VS_fit	MR_fit	SA_lower95	VS_lower95	MR_lower95	SA_upper95	VS_upper95	MR_upper95
0.0438356	0.46946	0.417602	0.477991	0.453933	0.402468	0.459197	0.484986	0.432736	0.496785
0.293836	0.464426	0.417519	0.466078	0.450943	0.404149	0.449773	0.47791	0.430889	0.482382
0.543836	0.461473	0.417469	0.459088	0.449163	0.405112	0.444212	0.473784	0.429827	0.473964
0.793836	0.459157	0.417429	0.453607	0.447748	0.405851	0.43983	0.470566	0.429008	0.467384
1.04384	0.457191	0.417393	0.448955	0.446532	0.406464	0.436091	0.467851	0.428323	0.461819
1.29384	0.455457	0.41736	0.444853	0.445444	0.406992	0.432777	0.46547	0.427728	0.456929
1.54384	0.453893	0.417327	0.441154	0.444449	0.407455	0.429771	0.463336	0.427199	0.452536
1.79384	0.452461	0.417294	0.43777	0.443525	0.407868	0.427006	0.461396	0.426721	0.448534
2.04384	0.451138	0.417261	0.434644	0.442658	0.408236	0.424435	0.459617	0.426285	0.444853
2.29384	0.449906	0.417226	0.431736	0.441838	0.408568	0.422028	0.457974	0.425884	0.441444
2.54384	0.448753	0.41719	0.429016	0.441058	0.408866	0.419761	0.456449	0.425513	0.438271
2.79384	0.44767	0.417151	0.426463	0.440312	0.409135	0.417618	0.455028	0.425168	0.435308
3.04384	0.446649	0.417111	0.424057	0.439597	0.409376	0.415583	0.453702	0.424847	0.432532
3.29384	0.445684	0.417069	0.421786	0.438908	0.409593	0.413646	0.45246	0.424546	0.429925
3.54384	0.44477	0.417025	0.419636	0.438243	0.409787	0.411799	0.451297	0.424263	0.427474
3.79384	0.443903	0.416979	0.417599	0.4376	0.409959	0.410033	0.450206	0.423998	0.425166
4.04384	0.443079	0.41693	0.415667	0.436978	0.410112	0.408343	0.44918	0.423747	0.42299
4.29384	0.442296	0.416879	0.413831	0.436374	0.410246	0.406724	0.448217	0.423511	0.420937
4.54384	0.44155	0.416825	0.412085	0.435789	0.410363	0.405171	0.447311	0.423287	0.418999
4.79384	0.44084	0.416769	0.410426	0.43522	0.410464	0.403682	0.446459	0.423075	0.417169
5.04384	0.440163	0.416711	0.408846	0.434669	0.410549	0.402252	0.445657	0.422873	0.415441
5.29384	0.439518	0.416651	0.407343	0.434134	0.410621	0.40088	0.444902	0.422681	0.413807
5.54384	0.438903	0.416588	0.405913	0.433615	0.410678	0.399563	0.444191	0.422498	0.412263
5.79384	0.438317	0.416523	0.404552	0.433112	0.410724	0.3983	0.443522	0.422322	0.410804
6.04384	0.437758	0.416456	0.403258	0.432624	0.410757	0.39709	0.442891	0.422154	0.409425
6.29384	0.437225	0.416386	0.402026	0.432153	0.41078	0.39593	0.442297	0.421992	0.408122
6.54384	0.436718	0.416314	0.400856	0.431699	0.410792	0.39482	0.441737	0.421836	0.406891
6.79384	0.436234	0.416239	0.399744	0.43126	0.410794	0.393759	0.441209	0.421685	0.405728
7.04384	0.435774	0.416163	0.398688	0.430838	0.410788	0.392747	0.440711	0.421538	0.404629
7.29384	0.435337	0.416084	0.397686	0.430432	0.410773	0.391781	0.440241	0.421395	0.403592
7.54384	0.434921	0.416003	0.396737	0.430043	0.410751	0.390862	0.439798	0.421255	0.402613
7.79384	0.434525	0.41592	0.395839	0.42967	0.410722	0.389988	0.43938	0.421117	0.401689
8.04384	0.43415	0.415834	0.394989	0.429314	0.410686	0.389159	0.438985	0.420982	0.400818
8.29384	0.433794	0.415747	0.394186	0.428975	0.410644	0.388374	0.438613	0.420849	0.399997
8.54384	0.433456	0.415657	0.393428	0.428652	0.410596	0.387632	0.438261	0.420718	0.399224
8.79384	0.433137	0.415565	0.392714	0.428346	0.410543	0.386932	0.437928	0.420587	0.398496
9.04384	0.432835	0.415471	0.392042	0.428055	0.410485	0.386272	0.437614	0.420457	0.397812
9.29384	0.432549	0.415375	0.391411	0.427781	0.410423	0.385653	0.437317	0.420327	0.397169
9.54384	0.432279	0.415277	0.390818	0.427522	0.410357	0.385072	0.437036	0.420198	0.396565
9.79384	0.432024	0.415177	0.390264	0.427278	0.410286	0.384529	0.436771	0.420068	0.395998
10.0438	0.431784	0.415075	0.389745	0.427049	0.410213	0.384022	0.43652	0.419938	0.395468
10.2938	0.431558	0.414972	0.389261	0.426834	0.410135	0.383551	0.436282	0.419808	0.394971
10.5438	0.431346	0.414866	0.38881	0.426634	0.410055	0.383114	0.436058	0.419677	0.394507
10.7938	0.431146	0.414758	0.388392	0.426447	0.409972	0.38271	0.435845	0.419545	0.394073
11.0438	0.430958	0.414649	0.388004	0.426273	0.409886	0.382338	0.435644	0.419412	0.393669
11.2938	0.430783	0.414538	0.387645	0.426112	0.409798	0.381997	0.435454	0.419278	0.393293
11.5438	0.430618	0.414426	0.387314	0.425963	0.409707	0.381685	0.435273	0.419144	0.392944
11.7938	0.430464	0.414311	0.387011	0.425826	0.409614	0.381401	0.435103	0.419008	0.392621
12.0438	0.430321	0.414195	0.386733	0.4257	0.409519	0.381144	0.434942	0.418871	0.392321
12.2938	0.430187	0.414077	0.38648	0.425584	0.409422	0.380914	0.434789	0.418733	0.392045
12.5438	0.430062	0.413958	0.38625	0.425479	0.409323	0.380708	0.434644	0.418594	0.391792
12.7938	0.429946	0.413838	0.386043	0.425384	0.409222	0.380526	0.434507	0.418453	0.391559
13.0438	0.429838	0.413715	0.385857	0.425298	0.409119	0.380367	0.434378	0.418311	0.391347
13.2938	0.429738	0.413592	0.385691	0.425221	0.409015	0.380229	0.434255	0.418169	0.391153
13.5438	0.429646	0.413467	0.385546	0.425152	0.408908	0.380112	0.434139	0.418025	0.390979
13.7938	0.42956	0.41334	0.385418	0.425091	0.408801	0.380015	0.43403	0.41788	0.390821
14.0438	0.429481	0.413212	0.385308	0.425037	0.408691	0.379936	0.433926	0.417734	0.39068
14.2938	0.429409	0.413083	0.385215	0.42499	0.40858	0.379875	0.433828	0.417586	0.390556
14.5438	0.429342	0.412953	0.385138	0.42495	0.408467	0.37983	0.433735	0.417438	0.390446
14.7938	0.429281	0.412821	0.385076	0.424916	0.408353	0.379801	0.433647	0.417289	0.39035
15.0438	0.429225	0.412688	0.385028	0.424887	0.408237	0.379786	0.433564	0.417139	0.390269
15.2938	0.429174	0.412554	0.384993	0.424863	0.40812	0.379786	0.433486	0.416988	0.3902
15.5438	0.429128	0.412419	0.384971	0.424844	0.408001	0.379798	0.433412	0.416837	0.390144
15.7938	0.429085	0.412283	0.384961	0.424829	0.407881	0.379822	0.433342	0.416684	0.390099
16.0438	0.429047	0.412145	0.384962	0.424818	0.407759	0.379858	0.433276	0.416531	0.390066
16.2938	0.429012	0.412007	0.384973	0.424811	0.407636	0.379904	0.433213	0.416377	0.390043
16.5438	0.428981	0.411867	0.384995	0.424807	0.407511	0.379959	0.433155	0.416223	0.39003
16.7938	0.428952	0.411727	0.385026	0.424805	0.407385	0.380024	0.433099	0.416069	0.390027
17.0438	0.428927	0.411585	0.385065	0.424806	0.407258	0.380096	0.433047	0.415913	0.390033
17.2938	0.428904	0.411443	0.385112	0.42481	0.407128	0.380176	0.432998	0.415758	0.390048
17.5438	0.428883	0.4113	0.385167	0.424814	0.406998	0.380263	0.432951	0.415602	0.39007
17.7938	0.428864	0.411156	0.385228	0.42482	0.406866	0.380356	0.432908	0.415446	0.390101
18.0438	0.428847	0.411011	0.385296	0.424828	0.406732	0.380454	0.432867	0.415289	0.390138
18.2938	0.428832	0.410865	0.38537	0.424836	0.406597	0.380557	0.432829	0.415133	0.390183
18.5438	0.428818	0.410718	0.385449	0.424844	0.406461	0.380664	0.432792	0.414976	0.390234
18.7938	0.428806	0.410571	0.385533	0.424853	0.406323	0.380775	0.432758	0.414819	0.390291
19.0438	0.428794	0.410423	0.385621	0.424862	0.406184	0.380889	0.432727	0.414662	0.390354
19.2938	0.428784	0.410274	0.385714	0.424871	0.406043	0.381006	0.432697	0.414506	0.390422
19.5438	0.428774	0.410125	0.38581	0.424879	0.405901	0.381125	0.432669	0.414349	0.390495
19.7938	0.428764	0.409975	0.385909	0.424886	0.405757	0.381245	0.432643	0.414192	0.390573
20.0438	0.428755	0.409824	0.386011	0.424892	0.405612	0.381366	0.432619	0.414036	0.390655
20.2938	0.428747	0.409672	0.386115	0.424897	0.405466	0.381488	0.432596	0.413879	0.390742
20.5438	0.428738	0.40952	0.386221	0.424901	0.405318	0.38161	0.432574	0.413723	0.390832
20.7938	0.428729	0.409368	0.386329	0.424903	0.405168	0.381733	0.432554	0.413567	0.390926
21.0438	0.42872	0.409215	0.386439	0.424904	0.405018	0.381854	0.432536	0.413412	0.391023
21.2938	0.42871	0.409061	0.386549	0.424903	0.404866	0.381975	0.432518	0.413256	0.391123
21.5438	0.4287	0.408907	0.38666	0.424899	0.404713	0.382095	0.432502	0.413101	0.391226
21.7938	0.42869	0.408752	0.386772	0.424894	0.404558	0.382213	0.432486	0.412946	0.391331
22.0438	0.428679	0.408597	0.386884	0.424886	0.404402	0.382329	0.432472	0.412792	0.391438
22.2938	0.428667	0.408441	0.386996	0.424876	0.404245	0.382444	0.432458	0.412638	0.391548
22.5438	0.428654	0.408285	0.387107	0.424863	0.404086	0.382556	0.432445	0.412484	0.391659
22.7938	0.42864	0.408129	0.387218	0.424848	0.403927	0.382665	0.432432	0.412331	0.391771
23.0438	0.428625	0.407972	0.387328	0.42483	0.403766	0.382772	0.43242	0.412178	0.391884
23.2938	0.428609	0.407814	0.387437	0.424809	0.403604	0.382875	0.432409	0.412025	0.391999
23.5438	0.428591	0.407657	0.387545	0.424786	0.403441	0.382976	0.432397	0.411873	0.392114
23.7938	0.428573	0.407499	0.387651	0.424759	0.403276	0.383072	0.432386	0.411721	0.39223
24.0438	0.428552	0.40734	0.387756	0.42473	0.403111	0.383166	0.432375	0.41157	0.392345
24.2938	0.42853	0.407181	0.387858	0.424697	0.402944	0.383255	0.432363	0.411419	0.392461
24.5438	0.428507	0.407022	0.387959	0.424662	0.402777	0.383341	0.432352	0.411268	0.392576
24.7938	0.428482	0.406863	0.388057	0.424623	0.402608	0.383423	0.43234	0.411118	0.392691
25.0438	0.428455	0.406703	0.388153	0.424581	0.402438	0.3835	0.432328	0.410968	0.392805
25.2938	0.428426	0.406543	0.388246	0.424536	0.402268	0.383573	0.432315	0.410819	0.392918
25.5438	0.428395	0.406383	0.388336	0.424488	0.402096	0.383642	0.432302	0.41067	0.39303
25.7938	0.428363	0.406222	0.388423	0.424437	0.401924	0.383706	0.432288	0.410521	0.393141
26.0438	0.428328	0.406062	0.388507	0.424382	0.401751	0.383765	0.432273	0.410373	0.39325
26.2938	0.428291	0.405901	0.388588	0.424325	0.401577	0.38382	0.432258	0.410225	0.393356
26.5438	0.428252	0.405739	0.388665	0.424264	0.401402	0.38387	0.432241	0.410077	0.393461
26.7938	0.428211	0.405578	0.388739	0.424199	0.401226	0.383915	0.432223	0.40993	0.393564
27.0438	0.428167	0.405416	0.388809	0.424132	0.40105	0.383955	0.432203	0.409783	0.393663
27.2938	0.428122	0.405255	0.388875	0.424061	0.400873	0.38399	0.432182	0.409636	0.393761
27.5438	0.428073	0.405093	0.388937	0.423987	0.400695	0.38402	0.43216	0.40949	0.393855
27.7938	0.428023	0.40493	0.388995	0.42391	0.400517	0.384045	0.432136	0.409344	0.393946
28.0438	0.42797	0.404768	0.389049	0.423829	0.400338	0.384064	0.43211	0.409198	0.394033
28.2938	0.427914	0.404605	0.389098	0.423745	0.400158	0.384078	0.432083	0.409053	0.394118
28.5438	0.427856	0.404443	0.389143	0.423659	0.399978	0.384087	0.432053	0.408907	0.394198
28.7938	0.427795	0.40428	0.389183	0.423568	0.399798	0.384091	0.432022	0.408762	0.394274
29.0438	0.427732	0.404117	0.389218	0.423475	0.399617	0.384089	0.431988	0.408617	0.394347
29.2938	0.427665	0.403954	0.389248	0.423378	0.399435	0.384082	0.431952	0.408473	0.394415
29.5438	0.427596	0.403791	0.389274	0.423279	0.399254	0.384069	0.431914	0.408328	0.394479
29.7938	0.427525	0.403628	0.389294	0.423176	0.399071	0.38405	0.431874	0.408184	0.394538
30.0438	0.42745	0.403464	0.389309	0.42307	0.398889	0.384027	0.43183	0.40804	0.394592
30.2938	0.427373	0.403301	0.389319	0.42296	0.398706	0.383997	0.431785	0.407896	0.394642
30.5438	0.427292	0.403137	0.389324	0.422848	0.398523	0.383962	0.431736	0.407752	0.394686
30.7938	0.427209	0.402974	0.389323	0.422733	0.39834	0.383921	0.431685	0.407608	0.394725
31.0438	0.427123	0.40281	0.389317	0.422614	0.398156	0.383875	0.431632	0.407464	0.394759
31.2938	0.427033	0.402646	0.389305	0.422492	0.397972	0.383822	0.431575	0.407321	0.394788
31.5438	0.426941	0.402483	0.389287	0.422367	0.397788	0.383764	0.431515	0.407177	0.39481
31.7938	0.426846	0.402319	0.389264	0.422239	0.397604	0.3837	0.431452	0.407033	0.394827
32.0438	0.426747	0.402155	0.389235	0.422108	0.39742	0.383631	0.431386	0.40689	0.394838
32.2938	0.426646	0.401991	0.389199	0.421974	0.397235	0.383555	0.431317	0.406747	0.394843
32.5438	0.426541	0.401827	0.389158	0.421837	0.397051	0.383474	0.431245	0.406603	0.394842
32.7938	0.426433	0.401663	0.389111	0.421697	0.396866	0.383387	0.431169	0.40646	0.394835
33.0438	0.426322	0.401499	0.389057	0.421554	0.396682	0.383293	0.43109	0.406316	0.394822
33.2938	0.426208	0.401335	0.388998	0.421408	0.396497	0.383194	0.431008	0.406173	0.394802
33.5438	0.42609	0.401171	0.388932	0.421258	0.396313	0.383089	0.430922	0.406029	0.394775
33.7938	0.425969	0.401007	0.38886	0.421106	0.396128	0.382978	0.430833	0.405886	0.394742
34.0438	0.425845	0.400843	0.388781	0.420951	0.395944	0.382861	0.43074	0.405742	0.394702
34.2938	0.425718	0.400679	0.388696	0.420792	0.39576	0.382737	0.430643	0.405599	0.394655
34.5438	0.425587	0.400515	0.388604	0.420631	0.395575	0.382608	0.430543	0.405455	0.394601
34.7938	0.425453	0.400351	0.388506	0.420467	0.395391	0.382473	0.430439	0.405311	0.39454
35.0438	0.425315	0.400187	0.388402	0.420299	0.395207	0.382331	0.430331	0.405167	0.394472
35.2938	0.425174	0.400023	0.38829	0.420129	0.395023	0.382183	0.43022	0.405023	0.394397
35.5438	0.42503	0.39986	0.388172	0.419956	0.39484	0.382029	0.430104	0.404879	0.394315
35.7938	0.424882	0.399696	0.388047	0.41978	0.394656	0.381869	0.429985	0.404735	0.394225
36.0438	0.424731	0.399532	0.387915	0.4196	0.394473	0.381703	0.429862	0.404591	0.394128
36.2938	0.424576	0.399368	0.387777	0.419418	0.39429	0.38153	0.429735	0.404447	0.394024
36.5438	0.424418	0.399205	0.387631	0.419233	0.394107	0.381352	0.429603	0.404302	0.393911
36.7938	0.424256	0.399041	0.387479	0.419045	0.393925	0.381166	0.429468	0.404158	0.393792
37.0438	0.424091	0.398878	0.38732	0.418853	0.393742	0.380975	0.429329	0.404013	0.393664
37.2938	0.423922	0.398714	0.387153	0.418659	0.39356	0.380777	0.429186	0.403868	0.393529
37.5438	0.42375	0.398551	0.38698	0.418462	0.393378	0.380573	0.429038	0.403723	0.393386
37.7938	0.423574	0.398387	0.386799	0.418262	0.393197	0.380363	0.428887	0.403578	0.393236
38.0438	0.423395	0.398224	0.386612	0.418059	0.393015	0.380146	0.428731	0.403433	0.393078
38.2938	0.423212	0.398061	0.386417	0.417853	0.392834	0.379923	0.428571	0.403287	0.392911
38.5438	0.423026	0.397898	0.386215	0.417644	0.392654	0.379694	0.428407	0.403142	0.392737
38.7938	0.422836	0.397735	0.386007	0.417432	0.392473	0.379458	0.428239	0.402996	0.392555
39.0438	0.422642	0.397572	0.38579	0.417217	0.392293	0.379216	0.428067	0.402851	0.392365
39.2938	0.422445	0.397409	0.385567	0.417	0.392114	0.378967	0.427891	0.402705	0.392167
39.5438	0.422245	0.397246	0.385337	0.416779	0.391934	0.378712	0.42771	0.402559	0.391961
39.7938	0.42204	0.397084	0.385099	0.416556	0.391755	0.378451	0.427525	0.402412	0.391748
40.0438	0.421833	0.396921	0.384855	0.416329	0.391576	0.378183	0.427336	0.402266	0.391526
40.2938	0.421621	0.396759	0.384603	0.4161	0.391398	0.377909	0.427143	0.40212	0.391296
40.5438	0.421407	0.396597	0.384344	0.415867	0.39122	0.377629	0.426946	0.401973	0.391059
40.7938	0.421188	0.396434	0.384078	0.415632	0.391042	0.377342	0.426745	0.401827	0.390813
41.0438	0.420967	0.396272	0.383804	0.415394	0.390865	0.377049	0.426539	0.40168	0.39056
41.2938	0.420741	0.39611	0.383524	0.415153	0.390688	0.37675	0.426329	0.401533	0.390298
41.5438	0.420512	0.395949	0.383237	0.414909	0.390511	0.376444	0.426115	0.401386	0.390029
41.7938	0.42028	0.395787	0.382942	0.414663	0.390335	0.376132	0.425897	0.401239	0.389752
42.0438	0.420044	0.395625	0.38264	0.414413	0.390159	0.375814	0.425675	0.401092	0.389467
42.2938	0.419805	0.395464	0.382331	0.414161	0.389983	0.375489	0.425449	0.400945	0.389174
42.5438	0.419562	0.395303	0.382015	0.413905	0.389807	0.375158	0.425219	0.400798	0.388873
42.7938	0.419316	0.395141	0.381693	0.413647	0.389632	0.374821	0.424985	0.400651	0.388564
43.0438	0.419066	0.39498	0.381363	0.413386	0.389458	0.374477	0.424746	0.400503	0.388248
43.2938	0.418813	0.39482	0.381026	0.413123	0.389283	0.374128	0.424504	0.400356	0.387924
43.5438	0.418557	0.394659	0.380682	0.412856	0.389109	0.373772	0.424258	0.400209	0.387592
43.7938	0.418297	0.394498	0.380331	0.412587	0.388935	0.37341	0.424007	0.400061	0.387253
44.0438	0.418034	0.394338	0.379973	0.412315	0.388762	0.373041	0.423753	0.399914	0.386906
44.2938	0.417767	0.394177	0.379609	0.41204	0.388588	0.372667	0.423495	0.399767	0.386551
44.5438	0.417498	0.394017	0.379237	0.411762	0.388415	0.372286	0.423233	0.399619	0.386189
44.7938	0.417224	0.393857	0.378859	0.411481	0.388243	0.371899	0.422968	0.399472	0.38582
45.0438	0.416948	0.393697	0.378474	0.411198	0.38807	0.371506	0.422698	0.399325	0.385443
45.2938	0.416668	0.393538	0.378083	0.410912	0.387898	0.371107	0.422425	0.399177	0.385058
45.5438	0.416385	0.393378	0.377684	0.410623	0.387726	0.370702	0.422148	0.39903	0.384667
45.7938	0.416099	0.393219	0.377279	0.410331	0.387555	0.37029	0.421867	0.398883	0.384268
46.0438	0.41581	0.39306	0.376867	0.410037	0.387383	0.369873	0.421583	0.398736	0.383861
46.2938	0.415517	0.392901	0.376449	0.40974	0.387212	0.36945	0.421295	0.398589	0.383448
46.5438	0.415222	0.392742	0.376024	0.40944	0.387041	0.36902	0.421003	0.398443	0.383028
46.7938	0.414923	0.392583	0.375593	0.409137	0.38687	0.368585	0.420708	0.398296	0.3826
47.0438	0.414621	0.392425	0.375155	0.408832	0.3867	0.368143	0.42041	0.39815	0.382166
47.2938	0.414316	0.392266	0.37471	0.408524	0.386529	0.367696	0.420108	0.398003	0.381725
47.5438	0.414007	0.392108	0.37426	0.408213	0.386359	0.367243	0.419802	0.397857	0.381277
47.7938	0.413696	0.39195	0.373803	0.407899	0.386189	0.366783	0.419493	0.397711	0.380822
48.0438	0.413382	0.391792	0.373339	0.407583	0.386019	0.366318	0.419181	0.397565	0.38036
48.2938	0.413065	0.391635	0.372869	0.407264	0.385849	0.365847	0.418865	0.39742	0.379892
48.5438	0.412744	0.391477	0.372394	0.406942	0.38568	0.36537	0.418547	0.397275	0.379417
48.7938	0.412421	0.39132	0.371912	0.406618	0.38551	0.364888	0.418225	0.39713	0.378936
49.0438	0.412095	0.391163	0.371424	0.40629	0.385341	0.364399	0.4179	0.396985	0.378448
49.2938	0.411766	0.391006	0.370929	0.405961	0.385171	0.363905	0.417571	0.39684	0.377954
49.5438	0.411434	0.390849	0.370429	0.405628	0.385002	0.363405	0.41724	0.396696	0.377454
49.7938	0.411099	0.390693	0.369923	0.405293	0.384833	0.362899	0.416906	0.396552	0.376947
50.0438	0.410762	0.390536	0.369411	0.404955	0.384664	0.362387	0.416569	0.396409	0.376435
50.2938	0.410422	0.39038	0.368893	0.404614	0.384495	0.36187	0.416229	0.396265	0.375917
50.5438	0.410079	0.390224	0.36837	0.404271	0.384326	0.361347	0.415886	0.396123	0.375392
50.7938	0.409733	0.390068	0.36784	0.403925	0.384157	0.360819	0.41554	0.39598	0.374862
51.0438	0.409384	0.389913	0.367305	0.403577	0.383988	0.360285	0.415192	0.395838	0.374326
51.2938	0.409033	0.389757	0.366765	0.403225	0.383819	0.359745	0.414841	0.395696	0.373784
51.5438	0.408679	0.389602	0.366218	0.402872	0.383649	0.3592	0.414487	0.395555	0.373237
51.7938	0.408323	0.389447	0.365667	0.402515	0.38348	0.358649	0.41413	0.395414	0.372685
52.0438	0.407964	0.389292	0.36511	0.402156	0.383311	0.358093	0.413772	0.395274	0.372127
52.2938	0.407602	0.389138	0.364547	0.401794	0.383142	0.357531	0.41341	0.395134	0.371563
52.5438	0.407238	0.388983	0.363979	0.401429	0.382972	0.356963	0.413047	0.394994	0.370995
52.7938	0.406871	0.388829	0.363406	0.401062	0.382803	0.35639	0.412681	0.394855	0.370421
53.0438	0.406502	0.388675	0.362827	0.400692	0.382633	0.355812	0.412312	0.394717	0.369842
53.2938	0.406131	0.388521	0.362244	0.40032	0.382464	0.355229	0.411942	0.394579	0.369259
53.5438	0.405757	0.388368	0.361655	0.399945	0.382294	0.35464	0.411569	0.394442	0.36867
53.7938	0.40538	0.388214	0.361061	0.399567	0.382124	0.354045	0.411194	0.394305	0.368077
54.0438	0.405002	0.388061	0.360462	0.399186	0.381954	0.353445	0.410817	0.394168	0.367479
54.2938	0.404621	0.387908	0.359859	0.398803	0.381784	0.35284	0.410438	0.394033	0.366877
54.5438	0.404238	0.387755	0.35925	0.398418	0.381613	0.35223	0.410057	0.393898	0.36627
54.7938	0.403852	0.387603	0.358637	0.398029	0.381443	0.351615	0.409675	0.393763	0.365659
55.0438	0.403464	0.38745	0.358019	0.397638	0.381272	0.350994	0.40929	0.393629	0.365043
55.2938	0.403074	0.387298	0.357396	0.397245	0.381101	0.350368	0.408904	0.393496	0.364423
55.5438	0.402682	0.387146	0.356768	0.396849	0.380929	0.349737	0.408516	0.393363	0.3638
55.7938	0.402288	0.386995	0.356137	0.39645	0.380758	0.349101	0.408126	0.393231	0.363172
56.0438	0.401892	0.386843	0.3555	0.396049	0.380586	0.34846	0.407735	0.3931	0.362541
56.2938	0.401493	0.386692	0.354859	0.395645	0.380414	0.347813	0.407342	0.39297	0.361905
56.5438	0.401093	0.386541	0.354214	0.395238	0.380242	0.347162	0.406948	0.39284	0.361267
56.7938	0.400691	0.38639	0.353565	0.394829	0.380069	0.346506	0.406552	0.392711	0.360624
57.0438	0.400287	0.386239	0.352911	0.394418	0.379896	0.345845	0.406156	0.392582	0.359978
57.2938	0.39988	0.386089	0.352254	0.394003	0.379723	0.345178	0.405757	0.392454	0.359329
57.5438	0.399472	0.385938	0.351592	0.393587	0.379549	0.344507	0.405358	0.392327	0.358676
57.7938	0.399062	0.385788	0.350926	0.393167	0.379376	0.343831	0.404957	0.392201	0.358021
58.0438	0.398651	0.385638	0.350256	0.392745	0.379201	0.343151	0.404556	0.392076	0.357362
58.2938	0.398237	0.385489	0.349583	0.392321	0.379027	0.342465	0.404153	0.391951	0.3567
58.5438	0.397822	0.385339	0.348905	0.391894	0.378852	0.341775	0.403749	0.391827	0.356036
58.7938	0.397405	0.38519	0.348224	0.391465	0.378677	0.34108	0.403344	0.391704	0.355368
59.0438	0.396986	0.385041	0.34754	0.391033	0.378501	0.340381	0.402939	0.391581	0.354698
59.2938	0.396566	0.384892	0.346851	0.390599	0.378325	0.339677	0.402533	0.39146	0.354026
59.5438	0.396144	0.384744	0.346159	0.390162	0.378149	0.338968	0.402125	0.391339	0.353351
59.7938	0.39572	0.384596	0.345464	0.389723	0.377973	0.338255	0.401717	0.391219	0.352673
60.0438	0.395295	0.384448	0.344765	0.389281	0.377796	0.337537	0.401309	0.391099	0.351993
60.2938	0.394868	0.3843	0.344063	0.388837	0.377618	0.336815	0.4009	0.390981	0.351311
60.5438	0.39444	0.384152	0.343358	0.388391	0.37744	0.336088	0.40049	0.390863	0.350627
60.7938	0.394011	0.384004	0.342649	0.387942	0.377262	0.335358	0.40008	0.390747	0.349941
61.0438	0.39358	0.383857	0.341937	0.387491	0.377084	0.334622	0.399669	0.390631	0.349252
61.2938	0.393147	0.38371	0.341223	0.387037	0.376905	0.333883	0.399258	0.390516	0.348562
61.5438	0.392714	0.383563	0.340505	0.386581	0.376726	0.33314	0.398846	0.390401	0.34787
61.7938	0.392279	0.383417	0.339784	0.386123	0.376546	0.332392	0.398434	0.390288	0.347176
62.0438	0.391842	0.38327	0.339061	0.385663	0.376366	0.33164	0.398022	0.390175	0.346481
62.2938	0.391405	0.383124	0.338334	0.3852	0.376185	0.330884	0.397609	0.390063	0.345784
62.5438	0.390966	0.382978	0.337605	0.384735	0.376004	0.330125	0.397197	0.389952	0.345086
62.7938	0.390526	0.382833	0.336873	0.384268	0.375823	0.329361	0.396784	0.389842	0.344386
63.0438	0.390085	0.382687	0.336139	0.383799	0.375641	0.328593	0.396371	0.389733	0.343685
63.2938	0.389643	0.382542	0.335402	0.383328	0.375459	0.327822	0.395957	0.389624	0.342982
63.5438	0.389199	0.382397	0.334663	0.382854	0.375277	0.327047	0.395544	0.389517	0.342278
63.7938	0.388755	0.382252	0.333921	0.382379	0.375094	0.326268	0.395131	0.38941	0.341574
64.0438	0.388309	0.382107	0.333177	0.381901	0.37491	0.325486	0.394717	0.389304	0.340868
64.2938	0.387863	0.381963	0.33243	0.381422	0.374727	0.3247	0.394304	0.389199	0.340161
64.5438	0.387415	0.381819	0.331682	0.38094	0.374543	0.323911	0.393891	0.389095	0.339453
64.7938	0.386967	0.381675	0.330931	0.380456	0.374358	0.323118	0.393478	0.388991	0.338744
65.0438	0.386518	0.381531	0.330178	0.379971	0.374173	0.322321	0.393065	0.388888	0.338034
65.2938	0.386067	0.381387	0.329423	0.379483	0.373988	0.321522	0.392652	0.388787	0.337324
65.5438	0.385616	0.381244	0.328666	0.378994	0.373802	0.320719	0.392239	0.388686	0.336613
65.7938	0.385165	0.381101	0.327907	0.378503	0.373616	0.319913	0.391826	0.388585	0.335901
66.0438	0.384712	0.380958	0.327146	0.37801	0.37343	0.319104	0.391414	0.388486	0.335188
66.2938	0.384259	0.380815	0.326384	0.377515	0.373243	0.318292	0.391002	0.388387	0.334475
66.5438	0.383804	0.380673	0.325619	0.377019	0.373056	0.317477	0.39059	0.388289	0.333762
66.7938	0.38335	0.380531	0.324853	0.376521	0.372869	0.316659	0.390178	0.388192	0.333048
67.0438	0.382894	0.380389	0.324086	0.376021	0.372681	0.315838	0.389767	0.388096	0.332334
67.2938	0.382438	0.380247	0.323317	0.37552	0.372493	0.315014	0.389356	0.388001	0.331619
67.5438	0.381981	0.380105	0.322546	0.375017	0.372304	0.314188	0.388945	0.387906	0.330904
67.7938	0.381524	0.379964	0.321774	0.374512	0.372116	0.313359	0.388535	0.387812	0.330189
68.0438	0.381066	0.379823	0.321	0.374006	0.371926	0.312527	0.388125	0.387719	0.329473
68.2938	0.380607	0.379682	0.320225	0.373499	0.371737	0.311693	0.387716	0.387627	0.328757
68.5438	0.380148	0.379541	0.319449	0.37299	0.371547	0.310856	0.387307	0.387535	0.328042
68.7938	0.379689	0.3794	0.318672	0.37248	0.371357	0.310018	0.386898	0.387444	0.327326
69.0438	0.379229	0.37926	0.317893	0.371968	0.371167	0.309176	0.38649	0.387354	0.32661
69.2938	0.378768	0.37912	0.317113	0.371455	0.370976	0.308333	0.386082	0.387264	0.325894
69.5438	0.378308	0.37898	0.316333	0.370941	0.370785	0.307488	0.385675	0.387176	0.325178
69.7938	0.377846	0.378841	0.315551	0.370425	0.370594	0.30664	0.385268	0.387088	0.324462
70.0438	0.377385	0.378701	0.314768	0.369909	0.370402	0.30579	0.384861	0.387	0.323746
70.2938	0.376923	0.378562	0.313984	0.369391	0.37021	0.304939	0.384456	0.386914	0.32303
70.5438	0.376461	0.378423	0.3132	0.368872	0.370018	0.304085	0.38405	0.386828	0.322314
70.7938	0.375999	0.378284	0.312414	0.368352	0.369826	0.30323	0.383645	0.386743	0.321599
71.0438	0.375536	0.378146	0.311628	0.367831	0.369633	0.302373	0.383241	0.386658	0.320884
71.2938	0.375073	0.378007	0.310842	0.367309	0.36944	0.301514	0.382837	0.386574	0.320169
71.5438	0.37461	0.377869	0.310054	0.366786	0.369247	0.300654	0.382434	0.386491	0.319454
71.7938	0.374147	0.377731	0.309266	0.366262	0.369054	0.299792	0.382032	0.386408	0.31874
72.0438	0.373683	0.377593	0.308477	0.365737	0.36886	0.298929	0.38163	0.386326	0.318026
72.2938	0.37322	0.377456	0.307688	0.365211	0.368667	0.298064	0.381228	0.386245	0.317312
72.5438	0.372756	0.377319	0.306898	0.364684	0.368473	0.297198	0.380827	0.386164	0.316599
72.7938	0.372292	0.377181	0.306108	0.364157	0.368279	0.296331	0.380427	0.386084	0.315886
73.0438	0.371828	0.377045	0.305318	0.363629	0.368084	0.295462	0.380027	0.386005	0.315174
73.2938	0.371364	0.376908	0.304527	0.3631	0.36789	0.294592	0.379628	0.385926	0.314462
73.5438	0.3709	0.376771	0.303736	0.362571	0.367695	0.293722	0.37923	0.385848	0.31375
73.7938	0.370437	0.376635	0.302945	0.362041	0.3675	0.29285	0.378832	0.38577	0.31304
74.0438	0.369973	0.376499	0.302153	0.36151	0.367305	0.291977	0.378435	0.385693	0.312329
74.2938	0.369509	0.376363	0.301361	0.360979	0.36711	0.291103	0.378038	0.385617	0.31162
74.5438	0.369045	0.376228	0.30057	0.360447	0.366915	0.290229	0.377643	0.385541	0.31091
74.7938	0.368581	0.376092	0.299778	0.359915	0.366719	0.289353	0.377247	0.385465	0.310202
75.0438	0.368118	0.375957	0.298986	0.359382	0.366524	0.288477	0.376853	0.38539	0.309494
75.2938	0.367654	0.375822	0.298194	0.358849	0.366328	0.287601	0.376459	0.385316	0.308787
75.5438	0.367191	0.375687	0.297402	0.358316	0.366132	0.286723	0.376065	0.385242	0.30808
75.7938	0.366727	0.375553	0.29661	0.357782	0.365937	0.285845	0.375673	0.385169	0.307374
76.0438	0.366264	0.375418	0.295818	0.357248	0.365741	0.284967	0.375281	0.385096	0.306669
76.2938	0.365801	0.375284	0.295027	0.356713	0.365544	0.284088	0.374889	0.385024	0.305965
76.5438	0.365339	0.37515	0.294235	0.356178	0.365348	0.283209	0.374499	0.384952	0.305261
76.7938	0.364876	0.375016	0.293444	0.355644	0.365152	0.282329	0.374109	0.384881	0.304559
77.0438	0.364414	0.374883	0.292653	0.355108	0.364956	0.281449	0.37372	0.38481	0.303857
77.2938	0.363952	0.374749	0.291862	0.354573	0.364759	0.280569	0.373331	0.38474	0.303155
77.5438	0.36349	0.374616	0.291072	0.354037	0.364563	0.279689	0.372943	0.38467	0.302455
77.7938	0.363029	0.374483	0.290282	0.353502	0.364366	0.278808	0.372556	0.3846	0.301756
78.0438	0.362568	0.374351	0.289492	0.352966	0.36417	0.277928	0.372169	0.384531	0.301057
78.2938	0.362107	0.374218	0.288703	0.35243	0.363973	0.277047	0.371784	0.384463	0.300359
78.5438	0.361646	0.374086	0.287914	0.351894	0.363777	0.276166	0.371398	0.384395	0.299662
78.7938	0.361186	0.373954	0.287126	0.351359	0.36358	0.275286	0.371014	0.384327	0.298967
79.0438	0.360727	0.373822	0.286338	0.350823	0.363383	0.274405	0.37063	0.38426	0.298272
79.2938	0.360267	0.37369	0.285551	0.350287	0.363187	0.273525	0.370247	0.384193	0.297577
79.5438	0.359808	0.373558	0.284764	0.349751	0.36299	0.272644	0.369865	0.384126	0.296884
79.7938	0.35935	0.373427	0.283978	0.349216	0.362794	0.271764	0.369483	0.38406	0.296192
80.0438	0.358891	0.373296	0.283193	0.34868	0.362597	0.270884	0.369102	0.383995	0.295501
80.2938	0.358434	0.373165	0.282408	0.348145	0.3624	0.270005	0.368722	0.383929	0.294811
80.5438	0.357976	0.373034	0.281624	0.347609	0.362204	0.269126	0.368343	0.383865	0.294122
80.7938	0.357519	0.372904	0.28084	0.347074	0.362007	0.268247	0.367964	0.3838	0.293434
81.0438	0.357063	0.372773	0.280057	0.346539	0.36181	0.267368	0.367586	0.383736	0.292746
81.2938	0.356607	0.372643	0.279275	0.346005	0.361614	0.26649	0.367209	0.383672	0.29206
81.5438	0.356151	0.372513	0.278494	0.34547	0.361417	0.265612	0.366832	0.383609	0.291375
81.7938	0.355696	0.372383	0.277713	0.344936	0.361221	0.264735	0.366456	0.383546	0.290691
82.0438	0.355242	0.372254	0.276933	0.344402	0.361025	0.263858	0.366081	0.383483	0.290008
82.2938	0.354788	0.372124	0.276154	0.343869	0.360828	0.262982	0.365707	0.38342	0.289326
82.5438	0.354334	0.371995	0.275376	0.343335	0.360632	0.262107	0.365333	0.383358	0.288646
82.7938	0.353881	0.371866	0.274599	0.342802	0.360436	0.261232	0.36496	0.383296	0.287966
83.0438	0.353429	0.371737	0.273822	0.34227	0.360239	0.260357	0.364587	0.383235	0.287287
83.2938	0.352977	0.371609	0.273047	0.341737	0.360043	0.259484	0.364216	0.383174	0.28661
83.5438	0.352525	0.37148	0.272272	0.341206	0.359847	0.258611	0.363845	0.383113	0.285933
83.7938	0.352074	0.371352	0.271498	0.340674	0.359651	0.257738	0.363475	0.383052	0.285258
84.0438	0.351624	0.371224	0.270725	0.340143	0.359456	0.256867	0.363105	0.382992	0.284584
84.2938	0.351174	0.371096	0.269953	0.339612	0.35926	0.255996	0.362737	0.382932	0.28391
84.5438	0.350725	0.370968	0.269182	0.339082	0.359064	0.255126	0.362368	0.382872	0.283238
84.7938	0.350277	0.370841	0.268412	0.338552	0.358869	0.254257	0.362001	0.382813	0.282567
85.0438	0.349828	0.370713	0.267643	0.338023	0.358673	0.253388	0.361634	0.382754	0.281898
85.2938	0.349381	0.370586	0.266875	0.337494	0.358478	0.25252	0.361268	0.382695	0.281229
85.5438	0.348934	0.370459	0.266107	0.336965	0.358282	0.251654	0.360903	0.382636	0.280561
85.7938	0.348488	0.370333	0.265341	0.336437	0.358087	0.250788	0.360539	0.382578	0.279895
86.0438	0.348042	0.370206	0.264576	0.335909	0.357892	0.249922	0.360175	0.38252	0.27923
86.2938	0.347597	0.37008	0.263812	0.335382	0.357697	0.249058	0.359811	0.382462	0.278565
86.5438	0.347152	0.369953	0.263048	0.334856	0.357502	0.248195	0.359449	0.382404	0.277902
86.7938	0.346708	0.369827	0.262286	0.33433	0.357308	0.247332	0.359087	0.382347	0.27724
87.0438	0.346265	0.369702	0.261525	0.333804	0.357113	0.246471	0.358726	0.38229	0.276579
87.2938	0.345822	0.369576	0.260765	0.333279	0.356919	0.24561	0.358366	0.382233	0.27592
87.5438	0.34538	0.36945	0.260006	0.332755	0.356724	0.24475	0.358006	0.382176	0.275261
87.7938	0.344939	0.369325	0.259247	0.332231	0.35653	0.243891	0.357647	0.38212	0.274603
88.0438	0.344498	0.3692	0.25849	0.331707	0.356336	0.243034	0.357288	0.382064	0.273947
88.2938	0.344057	0.369075	0.257734	0.331184	0.356142	0.242177	0.35693	0.382008	0.273291
88.5438	0.343617	0.36895	0.256979	0.330662	0.355948	0.241321	0.356573	0.381952	0.272637
88.7938	0.343178	0.368826	0.256225	0.33014	0.355754	0.240465	0.356217	0.381897	0.271984
89.0438	0.34274	0.368701	0.255471	0.329619	0.355561	0.239611	0.355861	0.381841	0.271332
89.2938	0.342302	0.368577	0.254719	0.329098	0.355368	0.238758	0.355505	0.381786	0.27068
89.5438	0.341864	0.368453	0.253968	0.328578	0.355174	0.237906	0.355151	0.381731	0.27003
89.7938	0.341428	0.368329	0.253218	0.328058	0.354981	0.237055	0.354797	0.381676	0.269381
90.0438	0.340991	0.368205	0.252469	0.327539	0.354788	0.236205	0.354444	0.381622	0.268734
90.2938	0.340556	0.368081	0.251721	0.327021	0.354595	0.235355	0.354091	0.381568	0.268087
90.5438	0.340121	0.367958	0.250974	0.326503	0.354403	0.234507	0.353739	0.381514	0.267441
90.7938	0.339686	0.367835	0.250228	0.325985	0.35421	0.23366	0.353387	0.38146	0.266796
91.0438	0.339252	0.367712	0.249483	0.325468	0.354018	0.232813	0.353036	0.381406	0.266152
91.2938	0.338819	0.367589	0.248739	0.324952	0.353826	0.231968	0.352686	0.381352	0.265509
91.5438	0.338386	0.367466	0.247995	0.324436	0.353633	0.231123	0.352336	0.381299	0.264868
91.7938	0.337954	0.367344	0.247253	0.323921	0.353442	0.23028	0.351987	0.381246	0.264227
92.0438	0.337523	0.367221	0.246512	0.323406	0.35325	0.229437	0.351639	0.381193	0.263587
92.2938	0.337092	0.367099	0.245772	0.322892	0.353058	0.228596	0.351291	0.38114	0.262948
92.5438	0.336661	0.366977	0.245033	0.322379	0.352867	0.227755	0.350944	0.381087	0.262311
92.7938	0.336231	0.366855	0.244295	0.321866	0.352675	0.226915	0.350597	0.381035	0.261674
93.0438	0.335802	0.366733	0.243557	0.321353	0.352484	0.226077	0.350251	0.380982	0.261038
93.2938	0.335373	0.366612	0.242821	0.320842	0.352293	0.225239	0.349905	0.38093	0.260403
93.5438	0.334945	0.36649	0.242086	0.32033	0.352102	0.224402	0.34956	0.380878	0.259769
93.7938	0.334518	0.366369	0.241351	0.31982	0.351912	0.223566	0.349216	0.380826	0.259137
94.0438	0.334091	0.366248	0.240618	0.319309	0.351721	0.222732	0.348872	0.380775	0.258505
94.2938	0.333664	0.366127	0.239886	0.3188	0.351531	0.221898	0.348528	0.380723	0.257874
94.5438	0.333238	0.366006	0.239154	0.318291	0.351341	0.221065	0.348185	0.380672	0.257244
94.7938	0.332813	0.365886	0.238424	0.317782	0.351151	0.220233	0.347843	0.380621	0.256615
95.0438	0.332388	0.365765	0.237694	0.317274	0.350961	0.219402	0.347501	0.38057	0.255986
95.2938	0.331964	0.365645	0.236965	0.316767	0.350771	0.218572	0.34716	0.380519	0.255359
95.5438	0.33154	0.365525	0.236238	0.31626	0.350582	0.217743	0.34682	0.380468	0.254733
95.7938	0.331117	0.365405	0.235511	0.315754	0.350392	0.216914	0.346479	0.380418	0.254107
96.0438	0.330694	0.365285	0.234785	0.315248	0.350203	0.216087	0.34614	0.380367	0.253483
96.2938	0.330272	0.365165	0.23406	0.314743	0.350014	0.215261	0.345801	0.380317	0.252859
96.5438	0.329851	0.365046	0.233336	0.314239	0.349825	0.214436	0.345462	0.380267	0.252237
96.7938	0.32943	0.364927	0.232613	0.313735	0.349636	0.213611	0.345124	0.380217	0.251615
97.0438	0.329009	0.364807	0.231891	0.313231	0.349448	0.212788	0.344787	0.380167	0.250994
97.2938	0.328589	0.364688	0.23117	0.312729	0.34926	0.211966	0.34445	0.380117	0.250374
97.5438	0.32817	0.364569	0.23045	0.312226	0.349071	0.211144	0.344113	0.380068	0.249755
97.7938	0.327751	0.364451	0.22973	0.311724	0.348883	0.210324	0.343777	0.380018	0.249137
98.0438	0.327333	0.364332	0.229012	0.311223	0.348695	0.209504	0.343442	0.379969	0.24852
98.2938	0.326915	0.364214	0.228294	0.310723	0.348508	0.208685	0.343107	0.37992	0.247903
98.5438	0.326498	0.364095	0.227578	0.310223	0.34832	0.207868	0.342773	0.379871	0.247288
98.7938	0.326081	0.363977	0.226862	0.309723	0.348133	0.207051	0.342439	0.379822	0.246673
99.0438	0.325665	0.363859	0.226147	0.309224	0.347946	0.206235	0.342105	0.379773	0.246059
99.2938	0.325249	0.363741	0.225433	0.308726	0.347759	0.20542	0.341772	0.379724	0.245446
99.5438	0.324834	0.363624	0.22472	0.308228	0.347572	0.204606	0.34144	0.379676	0.244834
99.7938	0.324419	0.363506	0.224008	0.30773	0.347385	0.203793	0.341108	0.379627	0.244223

## Sheet: fig5d_struc_grad_range
Age	SA_fit	VS_fit	MR_fit	SA_lower95	VS_lower95	MR_lower95	SA_upper95	VS_upper95	MR_upper95
0.0438356	8.95499	12.6357	10.3369	8.12752	11.9186	9.89401	9.78246	13.3529	10.7797
0.293836	9.98267	12.8957	10.4264	9.2963	12.3286	10.0328	10.669	13.4629	10.82
0.543836	10.5791	13.0405	10.4783	9.97135	12.5535	10.1131	11.1869	13.5276	10.8436
0.793836	11.0411	13.147	10.5186	10.4919	12.7165	10.1751	11.5904	13.5775	10.862
1.04384	11.4285	13.2309	10.5523	10.9262	12.843	10.2271	11.9309	13.6189	10.8775
1.29384	11.7661	13.2992	10.5817	11.3027	12.9437	10.2722	12.2296	13.6547	10.8911
1.54384	12.0673	13.3554	10.6079	11.6367	13.0246	10.3125	12.4979	13.6862	10.9032
1.79384	12.3401	13.4018	10.6316	11.9375	13.0895	10.3488	12.7427	13.7141	10.9143
2.04384	12.5899	13.44	10.6533	12.2112	13.1412	10.3821	12.9686	13.7389	10.9245
2.29384	12.8204	13.4712	10.6733	12.4621	13.1817	10.4127	13.1787	13.7606	10.9339
2.54384	13.0346	13.496	10.6919	12.6936	13.2128	10.4411	13.3755	13.7793	10.9428
2.79384	13.2345	13.5153	10.7093	12.9082	13.2357	10.4675	13.5608	13.7948	10.951
3.04384	13.4217	13.5294	10.7255	13.1078	13.2517	10.4922	13.7357	13.8071	10.9588
3.29384	13.5978	13.5388	10.7408	13.294	13.2617	10.5154	13.9015	13.816	10.9662
3.54384	13.7637	13.544	10.7552	13.4683	13.2665	10.5371	14.059	13.8214	10.9732
3.79384	13.9203	13.545	10.7687	13.6318	13.2666	10.5576	14.2088	13.8234	10.9799
4.04384	14.0685	13.5423	10.7816	13.7855	13.2628	10.5769	14.3515	13.8218	10.9862
4.29384	14.2089	13.536	10.7937	13.9302	13.2553	10.5952	14.4876	13.8167	10.9923
4.54384	14.342	13.5264	10.8052	14.0667	13.2446	10.6124	14.6174	13.8081	10.9981
4.79384	14.4684	13.5135	10.8162	14.1956	13.231	10.6287	14.7412	13.796	11.0037
5.04384	14.5885	13.4976	10.8266	14.3176	13.2147	10.6441	14.8594	13.7804	11.009
5.29384	14.7027	13.4787	10.8364	14.4331	13.1959	10.6587	14.9722	13.7615	11.0142
5.54384	14.8113	13.457	10.8458	14.5427	13.1747	10.6724	15.0798	13.7393	11.0191
5.79384	14.9145	13.4326	10.8547	14.6467	13.1514	10.6855	15.1824	13.7138	11.0239
6.04384	15.0128	13.4057	10.8631	14.7455	13.1261	10.6978	15.2801	13.6852	11.0285
6.29384	15.1063	13.3762	10.8712	14.8394	13.0988	10.7095	15.3732	13.6535	11.0329
6.54384	15.1952	13.3442	10.8788	14.9287	13.0697	10.7205	15.4617	13.6188	11.0371
6.79384	15.2798	13.31	10.8861	15.0137	13.0387	10.7309	15.546	13.5812	11.0413
7.04384	15.3603	13.2734	10.893	15.0946	13.006	10.7408	15.6259	13.5408	11.0452
7.29384	15.4367	13.2346	10.8996	15.1716	12.9717	10.7501	15.7018	13.4976	11.0491
7.54384	15.5093	13.1937	10.9058	15.2449	12.9357	10.7588	15.7737	13.4517	11.0527
7.79384	15.5782	13.1506	10.9117	15.3146	12.8981	10.767	15.8418	13.4032	11.0563
8.04384	15.6436	13.1056	10.9172	15.381	12.8589	10.7748	15.9061	13.3523	11.0597
8.29384	15.7055	13.0585	10.9225	15.4442	12.818	10.782	15.9668	13.2989	11.063
8.54384	15.7641	13.0094	10.9275	15.5042	12.7756	10.7888	16.0239	13.2432	11.0662
8.79384	15.8194	12.9586	10.9322	15.5613	12.7317	10.7952	16.0776	13.1854	11.0692
9.04384	15.8717	12.9063	10.9366	15.6155	12.6864	10.8012	16.1279	13.1261	11.0721
9.29384	15.9209	12.8528	10.9408	15.6669	12.6399	10.8067	16.175	13.0656	11.0749
9.54384	15.9673	12.7984	10.9447	15.7156	12.5924	10.8119	16.2189	13.0043	11.0776
9.79384	16.0107	12.7433	10.9484	15.7617	12.544	10.8167	16.2597	12.9426	11.0801
10.0438	16.0515	12.6879	10.9518	15.8053	12.4949	10.8211	16.2976	12.8808	11.0825
10.2938	16.0896	12.6322	10.955	15.8466	12.4451	10.8252	16.3327	12.8194	11.0847
10.5438	16.1254	12.5766	10.9579	15.8856	12.3947	10.8289	16.3652	12.7585	11.0869
10.7938	16.159	12.5212	10.9606	15.9225	12.3439	10.8324	16.3954	12.6984	11.0889
11.0438	16.1904	12.4661	10.9631	15.9575	12.2928	10.8355	16.4234	12.6394	11.0907
11.2938	16.2199	12.4116	10.9654	15.9905	12.2416	10.8384	16.4492	12.5817	11.0925
11.5438	16.2475	12.3578	10.9675	16.0218	12.1903	10.8409	16.4732	12.5253	11.0941
11.7938	16.2734	12.3049	10.9694	16.0514	12.1392	10.8432	16.4954	12.4705	11.0955
12.0438	16.2977	12.2529	10.971	16.0793	12.0884	10.8452	16.516	12.4174	11.0969
12.2938	16.3204	12.202	10.9725	16.1058	12.038	10.847	16.535	12.366	11.098
12.5438	16.3417	12.1523	10.9738	16.1307	11.9884	10.8485	16.5527	12.3163	11.0991
12.7938	16.3617	12.104	10.9749	16.1543	11.9396	10.8498	16.5691	12.2685	11.1
13.0438	16.3805	12.0571	10.9758	16.1766	11.8919	10.8509	16.5843	12.2224	11.1007
13.2938	16.3981	12.0117	10.9765	16.1976	11.8454	10.8517	16.5985	12.1781	11.1013
13.5438	16.4146	11.9679	10.9771	16.2174	11.8002	10.8524	16.6117	12.1355	11.1018
13.7938	16.4301	11.9254	10.9775	16.2361	11.7564	10.8528	16.6241	12.0945	11.1021
14.0438	16.4447	11.8844	10.9777	16.2537	11.7138	10.8531	16.6356	12.0549	11.1023
14.2938	16.4584	11.8446	10.9778	16.2703	11.6726	10.8532	16.6465	12.0166	11.1024
14.5438	16.4713	11.8062	10.9777	16.2859	11.6327	10.8531	16.6567	11.9797	11.1023
14.7938	16.4834	11.7689	10.9774	16.3006	11.594	10.8528	16.6663	11.9439	11.1021
15.0438	16.4949	11.7329	10.977	16.3144	11.5566	10.8523	16.6755	11.9092	11.1017
15.2938	16.5058	11.698	10.9765	16.3273	11.5204	10.8518	16.6842	11.8755	11.1013
15.5438	16.516	11.6642	10.9758	16.3395	11.4855	10.851	16.6926	11.8429	11.1007
15.7938	16.5258	11.6314	10.975	16.3509	11.4517	10.8501	16.7007	11.8112	11.0999
16.0438	16.5351	11.5997	10.9741	16.3617	11.419	10.8491	16.7084	11.7803	11.0991
16.2938	16.5439	11.5689	10.9731	16.3718	11.3875	10.848	16.716	11.7504	11.0982
16.5438	16.5523	11.5391	10.9719	16.3813	11.357	10.8467	16.7234	11.7212	11.0971
16.7938	16.5604	11.5102	10.9706	16.3903	11.3276	10.8453	16.7306	11.6928	11.0959
17.0438	16.5682	11.4822	10.9692	16.3987	11.2992	10.8438	16.7377	11.6652	11.0946
17.2938	16.5757	11.455	10.9677	16.4067	11.2718	10.8422	16.7447	11.6382	11.0932
17.5438	16.583	11.4286	10.9661	16.4143	11.2453	10.8405	16.7517	11.612	11.0917
17.7938	16.5901	11.403	10.9643	16.4216	11.2197	10.8386	16.7586	11.5864	11.09
18.0438	16.597	11.3782	10.9625	16.4285	11.195	10.8367	16.7655	11.5614	11.0883
18.2938	16.6037	11.3541	10.9606	16.4351	11.1712	10.8346	16.7724	11.537	11.0865
18.5438	16.6103	11.3307	10.9585	16.4414	11.1482	10.8325	16.7792	11.5133	11.0846
18.7938	16.6166	11.308	10.9564	16.4474	11.1259	10.8303	16.7859	11.4901	11.0825
19.0438	16.6228	11.286	10.9542	16.4532	11.1045	10.828	16.7925	11.4675	11.0804
19.2938	16.6289	11.2645	10.9519	16.4586	11.0837	10.8256	16.7991	11.4454	11.0782
19.5438	16.6347	11.2437	10.9495	16.4639	11.0636	10.8231	16.8056	11.4238	11.0759
19.7938	16.6405	11.2235	10.947	16.4689	11.0443	10.8205	16.812	11.4027	11.0735
20.0438	16.646	11.2038	10.9444	16.4737	11.0255	10.8179	16.8184	11.3821	11.071
20.2938	16.6514	11.1847	10.9418	16.4783	11.0074	10.8151	16.8246	11.362	11.0684
20.5438	16.6567	11.1661	10.9391	16.4827	10.9898	10.8123	16.8307	11.3424	11.0658
20.7938	16.6618	11.148	10.9363	16.4869	10.9728	10.8095	16.8367	11.3232	11.063
21.0438	16.6668	11.1304	10.9334	16.4909	10.9564	10.8065	16.8427	11.3045	11.0602
21.2938	16.6716	11.1133	10.9304	16.4948	10.9404	10.8035	16.8485	11.2862	11.0573
21.5438	16.6763	11.0966	10.9274	16.4985	10.9249	10.8004	16.8542	11.2683	11.0544
21.7938	16.6809	11.0804	10.9243	16.502	10.9099	10.7973	16.8597	11.2509	11.0513
22.0438	16.6853	11.0646	10.9211	16.5055	10.8954	10.7941	16.8652	11.2338	11.0482
22.2938	16.6896	11.0492	10.9179	16.5087	10.8812	10.7908	16.8705	11.2172	11.045
22.5438	16.6938	11.0342	10.9146	16.5119	10.8674	10.7875	16.8757	11.2009	11.0417
22.7938	16.6979	11.0195	10.9112	16.5149	10.854	10.7841	16.8808	11.185	11.0384
23.0438	16.7018	11.0053	10.9078	16.5179	10.841	10.7806	16.8858	11.1695	11.035
23.2938	16.7057	10.9913	10.9043	16.5207	10.8283	10.7771	16.8907	11.1544	11.0315
23.5438	16.7094	10.9778	10.9008	16.5234	10.8159	10.7736	16.8954	11.1396	11.028
23.7938	16.713	10.9645	10.8972	16.526	10.8037	10.77	16.9	11.1252	11.0244
24.0438	16.7165	10.9515	10.8935	16.5285	10.7919	10.7663	16.9045	11.1112	11.0207
24.2938	16.7199	10.9389	10.8898	16.5309	10.7802	10.7626	16.9089	11.0975	11.017
24.5438	16.7232	10.9265	10.886	16.5332	10.7689	10.7588	16.9131	11.0841	11.0133
24.7938	16.7263	10.9144	10.8822	16.5354	10.7577	10.755	16.9172	11.0711	11.0094
25.0438	16.7294	10.9025	10.8783	16.5376	10.7467	10.7511	16.9212	11.0584	11.0055
25.2938	16.7324	10.891	10.8744	16.5396	10.7359	10.7472	16.9251	11.046	11.0016
25.5438	16.7353	10.8796	10.8704	16.5416	10.7253	10.7432	16.9289	11.0339	10.9976
25.7938	16.738	10.8685	10.8664	16.5436	10.7148	10.7392	16.9325	11.0222	10.9936
26.0438	16.7407	10.8576	10.8623	16.5454	10.7045	10.7351	16.9361	11.0107	10.9895
26.2938	16.7433	10.8469	10.8582	16.5472	10.6943	10.731	16.9395	10.9995	10.9853
26.5438	16.7458	10.8364	10.854	16.5489	10.6842	10.7269	16.9428	10.9887	10.9811
26.7938	16.7482	10.8262	10.8498	16.5505	10.6742	10.7227	16.9459	10.9781	10.9769
27.0438	16.7506	10.8161	10.8455	16.5521	10.6643	10.7184	16.949	10.9678	10.9726
27.2938	16.7528	10.8061	10.8412	16.5536	10.6545	10.7141	16.952	10.9578	10.9683
27.5438	16.755	10.7964	10.8369	16.5551	10.6447	10.7098	16.9548	10.948	10.9639
27.7938	16.757	10.7868	10.8325	16.5565	10.635	10.7054	16.9576	10.9385	10.9595
28.0438	16.759	10.7773	10.8281	16.5579	10.6254	10.701	16.9602	10.9292	10.9551
28.2938	16.761	10.768	10.8236	16.5592	10.6158	10.6966	16.9628	10.9202	10.9506
28.5438	16.7628	10.7588	10.8191	16.5604	10.6062	10.6921	16.9652	10.9114	10.9461
28.7938	16.7646	10.7498	10.8145	16.5616	10.5967	10.6876	16.9675	10.9028	10.9415
29.0438	16.7662	10.7408	10.81	16.5627	10.5872	10.683	16.9697	10.8945	10.9369
29.2938	16.7678	10.732	10.8053	16.5638	10.5777	10.6784	16.9719	10.8863	10.9323
29.5438	16.7694	10.7233	10.8007	16.5649	10.5683	10.6738	16.9739	10.8784	10.9276
29.7938	16.7708	10.7147	10.796	16.5658	10.5588	10.6691	16.9758	10.8706	10.9229
30.0438	16.7722	10.7062	10.7913	16.5668	10.5494	10.6644	16.9777	10.863	10.9182
30.2938	16.7736	10.6977	10.7865	16.5677	10.54	10.6596	16.9794	10.8555	10.9134
30.5438	16.7748	10.6894	10.7817	16.5685	10.5305	10.6548	16.9811	10.8482	10.9086
30.7938	16.776	10.6811	10.7769	16.5693	10.5211	10.65	16.9827	10.8411	10.9038
31.0438	16.7771	10.6729	10.772	16.5701	10.5117	10.6452	16.9841	10.8341	10.8989
31.2938	16.7782	10.6647	10.7672	16.5708	10.5023	10.6403	16.9855	10.8272	10.8941
31.5438	16.7792	10.6566	10.7622	16.5715	10.4929	10.6353	16.9869	10.8204	10.8892
31.7938	16.7801	10.6486	10.7573	16.5721	10.4835	10.6304	16.9881	10.8137	10.8842
32.0438	16.781	10.6406	10.7523	16.5727	10.4741	10.6254	16.9892	10.8071	10.8793
32.2938	16.7818	10.6326	10.7473	16.5733	10.4647	10.6203	16.9903	10.8006	10.8743
32.5438	16.7825	10.6247	10.7423	16.5738	10.4552	10.6153	16.9913	10.7942	10.8693
32.7938	16.7832	10.6168	10.7372	16.5743	10.4458	10.6102	16.9922	10.7878	10.8643
33.0438	16.7839	10.6089	10.7321	16.5747	10.4364	10.605	16.993	10.7815	10.8593
33.2938	16.7844	10.6011	10.727	16.5751	10.4269	10.5999	16.9938	10.7752	10.8542
33.5438	16.785	10.5932	10.7219	16.5754	10.4175	10.5947	16.9945	10.769	10.8491
33.7938	16.7854	10.5854	10.7167	16.5757	10.408	10.5894	16.9951	10.7628	10.844
34.0438	16.7858	10.5776	10.7115	16.576	10.3986	10.5842	16.9957	10.7566	10.8389
34.2938	16.7862	10.5698	10.7063	16.5762	10.3891	10.5789	16.9961	10.7504	10.8338
34.5438	16.7865	10.5619	10.7011	16.5764	10.3796	10.5736	16.9966	10.7443	10.8286
34.7938	16.7867	10.5541	10.6958	16.5766	10.3701	10.5682	16.9969	10.7381	10.8235
35.0438	16.787	10.5463	10.6906	16.5767	10.3606	10.5628	16.9972	10.7319	10.8183
35.2938	16.7871	10.5384	10.6853	16.5768	10.3511	10.5574	16.9974	10.7257	10.8131
35.5438	16.7872	10.5305	10.6799	16.5768	10.3416	10.5519	16.9976	10.7194	10.8079
35.7938	16.7873	10.5226	10.6746	16.5768	10.3321	10.5465	16.9977	10.7131	10.8027
36.0438	16.7873	10.5147	10.6692	16.5768	10.3226	10.5409	16.9977	10.7068	10.7975
36.2938	16.7872	10.5067	10.6638	16.5767	10.313	10.5354	16.9977	10.7004	10.7922
36.5438	16.7871	10.4987	10.6584	16.5766	10.3035	10.5298	16.9977	10.694	10.787
36.7938	16.787	10.4907	10.653	16.5765	10.2939	10.5242	16.9976	10.6875	10.7817
37.0438	16.7868	10.4826	10.6475	16.5763	10.2843	10.5186	16.9974	10.6809	10.7765
37.2938	16.7866	10.4745	10.6421	16.5761	10.2747	10.5129	16.9972	10.6743	10.7712
37.5438	16.7864	10.4663	10.6366	16.5758	10.2651	10.5073	16.9969	10.6676	10.7659
37.7938	16.786	10.4581	10.6311	16.5755	10.2554	10.5015	16.9966	10.6608	10.7606
38.0438	16.7857	10.4498	10.6255	16.5752	10.2458	10.4958	16.9962	10.6539	10.7553
38.2938	16.7853	10.4415	10.62	16.5748	10.2361	10.49	16.9958	10.6469	10.75
38.5438	16.7849	10.4331	10.6144	16.5744	10.2264	10.4842	16.9954	10.6398	10.7447
38.7938	16.7844	10.4246	10.6089	16.5739	10.2167	10.4784	16.9949	10.6326	10.7394
39.0438	16.7839	10.4161	10.6033	16.5734	10.207	10.4725	16.9944	10.6253	10.734
39.2938	16.7833	10.4075	10.5977	16.5729	10.1972	10.4666	16.9938	10.6178	10.7287
39.5438	16.7828	10.3989	10.592	16.5723	10.1875	10.4607	16.9932	10.6103	10.7234
39.7938	16.7821	10.3902	10.5864	16.5717	10.1777	10.4548	16.9925	10.6027	10.718
40.0438	16.7815	10.3815	10.5807	16.5711	10.1679	10.4488	16.9918	10.595	10.7127
40.2938	16.7808	10.3727	10.5751	16.5704	10.1581	10.4428	16.9911	10.5872	10.7074
40.5438	16.78	10.3638	10.5694	16.5697	10.1483	10.4368	16.9904	10.5793	10.702
40.7938	16.7793	10.3549	10.5637	16.5689	10.1385	10.4307	16.9896	10.5713	10.6967
41.0438	16.7784	10.346	10.558	16.5681	10.1287	10.4246	16.9888	10.5633	10.6913
41.2938	16.7776	10.337	10.5523	16.5673	10.1189	10.4185	16.9879	10.5551	10.686
41.5438	16.7767	10.3279	10.5465	16.5664	10.109	10.4124	16.9871	10.5468	10.6806
41.7938	16.7758	10.3188	10.5408	16.5655	10.0992	10.4063	16.9862	10.5385	10.6753
42.0438	16.7749	10.3097	10.535	16.5645	10.0893	10.4001	16.9852	10.53	10.6699
42.2938	16.7739	10.3005	10.5292	16.5635	10.0794	10.3939	16.9843	10.5215	10.6646
42.5438	16.7729	10.2912	10.5234	16.5625	10.0696	10.3876	16.9833	10.5129	10.6592
42.7938	16.7719	10.2819	10.5176	16.5614	10.0597	10.3814	16.9823	10.5042	10.6539
43.0438	16.7708	10.2726	10.5118	16.5603	10.0498	10.3751	16.9813	10.4954	10.6485
43.2938	16.7697	10.2632	10.506	16.5591	10.0399	10.3688	16.9803	10.4865	10.6432
43.5438	16.7685	10.2538	10.5002	16.5579	10.03	10.3625	16.9792	10.4776	10.6379
43.7938	16.7674	10.2443	10.4943	16.5567	10.0201	10.3561	16.9781	10.4685	10.6325
44.0438	16.7662	10.2348	10.4885	16.5554	10.0102	10.3497	16.977	10.4594	10.6272
44.2938	16.765	10.2253	10.4826	16.554	10.0003	10.3433	16.9759	10.4503	10.6218
44.5438	16.7637	10.2157	10.4767	16.5527	9.99036	10.3369	16.9748	10.441	10.6165
44.7938	16.7625	10.2061	10.4708	16.5513	9.98043	10.3305	16.9736	10.4317	10.6112
45.0438	16.7611	10.1964	10.4649	16.5498	9.9705	10.324	16.9725	10.4223	10.6058
45.2938	16.7598	10.1867	10.459	16.5483	9.96055	10.3175	16.9713	10.4128	10.6005
45.5438	16.7585	10.177	10.4531	16.5468	9.9506	10.311	16.9702	10.4033	10.5952
45.7938	16.7571	10.1672	10.4472	16.5452	9.94065	10.3045	16.969	10.3937	10.5899
46.0438	16.7557	10.1574	10.4412	16.5436	9.93068	10.2979	16.9678	10.384	10.5846
46.2938	16.7542	10.1475	10.4353	16.5419	9.92071	10.2913	16.9666	10.3743	10.5793
46.5438	16.7528	10.1376	10.4293	16.5402	9.91073	10.2847	16.9654	10.3645	10.574
46.7938	16.7513	10.1277	10.4234	16.5384	9.90074	10.2781	16.9641	10.3547	10.5687
47.0438	16.7498	10.1178	10.4174	16.5366	9.89075	10.2715	16.9629	10.3448	10.5634
47.2938	16.7482	10.1078	10.4114	16.5348	9.88074	10.2648	16.9617	10.3348	10.5581
47.5438	16.7467	10.0978	10.4055	16.5329	9.87073	10.2581	16.9605	10.3248	10.5528
47.7938	16.7451	10.0877	10.3995	16.531	9.86071	10.2514	16.9592	10.3147	10.5475
48.0438	16.7435	10.0776	10.3935	16.529	9.85067	10.2447	16.958	10.3046	10.5422
48.2938	16.7419	10.0675	10.3875	16.527	9.84063	10.238	16.9568	10.2944	10.537
48.5438	16.7402	10.0574	10.3814	16.5249	9.83058	10.2312	16.9555	10.2842	10.5317
48.7938	16.7385	10.0472	10.3754	16.5228	9.82051	10.2244	16.9543	10.2739	10.5264
49.0438	16.7368	10.037	10.3694	16.5206	9.81043	10.2176	16.953	10.2636	10.5212
49.2938	16.7351	10.0268	10.3634	16.5184	9.80035	10.2108	16.9518	10.2533	10.5159
49.5438	16.7334	10.0165	10.3573	16.5162	9.79024	10.204	16.9506	10.2428	10.5107
49.7938	16.7316	10.0063	10.3513	16.5139	9.78013	10.1971	16.9493	10.2324	10.5054
50.0438	16.7298	9.99596	10.3452	16.5116	9.77	10.1903	16.9481	10.2219	10.5002
50.2938	16.728	9.98562	10.3392	16.5092	9.75986	10.1834	16.9469	10.2114	10.495
50.5438	16.7262	9.97526	10.3331	16.5068	9.7497	10.1765	16.9456	10.2008	10.4898
50.7938	16.7244	9.96488	10.3271	16.5043	9.73953	10.1696	16.9444	10.1902	10.4846
51.0438	16.7225	9.95447	10.321	16.5018	9.72934	10.1626	16.9432	10.1796	10.4793
51.2938	16.7206	9.94404	10.3149	16.4993	9.71914	10.1557	16.942	10.1689	10.4741
51.5438	16.7187	9.93358	10.3088	16.4967	9.70892	10.1487	16.9408	10.1582	10.4689
51.7938	16.7168	9.9231	10.3027	16.494	9.69868	10.1417	16.9396	10.1475	10.4638
52.0438	16.7149	9.9126	10.2966	16.4913	9.68842	10.1347	16.9384	10.1368	10.4586
52.2938	16.7129	9.90207	10.2906	16.4886	9.67814	10.1277	16.9373	10.126	10.4534
52.5438	16.711	9.89152	10.2845	16.4858	9.66784	10.1207	16.9361	10.1152	10.4482
52.7938	16.709	9.88096	10.2784	16.483	9.65753	10.1136	16.9349	10.1044	10.4431
53.0438	16.707	9.87037	10.2722	16.4802	9.64719	10.1066	16.9338	10.0935	10.4379
53.2938	16.7049	9.85976	10.2661	16.4773	9.63683	10.0995	16.9326	10.0827	10.4327
53.5438	16.7029	9.84912	10.26	16.4743	9.62644	10.0924	16.9315	10.0718	10.4276
53.7938	16.7009	9.83847	10.2539	16.4713	9.61604	10.0853	16.9304	10.0609	10.4225
54.0438	16.6988	9.8278	10.2478	16.4683	9.60561	10.0782	16.9293	10.05	10.4173
54.2938	16.6967	9.81712	10.2417	16.4652	9.59515	10.0711	16.9282	10.0391	10.4122
54.5438	16.6946	9.80641	10.2355	16.4621	9.58467	10.064	16.9271	10.0281	10.4071
54.7938	16.6925	9.79568	10.2294	16.4589	9.57416	10.0568	16.926	10.0172	10.402
55.0438	16.6903	9.78494	10.2233	16.4558	9.56363	10.0497	16.9249	10.0063	10.3969
55.2938	16.6882	9.77418	10.2171	16.4525	9.55307	10.0425	16.9239	9.9953	10.3918
55.5438	16.686	9.76341	10.211	16.4492	9.54248	10.0353	16.9228	9.98434	10.3867
55.7938	16.6838	9.75261	10.2049	16.4459	9.53185	10.0281	16.9218	9.97337	10.3816
56.0438	16.6817	9.7418	10.1987	16.4425	9.5212	10.0209	16.9208	9.9624	10.3765
56.2938	16.6794	9.73098	10.1926	16.4391	9.51052	10.0137	16.9198	9.95143	10.3714
56.5438	16.6772	9.72014	10.1864	16.4357	9.49981	10.0065	16.9188	9.94047	10.3663
56.7938	16.675	9.70928	10.1803	16.4322	9.48906	9.99925	16.9178	9.9295	10.3613
57.0438	16.6727	9.69841	10.1741	16.4287	9.47829	9.99201	16.9168	9.91854	10.3562
57.2938	16.6705	9.68753	10.168	16.4251	9.46747	9.98475	16.9158	9.90758	10.3512
57.5438	16.6682	9.67663	10.1618	16.4215	9.45663	9.97749	16.9149	9.89663	10.3461
57.7938	16.6659	9.66572	10.1557	16.4179	9.44574	9.97021	16.9139	9.88569	10.3411
58.0438	16.6636	9.65479	10.1495	16.4142	9.43482	9.96293	16.913	9.87476	10.3361
58.2938	16.6613	9.64385	10.1433	16.4105	9.42387	9.95563	16.9121	9.86384	10.331
58.5438	16.659	9.6329	10.1372	16.4068	9.41287	9.94833	16.9112	9.85293	10.326
58.7938	16.6567	9.62194	10.131	16.403	9.40184	9.94102	16.9103	9.84204	10.321
59.0438	16.6543	9.61096	10.1248	16.3992	9.39077	9.9337	16.9094	9.83116	10.316
59.2938	16.6519	9.59998	10.1187	16.3953	9.37966	9.92638	16.9086	9.82029	10.311
59.5438	16.6496	9.58898	10.1125	16.3914	9.36851	9.91904	16.9077	9.80945	10.306
59.7938	16.6472	9.57797	10.1064	16.3875	9.35732	9.9117	16.9069	9.79862	10.301
60.0438	16.6448	9.56695	10.1002	16.3835	9.34609	9.90435	16.9061	9.78782	10.296
60.2938	16.6424	9.55592	10.094	16.3795	9.33481	9.897	16.9052	9.77703	10.2911
60.5438	16.64	9.54488	10.0879	16.3755	9.32349	9.88963	16.9044	9.76627	10.2861
60.7938	16.6376	9.53383	10.0817	16.3714	9.31213	9.88226	16.9037	9.75553	10.2811
61.0438	16.6351	9.52277	10.0755	16.3674	9.30073	9.87489	16.9029	9.74482	10.2762
61.2938	16.6327	9.5117	10.0694	16.3632	9.28928	9.86751	16.9021	9.73413	10.2712
61.5438	16.6302	9.50063	10.0632	16.3591	9.27779	9.86012	16.9014	9.72346	10.2663
61.7938	16.6277	9.48954	10.057	16.3549	9.26625	9.85272	16.9006	9.71283	10.2613
62.0438	16.6253	9.47845	10.0509	16.3507	9.25467	9.84532	16.8999	9.70222	10.2564
62.2938	16.6228	9.46734	10.0447	16.3464	9.24304	9.83791	16.8992	9.69165	10.2515
62.5438	16.6203	9.45623	10.0385	16.3421	9.23136	9.8305	16.8985	9.6811	10.2466
62.7938	16.6178	9.44511	10.0324	16.3378	9.21964	9.82309	16.8978	9.67059	10.2416
63.0438	16.6153	9.43399	10.0262	16.3335	9.20787	9.81566	16.8971	9.66011	10.2367
63.2938	16.6128	9.42286	10.02	16.3291	9.19606	9.80824	16.8964	9.64966	10.2318
63.5438	16.6102	9.41172	10.0139	16.3247	9.1842	9.80081	16.8958	9.63924	10.2269
63.7938	16.6077	9.40057	10.0077	16.3203	9.17229	9.79337	16.8951	9.62886	10.2221
64.0438	16.6051	9.38942	10.0015	16.3158	9.16033	9.78593	16.8945	9.61851	10.2172
64.2938	16.6026	9.37826	9.99539	16.3113	9.14833	9.77849	16.8938	9.6082	10.2123
64.5438	16.6	9.3671	9.98923	16.3068	9.13628	9.77104	16.8932	9.59792	10.2074
64.7938	16.5974	9.35593	9.98307	16.3023	9.12418	9.76359	16.8926	9.58768	10.2026
65.0438	16.5949	9.34476	9.97691	16.2977	9.11204	9.75613	16.892	9.57748	10.1977
65.2938	16.5923	9.33358	9.97076	16.2931	9.09984	9.74867	16.8914	9.56732	10.1928
65.5438	16.5897	9.3224	9.9646	16.2885	9.0876	9.74121	16.8909	9.55719	10.188
65.7938	16.5871	9.31121	9.95845	16.2839	9.07532	9.73374	16.8903	9.5471	10.1832
66.0438	16.5845	9.30002	9.9523	16.2792	9.06298	9.72628	16.8897	9.53705	10.1783
66.2938	16.5819	9.28882	9.94615	16.2745	9.0506	9.7188	16.8892	9.52703	10.1735
66.5438	16.5792	9.27762	9.94	16.2698	9.03818	9.71133	16.8887	9.51706	10.1687
66.7938	16.5766	9.26642	9.93385	16.2651	9.02571	9.70385	16.8881	9.50712	10.1639
67.0438	16.574	9.25521	9.92771	16.2603	9.01319	9.69638	16.8876	9.49723	10.159
67.2938	16.5713	9.244	9.92156	16.2555	9.00062	9.6889	16.8871	9.48737	10.1542
67.5438	16.5687	9.23278	9.91542	16.2507	8.98801	9.68141	16.8866	9.47756	10.1494
67.7938	16.566	9.22157	9.90928	16.2459	8.97536	9.67393	16.8861	9.46778	10.1446
68.0438	16.5634	9.21035	9.90315	16.2411	8.96266	9.66644	16.8856	9.45804	10.1399
68.2938	16.5607	9.19913	9.89701	16.2362	8.94992	9.65895	16.8852	9.44834	10.1351
68.5438	16.558	9.18791	9.89088	16.2313	8.93713	9.65147	16.8847	9.43868	10.1303
68.7938	16.5553	9.17668	9.88475	16.2264	8.92431	9.64397	16.8843	9.42906	10.1255
69.0438	16.5527	9.16546	9.87862	16.2215	8.91143	9.63648	16.8838	9.41948	10.1208
69.2938	16.55	9.15423	9.87249	16.2165	8.89852	9.62899	16.8834	9.40994	10.116
69.5438	16.5473	9.143	9.86637	16.2116	8.88557	9.6215	16.8829	9.40044	10.1112
69.7938	16.5446	9.13177	9.86025	16.2066	8.87257	9.614	16.8825	9.39097	10.1065
70.0438	16.5419	9.12054	9.85413	16.2016	8.85953	9.60651	16.8821	9.38155	10.1018
70.2938	16.5391	9.10931	9.84802	16.1966	8.84646	9.59901	16.8817	9.37216	10.097
70.5438	16.5364	9.09808	9.8419	16.1915	8.83334	9.59152	16.8813	9.36281	10.0923
70.7938	16.5337	9.08684	9.83579	16.1865	8.82019	9.58402	16.8809	9.3535	10.0876
71.0438	16.531	9.07561	9.82969	16.1814	8.80699	9.57653	16.8805	9.34423	10.0828
71.2938	16.5282	9.06438	9.82358	16.1763	8.79376	9.56903	16.8802	9.335	10.0781
71.5438	16.5255	9.05315	9.81748	16.1712	8.7805	9.56153	16.8798	9.3258	10.0734
71.7938	16.5228	9.04192	9.81138	16.1661	8.7672	9.55404	16.8794	9.31664	10.0687
72.0438	16.52	9.03069	9.80529	16.161	8.75386	9.54654	16.8791	9.30752	10.064
72.2938	16.5173	9.01946	9.7992	16.1558	8.74048	9.53905	16.8787	9.29843	10.0593
72.5438	16.5145	9.00823	9.79311	16.1507	8.72708	9.53156	16.8784	9.28938	10.0547
72.7938	16.5118	8.997	9.78702	16.1455	8.71364	9.52406	16.8781	9.28036	10.05
73.0438	16.509	8.98577	9.78094	16.1403	8.70017	9.51657	16.8777	9.27138	10.0453
73.2938	16.5063	8.97455	9.77486	16.1351	8.68666	9.50908	16.8774	9.26244	10.0406
73.5438	16.5035	8.96333	9.76878	16.1299	8.67312	9.50159	16.8771	9.25353	10.036
73.7938	16.5007	8.9521	9.76271	16.1246	8.65956	9.4941	16.8768	9.24465	10.0313
74.0438	16.4979	8.94089	9.75664	16.1194	8.64596	9.48661	16.8765	9.23581	10.0267
74.2938	16.4952	8.92967	9.75058	16.1141	8.63234	9.47913	16.8762	9.227	10.022
74.5438	16.4924	8.91845	9.74452	16.1089	8.61868	9.47164	16.8759	9.21823	10.0174
74.7938	16.4896	8.90724	9.73846	16.1036	8.605	9.46416	16.8756	9.20948	10.0128
75.0438	16.4868	8.89603	9.7324	16.0983	8.59129	9.45668	16.8753	9.20077	10.0081
75.2938	16.484	8.88482	9.72635	16.093	8.57755	9.4492	16.8751	9.1921	10.0035
75.5438	16.4812	8.87362	9.72031	16.0877	8.56379	9.44172	16.8748	9.18345	9.99889
75.7938	16.4784	8.86242	9.71426	16.0823	8.55	9.43425	16.8745	9.17484	9.99428
76.0438	16.4756	8.85122	9.70823	16.077	8.53619	9.42677	16.8743	9.16625	9.98968
76.2938	16.4728	8.84003	9.70219	16.0717	8.52236	9.4193	16.874	9.1577	9.98508
76.5438	16.47	8.82884	9.69616	16.0663	8.5085	9.41183	16.8738	9.14918	9.98049
76.7938	16.4672	8.81765	9.69013	16.0609	8.49462	9.40437	16.8735	9.14069	9.9759
77.0438	16.4644	8.80647	9.68411	16.0555	8.48071	9.3969	16.8733	9.13223	9.97132
77.2938	16.4616	8.79529	9.67809	16.0502	8.46679	9.38944	16.8731	9.12379	9.96674
77.5438	16.4588	8.78412	9.67208	16.0448	8.45284	9.38198	16.8728	9.11539	9.96217
77.7938	16.456	8.77295	9.66607	16.0394	8.43888	9.37453	16.8726	9.10701	9.95761
78.0438	16.4532	8.76178	9.66006	16.0339	8.4249	9.36708	16.8724	9.09867	9.95305
78.2938	16.4504	8.75062	9.65406	16.0285	8.41089	9.35963	16.8722	9.09035	9.94849
78.5438	16.4475	8.73946	9.64806	16.0231	8.39687	9.35218	16.872	9.08205	9.94394
78.7938	16.4447	8.72831	9.64207	16.0176	8.38283	9.34474	16.8718	9.07379	9.9394
79.0438	16.4419	8.71717	9.63608	16.0122	8.36878	9.3373	16.8716	9.06555	9.93487
79.2938	16.4391	8.70602	9.6301	16.0067	8.35471	9.32986	16.8714	9.05734	9.93033
79.5438	16.4362	8.69489	9.62412	16.0013	8.34062	9.32243	16.8712	9.04915	9.92581
79.7938	16.4334	8.68376	9.61814	15.9958	8.32652	9.315	16.871	9.04099	9.92129
80.0438	16.4306	8.67263	9.61217	15.9903	8.3124	9.30757	16.8709	9.03286	9.91677
80.2938	16.4278	8.66151	9.60621	15.9849	8.29828	9.30015	16.8707	9.02475	9.91227
80.5438	16.4249	8.6504	9.60025	15.9794	8.28413	9.29273	16.8705	9.01667	9.90776
80.7938	16.4221	8.63929	9.59429	15.9739	8.26998	9.28531	16.8703	9.00861	9.90327
81.0438	16.4193	8.62819	9.58834	15.9684	8.25581	9.2779	16.8702	9.00057	9.89877
81.2938	16.4164	8.61709	9.58239	15.9629	8.24163	9.27049	16.87	8.99256	9.89429
81.5438	16.4136	8.60601	9.57645	15.9574	8.22744	9.26309	16.8699	8.98457	9.88981
81.7938	16.4108	8.59492	9.57051	15.9518	8.21324	9.25569	16.8697	8.97661	9.88533
82.0438	16.4079	8.58385	9.56458	15.9463	8.19902	9.2483	16.8696	8.96867	9.88086
82.2938	16.4051	8.57278	9.55865	15.9408	8.1848	9.24091	16.8694	8.96075	9.8764
82.5438	16.4023	8.56171	9.55273	15.9353	8.17057	9.23352	16.8693	8.95285	9.87194
82.7938	16.3994	8.55066	9.54681	15.9297	8.15634	9.22614	16.8691	8.94498	9.86749
83.0438	16.3966	8.53961	9.5409	15.9242	8.14209	9.21876	16.869	8.93713	9.86305
83.2938	16.3938	8.52857	9.535	15.9186	8.12783	9.21139	16.8689	8.9293	9.8586
83.5438	16.3909	8.51753	9.52909	15.9131	8.11357	9.20402	16.8688	8.92149	9.85417
83.7938	16.3881	8.50651	9.5232	15.9075	8.09931	9.19666	16.8686	8.91371	9.84974
84.0438	16.3852	8.49549	9.51731	15.902	8.08503	9.1893	16.8685	8.90594	9.84532
84.2938	16.3824	8.48447	9.51142	15.8964	8.07075	9.18194	16.8684	8.8982	9.8409
84.5438	16.3796	8.47347	9.50554	15.8909	8.05647	9.17459	16.8683	8.89047	9.83648
84.7938	16.3767	8.46247	9.49966	15.8853	8.04218	9.16725	16.8682	8.88277	9.83208
85.0438	16.3739	8.45148	9.49379	15.8797	8.02788	9.15991	16.8681	8.87508	9.82768
85.2938	16.3711	8.4405	9.48793	15.8742	8.01359	9.15258	16.868	8.86742	9.82328
85.5438	16.3682	8.42953	9.48207	15.8686	7.99929	9.14525	16.8679	8.85978	9.81889
85.7938	16.3654	8.41857	9.47622	15.863	7.98498	9.13793	16.8678	8.85215	9.81451
86.0438	16.3626	8.40761	9.47037	15.8574	7.97068	9.13061	16.8677	8.84455	9.81013
86.2938	16.3597	8.39666	9.46452	15.8519	7.95637	9.12329	16.8676	8.83696	9.80576
86.5438	16.3569	8.38572	9.45869	15.8463	7.94206	9.11599	16.8675	8.82939	9.80139
86.7938	16.3541	8.37479	9.45286	15.8407	7.92774	9.10869	16.8674	8.82184	9.79703
87.0438	16.3512	8.36387	9.44703	15.8351	7.91343	9.10139	16.8673	8.81431	9.79267
87.2938	16.3484	8.35296	9.44121	15.8295	7.89912	9.0941	16.8673	8.8068	9.78832
87.5438	16.3456	8.34205	9.43539	15.8239	7.8848	9.08681	16.8672	8.79931	9.78398
87.7938	16.3427	8.33116	9.42958	15.8184	7.87049	9.07953	16.8671	8.79183	9.77964
88.0438	16.3399	8.32027	9.42378	15.8128	7.85618	9.07226	16.867	8.78437	9.7753
88.2938	16.3371	8.3094	9.41798	15.8072	7.84186	9.06499	16.867	8.77693	9.77098
88.5438	16.3342	8.29853	9.41219	15.8016	7.82755	9.05773	16.8669	8.76951	9.76665
88.7938	16.3314	8.28767	9.40641	15.796	7.81324	9.05047	16.8668	8.7621	9.76234
89.0438	16.3286	8.27682	9.40063	15.7904	7.79894	9.04322	16.8668	8.75471	9.75803
89.2938	16.3258	8.26599	9.39485	15.7848	7.78463	9.03598	16.8667	8.74734	9.75372
89.5438	16.323	8.25516	9.38908	15.7792	7.77033	9.02874	16.8667	8.73998	9.74942
89.7938	16.3201	8.24434	9.38332	15.7737	7.75603	9.02151	16.8666	8.73264	9.74513
90.0438	16.3173	8.23353	9.37756	15.7681	7.74173	9.01429	16.8666	8.72532	9.74084
90.2938	16.3145	8.22273	9.37181	15.7625	7.72744	9.00707	16.8665	8.71801	9.73656
90.5438	16.3117	8.21194	9.36607	15.7569	7.71315	8.99985	16.8665	8.71072	9.73228
90.7938	16.3089	8.20116	9.36033	15.7513	7.69887	8.99265	16.8664	8.70345	9.72801
91.0438	16.3061	8.19039	9.3546	15.7457	7.68459	8.98545	16.8664	8.69619	9.72375
91.2938	16.3032	8.17963	9.34887	15.7401	7.67032	8.97825	16.8664	8.68895	9.71949
91.5438	16.3004	8.16888	9.34315	15.7345	7.65605	8.97107	16.8663	8.68172	9.71523
91.7938	16.2976	8.15814	9.33743	15.729	7.64178	8.96388	16.8663	8.67451	9.71099
92.0438	16.2948	8.14742	9.33173	15.7234	7.62753	8.95671	16.8663	8.66731	9.70674
92.2938	16.292	8.1367	9.32602	15.7178	7.61328	8.94954	16.8662	8.66013	9.70251
92.5438	16.2892	8.12599	9.32033	15.7122	7.59903	8.94238	16.8662	8.65296	9.69828
92.7938	16.2864	8.1153	9.31464	15.7067	7.58479	8.93523	16.8662	8.64581	9.69405
93.0438	16.2836	8.10462	9.30896	15.7011	7.57056	8.92808	16.8662	8.63867	9.68983
93.2938	16.2808	8.09394	9.30328	15.6955	7.55634	8.92094	16.8661	8.63155	9.68562
93.5438	16.278	8.08328	9.29761	15.6899	7.54212	8.91381	16.8661	8.62444	9.68141
93.7938	16.2752	8.07263	9.29194	15.6844	7.52791	8.90668	16.8661	8.61734	9.67721
94.0438	16.2725	8.06199	9.28629	15.6788	7.51371	8.89956	16.8661	8.61026	9.67301
94.2938	16.2697	8.05136	9.28063	15.6732	7.49952	8.89245	16.8661	8.6032	9.66882
94.5438	16.2669	8.04074	9.27499	15.6677	7.48534	8.88534	16.8661	8.59615	9.66464
94.7938	16.2641	8.03014	9.26935	15.6621	7.47116	8.87824	16.8661	8.58911	9.66046
95.0438	16.2613	8.01954	9.26372	15.6566	7.457	8.87115	16.8661	8.58209	9.65628
95.2938	16.2585	8.00896	9.25809	15.651	7.44284	8.86407	16.8661	8.57508	9.65212
95.5438	16.2558	7.99839	9.25247	15.6455	7.4287	8.85699	16.8661	8.56808	9.64795
95.7938	16.253	7.98783	9.24686	15.6399	7.41456	8.84992	16.8661	8.5611	9.6438
96.0438	16.2502	7.97728	9.24125	15.6344	7.40043	8.84286	16.8661	8.55413	9.63965
96.2938	16.2475	7.96674	9.23565	15.6289	7.38632	8.83581	16.8661	8.54717	9.6355
96.5438	16.2447	7.95622	9.23006	15.6233	7.37221	8.82876	16.8661	8.54023	9.63136
96.7938	16.2419	7.94571	9.22447	15.6178	7.35812	8.82172	16.8661	8.5333	9.62723
97.0438	16.2392	7.93521	9.21889	15.6123	7.34404	8.81468	16.8661	8.52638	9.6231
97.2938	16.2364	7.92472	9.21332	15.6067	7.32996	8.80766	16.8661	8.51948	9.61898
97.5438	16.2337	7.91425	9.20775	15.6012	7.3159	8.80064	16.8662	8.51259	9.61486
97.7938	16.2309	7.90378	9.20219	15.5957	7.30186	8.79363	16.8662	8.50571	9.61075
98.0438	16.2282	7.89333	9.19664	15.5902	7.28782	8.78663	16.8662	8.49884	9.60665
98.2938	16.2254	7.88289	9.19109	15.5847	7.2738	8.77963	16.8662	8.49199	9.60255
98.5438	16.2227	7.87247	9.18555	15.5792	7.25978	8.77265	16.8662	8.48515	9.59846
98.7938	16.22	7.86205	9.18002	15.5737	7.24578	8.76567	16.8663	8.47832	9.59437
99.0438	16.2172	7.85165	9.17449	15.5682	7.2318	8.7587	16.8663	8.47151	9.59029
99.2938	16.2145	7.84127	9.16897	15.5627	7.21783	8.75173	16.8663	8.46471	9.58622
99.5438	16.2118	7.83089	9.16346	15.5572	7.20387	8.74478	16.8664	8.45792	9.58215
99.7938	16.2091	7.82053	9.15796	15.5517	7.18992	8.73783	16.8664	8.45114	9.57808

## Sheet: fig5e_func_grad_range
Age	SA_fit	VS_fit	MR_fit	SA_lower95	VS_lower95	MR_lower95	SA_upper95	VS_upper95	MR_upper95
0.0164384	2.86584	2.55233	1.25863	2.67785	2.41087	1.16725	3.05383	2.69379	1.35
0.266438	3.04445	2.71524	1.39607	2.90021	2.60745	1.32623	3.18869	2.82304	1.4659
0.516438	3.13643	2.79669	1.4667	3.01242	2.70447	1.40683	3.26044	2.88891	1.52657
0.766438	3.20665	2.85681	1.52051	3.0964	2.77519	1.46742	3.3169	2.93844	1.57361
1.01644	3.26519	2.9051	1.56526	3.16492	2.83113	1.51707	3.36545	2.97906	1.61345
1.26644	3.31606	2.94538	1.60405	3.22311	2.877	1.55945	3.409	3.01375	1.64865
1.51644	3.36137	2.97969	1.63851	3.27371	2.9153	1.59648	3.44903	3.04408	1.68054
1.76644	3.40239	3.00927	1.66962	3.31839	2.9476	1.62935	3.48638	3.07093	1.70988
2.01644	3.43994	3.03493	1.69801	3.35833	2.97498	1.65888	3.52155	3.09489	1.73715
2.26644	3.47462	3.05727	1.72416	3.39438	2.99824	1.68565	3.55485	3.11631	1.76267
2.51644	3.50684	3.07672	1.74838	3.4272	3.01799	1.71011	3.58649	3.13545	1.78665
2.76644	3.53695	3.0936	1.77093	3.45731	3.03473	1.73261	3.61659	3.15247	1.80925
3.01644	3.56519	3.10818	1.79201	3.48513	3.04884	1.75343	3.64525	3.16752	1.83059
3.26644	3.59176	3.12067	1.81178	3.51099	3.06064	1.7728	3.67254	3.1807	1.85076
3.51644	3.61684	3.13125	1.83036	3.53516	3.0704	1.79089	3.69853	3.19211	1.86984
3.76644	3.64057	3.14006	1.84787	3.55786	3.07831	1.80785	3.72327	3.20182	1.88789
4.01644	3.66305	3.14723	1.8644	3.57928	3.08456	1.82381	3.74681	3.20991	1.90498
4.26644	3.68438	3.15287	1.88001	3.59956	3.08929	1.83887	3.76921	3.21645	1.92115
4.51644	3.70466	3.15706	1.89478	3.61882	3.09262	1.85312	3.7905	3.2215	1.93645
4.76644	3.72396	3.15988	1.90877	3.63718	3.09465	1.86662	3.81074	3.22512	1.95093
5.01644	3.74234	3.16142	1.92203	3.65471	3.09547	1.87943	3.82996	3.22737	1.96463
5.26644	3.75985	3.16173	1.9346	3.67149	3.09516	1.89162	3.84821	3.22831	1.97758
5.51644	3.77655	3.16087	1.94652	3.68757	3.09377	1.90321	3.86553	3.22797	1.98982
5.76644	3.79249	3.15889	1.95782	3.70302	3.09138	1.91426	3.88195	3.2264	2.00138
6.01644	3.8077	3.15583	1.96854	3.71788	3.08802	1.9248	3.89752	3.22365	2.01228
6.26644	3.82222	3.15175	1.97871	3.73219	3.08374	1.93485	3.91225	3.21976	2.02256
6.51644	3.83608	3.14667	1.98834	3.74599	3.07858	1.94444	3.92618	3.21476	2.03225
6.76644	3.84932	3.14063	1.99748	3.75929	3.07258	1.9536	3.93935	3.20869	2.04135
7.01644	3.86196	3.13367	2.00613	3.77214	3.06576	1.96235	3.95178	3.20158	2.04991
7.26644	3.87402	3.12581	2.01432	3.78455	3.05816	1.97071	3.96349	3.19347	2.05793
7.51644	3.88554	3.11709	2.02206	3.79655	3.0498	1.97868	3.97452	3.18437	2.06543
7.76644	3.89652	3.10752	2.02937	3.80815	3.0407	1.9863	3.98489	3.17433	2.07244
8.01644	3.907	3.09714	2.03627	3.81937	3.03089	1.99357	3.99462	3.16338	2.07898
8.26644	3.91698	3.08601	2.04279	3.83022	3.02043	2.00051	4.00375	3.15159	2.08507
8.51644	3.92651	3.0742	2.04893	3.84071	3.00937	2.00713	4.01231	3.13904	2.09074
8.76644	3.93559	3.06179	2.05473	3.85084	2.99777	2.01345	4.02034	3.12581	2.09602
9.01644	3.94425	3.04882	2.0602	3.86062	2.98568	2.01948	4.02788	3.11197	2.10093
9.26644	3.95251	3.03537	2.06537	3.87007	2.97315	2.02523	4.03495	3.09758	2.10551
9.51644	3.96038	3.02147	2.07024	3.87917	2.96022	2.03072	4.04158	3.08272	2.10976
9.76644	3.96788	3.00717	2.07484	3.88794	2.94692	2.03595	4.04781	3.06742	2.11373
10.0164	3.97502	2.99253	2.07917	3.89639	2.93331	2.04093	4.05364	3.05176	2.11741
10.2664	3.98182	2.97758	2.08326	3.90451	2.91939	2.04568	4.05912	3.03576	2.12084
10.5164	3.98829	2.96236	2.08711	3.91231	2.90522	2.0502	4.06426	3.0195	2.12403
10.7664	3.99444	2.94691	2.09074	3.9198	2.89082	2.05449	4.06908	3.00299	2.12699
11.0164	4.00029	2.93125	2.09416	3.92696	2.87621	2.05857	4.07361	2.9863	2.12975
11.2664	4.00584	2.91543	2.09738	3.93382	2.86142	2.06244	4.07786	2.96944	2.13231
11.5164	4.01111	2.89947	2.1004	3.94037	2.84647	2.0661	4.08185	2.95247	2.1347
11.7664	4.01611	2.8834	2.10324	3.94661	2.83139	2.06957	4.0856	2.9354	2.13691
12.0164	4.02084	2.86724	2.10591	3.95255	2.81619	2.07284	4.08913	2.91829	2.13898
12.2664	4.02531	2.85102	2.10841	3.95819	2.8009	2.07593	4.09244	2.90114	2.1409
12.5164	4.02954	2.83476	2.11076	3.96352	2.78553	2.07884	4.09555	2.88399	2.14268
12.7664	4.03353	2.81849	2.11296	3.96857	2.77011	2.08157	4.09848	2.86687	2.14435
13.0164	4.03728	2.80222	2.11501	3.97332	2.75463	2.08412	4.10124	2.8498	2.1459
13.2664	4.04081	2.78597	2.11693	3.97778	2.73914	2.08652	4.10384	2.8328	2.14735
13.5164	4.04412	2.76976	2.11872	3.98196	2.72363	2.08874	4.10628	2.81589	2.1487
13.7664	4.04722	2.7536	2.12038	3.98585	2.70812	2.09081	4.10858	2.79909	2.14996
14.0164	4.05011	2.73753	2.12193	3.98948	2.69263	2.09273	4.11074	2.78242	2.15113
14.2664	4.0528	2.72154	2.12337	3.99283	2.67718	2.0945	4.11278	2.76589	2.15224
14.5164	4.0553	2.70565	2.1247	3.99591	2.66177	2.09613	4.11469	2.74953	2.15326
14.7664	4.05761	2.68988	2.12592	3.99874	2.64642	2.09762	4.11648	2.73333	2.15423
15.0164	4.05973	2.67424	2.12705	4.00131	2.63115	2.09897	4.11816	2.71733	2.15513
15.2664	4.06168	2.65874	2.12809	4.00363	2.61596	2.10021	4.11973	2.70151	2.15597
15.5164	4.06345	2.64339	2.12904	4.00572	2.60088	2.10132	4.12119	2.6859	2.15676
15.7664	4.06506	2.62821	2.1299	4.00758	2.58591	2.10231	4.12254	2.67051	2.15749
16.0164	4.0665	2.6132	2.13068	4.00921	2.57106	2.10319	4.12378	2.65534	2.15817
16.2664	4.06777	2.59836	2.13139	4.01063	2.55634	2.10397	4.12492	2.64038	2.1588
16.5164	4.0689	2.58369	2.13202	4.01184	2.54176	2.10465	4.12595	2.62563	2.15938
16.7664	4.06987	2.56919	2.13257	4.01285	2.52729	2.10523	4.12688	2.61108	2.15991
17.0164	4.07069	2.55484	2.13306	4.01368	2.51296	2.10572	4.1277	2.59673	2.16039
17.2664	4.07137	2.54065	2.13347	4.01432	2.49874	2.10612	4.12842	2.58256	2.16082
17.5164	4.07191	2.52661	2.13382	4.01479	2.48466	2.10643	4.12903	2.56857	2.1612
17.7664	4.07231	2.51273	2.1341	4.01509	2.47069	2.10666	4.12953	2.55476	2.16153
18.0164	4.07258	2.49898	2.13431	4.01523	2.45685	2.10681	4.12993	2.54112	2.16181
18.2664	4.07272	2.48538	2.13446	4.01521	2.44313	2.10689	4.13023	2.52764	2.16204
18.5164	4.07273	2.47192	2.13456	4.01505	2.42953	2.10689	4.13042	2.51431	2.16222
18.7664	4.07263	2.45859	2.13459	4.01474	2.41605	2.10682	4.13051	2.50114	2.16235
19.0164	4.0724	2.4454	2.13456	4.0143	2.40268	2.10669	4.1305	2.48812	2.16243
19.2664	4.07205	2.43234	2.13448	4.01372	2.38944	2.10649	4.13039	2.47524	2.16247
19.5164	4.07159	2.4194	2.13434	4.01302	2.37631	2.10623	4.13017	2.46249	2.16245
19.7664	4.07102	2.40659	2.13415	4.01219	2.3633	2.10591	4.12986	2.44989	2.16238
20.0164	4.07035	2.3939	2.1339	4.01125	2.3504	2.10553	4.12944	2.43741	2.16227
20.2664	4.06956	2.38134	2.13361	4.0102	2.33762	2.1051	4.12893	2.42505	2.16211
20.5164	4.06867	2.36889	2.13326	4.00903	2.32495	2.10462	4.12832	2.41282	2.1619
20.7664	4.06769	2.35655	2.13286	4.00776	2.31239	2.10408	4.12761	2.40071	2.16165
21.0164	4.0666	2.34433	2.13242	4.00639	2.29994	2.10349	4.12681	2.38871	2.16135
21.2664	4.06541	2.33221	2.13193	4.00492	2.2876	2.10286	4.12591	2.37683	2.161
21.5164	4.06414	2.32021	2.13139	4.00335	2.27537	2.10218	4.12492	2.36505	2.16061
21.7664	4.06277	2.30831	2.13081	4.0017	2.26324	2.10145	4.12383	2.35339	2.16017
22.0164	4.06131	2.29652	2.13019	3.99995	2.25122	2.10068	4.12266	2.34182	2.15969
22.2664	4.05976	2.28483	2.12952	3.99812	2.2393	2.09987	4.1214	2.33036	2.15916
22.5164	4.05812	2.27324	2.12881	3.9962	2.22748	2.09902	4.12004	2.31899	2.1586
22.7664	4.05641	2.26175	2.12806	3.99421	2.21577	2.09813	4.1186	2.30772	2.15799
23.0164	4.05461	2.25035	2.12727	3.99213	2.20415	2.0972	4.11708	2.29655	2.15733
23.2664	4.05272	2.23905	2.12644	3.98998	2.19264	2.09624	4.11547	2.28546	2.15664
23.5164	4.05077	2.22784	2.12557	3.98776	2.18122	2.09523	4.11377	2.27447	2.15591
23.7664	4.04873	2.21673	2.12466	3.98546	2.1699	2.0942	4.112	2.26356	2.15513
24.0164	4.04662	2.2057	2.12372	3.98309	2.15867	2.09313	4.11014	2.25274	2.15432
24.2664	4.04443	2.19477	2.12274	3.98066	2.14753	2.09202	4.1082	2.24201	2.15347
24.5164	4.04217	2.18392	2.12173	3.97816	2.13649	2.09089	4.10619	2.23135	2.15257
24.7664	4.03984	2.17316	2.12068	3.97559	2.12553	2.08972	4.1041	2.22078	2.15165
25.0164	4.03745	2.16248	2.1196	3.97297	2.11467	2.08852	4.10193	2.21028	2.15068
25.2664	4.03498	2.15188	2.11849	3.97028	2.1039	2.0873	4.09968	2.19987	2.14968
25.5164	4.03245	2.14137	2.11734	3.96753	2.09321	2.08604	4.09737	2.18953	2.14864
25.7664	4.02985	2.13093	2.11616	3.96472	2.0826	2.08476	4.09498	2.17926	2.14757
26.0164	4.02719	2.12058	2.11496	3.96186	2.07208	2.08345	4.09252	2.16907	2.14646
26.2664	4.02447	2.1103	2.11372	3.95894	2.06165	2.08211	4.08999	2.15895	2.14532
26.5164	4.02168	2.10009	2.11245	3.95597	2.05129	2.08074	4.0874	2.14889	2.14415
26.7664	4.01884	2.08997	2.11115	3.95294	2.04102	2.07935	4.08473	2.13891	2.14294
27.0164	4.01593	2.07991	2.10982	3.94986	2.03083	2.07794	4.08201	2.129	2.1417
27.2664	4.01297	2.06993	2.10847	3.94674	2.02071	2.0765	4.07921	2.11915	2.14043
27.5164	4.00996	2.06002	2.10708	3.94356	2.01067	2.07504	4.07635	2.10937	2.13913
27.7664	4.00688	2.05018	2.10567	3.94033	2.00071	2.07355	4.07343	2.09966	2.1378
28.0164	4.00376	2.04042	2.10424	3.93706	1.99082	2.07204	4.07045	2.09001	2.13644
28.2664	4.00058	2.03071	2.10278	3.93374	1.98101	2.07051	4.06741	2.08042	2.13505
28.5164	3.99734	2.02108	2.10129	3.93038	1.97127	2.06895	4.06431	2.07089	2.13363
28.7664	3.99406	2.01151	2.09978	3.92697	1.9616	2.06738	4.06116	2.06142	2.13218
29.0164	3.99073	2.00201	2.09824	3.92351	1.952	2.06578	4.05794	2.05202	2.1307
29.2664	3.98735	1.99257	2.09668	3.92002	1.94247	2.06416	4.05467	2.04267	2.1292
29.5164	3.98391	1.9832	2.0951	3.91648	1.93301	2.06252	4.05135	2.03338	2.12767
29.7664	3.98044	1.97389	2.09349	3.9129	1.92362	2.06087	4.04797	2.02415	2.12611
30.0164	3.97691	1.96464	2.09186	3.90928	1.91429	2.05919	4.04454	2.01498	2.12453
30.2664	3.97334	1.95545	2.09021	3.90562	1.90503	2.05749	4.04106	2.00586	2.12292
30.5164	3.96973	1.94632	2.08853	3.90192	1.89583	2.05578	4.03753	1.9968	2.12129
30.7664	3.96607	1.93725	2.08684	3.89819	1.8867	2.05404	4.03395	1.98779	2.11964
31.0164	3.96237	1.92823	2.08512	3.89441	1.87763	2.05229	4.03032	1.97884	2.11796
31.2664	3.95862	1.91928	2.08339	3.8906	1.86862	2.05052	4.02664	1.96993	2.11625
31.5164	3.95484	1.91038	2.08163	3.88676	1.85967	2.04873	4.02292	1.96109	2.11453
31.7664	3.95101	1.90154	2.07985	3.88287	1.85078	2.04693	4.01915	1.95229	2.11278
32.0164	3.94715	1.89275	2.07806	3.87895	1.84195	2.0451	4.01534	1.94354	2.11101
32.2664	3.94324	1.88402	2.07624	3.875	1.83318	2.04327	4.01149	1.93485	2.10922
32.5164	3.9393	1.87534	2.07441	3.87101	1.82447	2.04141	4.00759	1.9262	2.10741
32.7664	3.93532	1.86671	2.07256	3.86699	1.81581	2.03954	4.00365	1.91761	2.10558
33.0164	3.9313	1.85813	2.07069	3.86294	1.80721	2.03765	3.99967	1.90906	2.10373
33.2664	3.92725	1.84961	2.0688	3.85885	1.79866	2.03575	3.99565	1.90056	2.10186
33.5164	3.92316	1.84114	2.0669	3.85473	1.79016	2.03383	3.99159	1.89211	2.09997
33.7664	3.91903	1.83271	2.06497	3.85058	1.78172	2.03189	3.98749	1.88371	2.09806
34.0164	3.91488	1.82434	2.06304	3.8464	1.77333	2.02994	3.98336	1.87535	2.09613
34.2664	3.91068	1.81602	2.06108	3.84218	1.76499	2.02798	3.97918	1.86704	2.09418
34.5164	3.90646	1.80774	2.05911	3.83794	1.7567	2.026	3.97498	1.85878	2.09222
34.7664	3.9022	1.79951	2.05712	3.83366	1.74846	2.024	3.97074	1.85056	2.09024
35.0164	3.89791	1.79133	2.05512	3.82936	1.74027	2.02199	3.96646	1.84239	2.08824
35.2664	3.89359	1.7832	2.0531	3.82503	1.73213	2.01997	3.96215	1.83426	2.08623
35.5164	3.88924	1.77511	2.05107	3.82066	1.72404	2.01793	3.95781	1.82618	2.0842
35.7664	3.88485	1.76706	2.04902	3.81627	1.71599	2.01588	3.95344	1.81814	2.08216
36.0164	3.88044	1.75906	2.04696	3.81185	1.70799	2.01382	3.94903	1.81014	2.0801
36.2664	3.876	1.75111	2.04488	3.80741	1.70003	2.01174	3.9446	1.80218	2.07802
36.5164	3.87153	1.7432	2.04279	3.80293	1.69212	2.00965	3.94014	1.79427	2.07593
36.7664	3.86704	1.73533	2.04069	3.79843	1.68425	2.00754	3.93564	1.7864	2.07383
37.0164	3.86251	1.7275	2.03857	3.7939	1.67643	2.00542	3.93112	1.77858	2.07171
37.2664	3.85796	1.71972	2.03644	3.78934	1.66865	2.00329	3.92658	1.77079	2.06958
37.5164	3.85338	1.71198	2.03429	3.78476	1.6609	2.00115	3.922	1.76305	2.06744
37.7664	3.84878	1.70427	2.03214	3.78015	1.65321	1.99899	3.9174	1.75534	2.06528
38.0164	3.84415	1.69661	2.02997	3.77551	1.64555	1.99682	3.91278	1.74768	2.06312
38.2664	3.83949	1.68899	2.02779	3.77085	1.63793	1.99464	3.90813	1.74006	2.06094
38.5164	3.83481	1.68141	2.0256	3.76616	1.63035	1.99245	3.90346	1.73248	2.05874
38.7664	3.83011	1.67387	2.02339	3.76145	1.62281	1.99024	3.89876	1.72493	2.05654
39.0164	3.82538	1.66637	2.02117	3.75671	1.6153	1.98802	3.89405	1.71743	2.05433
39.2664	3.82063	1.6589	2.01895	3.75195	1.60784	1.98579	3.88931	1.70996	2.0521
39.5164	3.81586	1.65147	2.01671	3.74716	1.60041	1.98355	3.88455	1.70254	2.04986
39.7664	3.81106	1.64408	2.01446	3.74235	1.59302	1.98129	3.87977	1.69515	2.04762
40.0164	3.80624	1.63673	2.01219	3.73752	1.58566	1.97903	3.87497	1.6878	2.04536
40.2664	3.8014	1.62941	2.00992	3.73266	1.57834	1.97675	3.87014	1.68049	2.0431
40.5164	3.79654	1.62213	2.00764	3.72777	1.57105	1.97446	3.86531	1.67322	2.04082
40.7664	3.79166	1.61489	2.00535	3.72286	1.56379	1.97216	3.86045	1.66599	2.03854
41.0164	3.78675	1.60768	2.00305	3.71793	1.55657	1.96985	3.85558	1.65879	2.03625
41.2664	3.78183	1.60051	2.00073	3.71298	1.54938	1.96752	3.85068	1.65163	2.03395
41.5164	3.77689	1.59337	1.99841	3.708	1.54223	1.96519	3.84578	1.6445	2.03164
41.7664	3.77193	1.58626	1.99608	3.703	1.5351	1.96284	3.84085	1.63742	2.02932
42.0164	3.76695	1.57919	1.99374	3.69798	1.52801	1.96048	3.83592	1.63036	2.027
42.2664	3.76195	1.57215	1.99139	3.69293	1.52095	1.95812	3.83096	1.62335	2.02467
42.5164	3.75693	1.56514	1.98903	3.68786	1.51391	1.95574	3.826	1.61637	2.02233
42.7664	3.75189	1.55817	1.98666	3.68277	1.50691	1.95335	3.82101	1.60943	2.01998
43.0164	3.74684	1.55123	1.98429	3.67766	1.49994	1.95094	3.81602	1.60252	2.01763
43.2664	3.74177	1.54432	1.9819	3.67252	1.49299	1.94853	3.81101	1.59565	2.01527
43.5164	3.73668	1.53744	1.97951	3.66736	1.48608	1.94611	3.806	1.58881	2.01291
43.7664	3.73158	1.5306	1.97711	3.66218	1.47919	1.94368	3.80097	1.58201	2.01054
44.0164	3.72645	1.52378	1.9747	3.65698	1.47232	1.94123	3.79593	1.57524	2.00817
44.2664	3.72132	1.517	1.97228	3.65176	1.46549	1.93878	3.79087	1.56851	2.00579
44.5164	3.71617	1.51025	1.96986	3.64652	1.45868	1.93632	3.78581	1.56181	2.0034
44.7664	3.711	1.50352	1.96743	3.64125	1.4519	1.93384	3.78074	1.55515	2.00101
45.0164	3.70581	1.49683	1.96499	3.63597	1.44514	1.93136	3.77566	1.54852	1.99861
45.2664	3.70062	1.49016	1.96254	3.63066	1.4384	1.92886	3.77057	1.54192	1.99622
45.5164	3.6954	1.48353	1.96008	3.62533	1.4317	1.92636	3.76547	1.53536	1.99381
45.7664	3.69018	1.47692	1.95762	3.61999	1.42501	1.92384	3.76037	1.52883	1.9914
46.0164	3.68494	1.47034	1.95515	3.61462	1.41835	1.92132	3.75525	1.52233	1.98899
46.2664	3.67968	1.46379	1.95268	3.60923	1.41171	1.91878	3.75013	1.51587	1.98658
46.5164	3.67441	1.45727	1.9502	3.60382	1.4051	1.91624	3.74501	1.50944	1.98416
46.7664	3.66913	1.45077	1.94771	3.59839	1.39851	1.91368	3.73987	1.50304	1.98174
47.0164	3.66384	1.44431	1.94522	3.59294	1.39194	1.91112	3.73473	1.49668	1.97931
47.2664	3.65853	1.43787	1.94272	3.58747	1.38539	1.90854	3.72959	1.49034	1.97689
47.5164	3.65321	1.43145	1.94021	3.58199	1.37886	1.90596	3.72444	1.48404	1.97446
47.7664	3.64788	1.42507	1.9377	3.57648	1.37236	1.90337	3.71928	1.47777	1.97202
48.0164	3.64254	1.41871	1.93518	3.57095	1.36587	1.90076	3.71412	1.47154	1.96959
48.2664	3.63718	1.41237	1.93265	3.56541	1.35941	1.89815	3.70896	1.46533	1.96715
48.5164	3.63182	1.40606	1.93012	3.55984	1.35297	1.89553	3.70379	1.45916	1.96471
48.7664	3.62644	1.39978	1.92759	3.55426	1.34654	1.8929	3.69862	1.45301	1.96227
49.0164	3.62105	1.39352	1.92505	3.54866	1.34014	1.89026	3.69344	1.4469	1.95983
49.2664	3.61565	1.38729	1.9225	3.54304	1.33375	1.88761	3.68827	1.44082	1.95739
49.5164	3.61024	1.38108	1.91995	3.5374	1.32739	1.88496	3.68308	1.43477	1.95494
49.7664	3.60482	1.37489	1.91739	3.53174	1.32104	1.88229	3.6779	1.42875	1.95249
50.0164	3.59939	1.36873	1.91483	3.52606	1.31471	1.87961	3.67272	1.42276	1.95005
50.2664	3.59395	1.3626	1.91226	3.52037	1.3084	1.87693	3.66753	1.4168	1.9476
50.5164	3.5885	1.35649	1.90969	3.51466	1.3021	1.87424	3.66234	1.41087	1.94515
50.7664	3.58304	1.3504	1.90712	3.50893	1.29583	1.87154	3.65715	1.40497	1.9427
51.0164	3.57757	1.34433	1.90454	3.50319	1.28957	1.86883	3.65196	1.3991	1.94025
51.2664	3.5721	1.33829	1.90195	3.49743	1.28333	1.86611	3.64677	1.39326	1.9378
51.5164	3.56661	1.33227	1.89936	3.49165	1.2771	1.86338	3.64157	1.38744	1.93534
51.7664	3.56112	1.32628	1.89677	3.48585	1.27089	1.86065	3.63638	1.38166	1.93289
52.0164	3.55561	1.3203	1.89417	3.48004	1.2647	1.8579	3.63119	1.37591	1.93044
52.2664	3.5501	1.31435	1.89157	3.47421	1.25852	1.85515	3.62599	1.37018	1.92799
52.5164	3.54458	1.30842	1.88897	3.46836	1.25236	1.85239	3.6208	1.36448	1.92554
52.7664	3.53906	1.30251	1.88636	3.4625	1.24622	1.84963	3.61561	1.35881	1.92308
53.0164	3.53352	1.29663	1.88374	3.45663	1.24009	1.84685	3.61042	1.35317	1.92063
53.2664	3.52798	1.29076	1.88113	3.45073	1.23397	1.84407	3.60522	1.34756	1.91818
53.5164	3.52243	1.28492	1.8785	3.44483	1.22787	1.84128	3.60003	1.34197	1.91573
53.7664	3.51687	1.2791	1.87588	3.4389	1.22179	1.83848	3.59484	1.33641	1.91328
54.0164	3.51131	1.2733	1.87325	3.43296	1.21572	1.83568	3.58965	1.33088	1.91083
54.2664	3.50574	1.26752	1.87062	3.42701	1.20966	1.83287	3.58447	1.32537	1.90838
54.5164	3.50016	1.26176	1.86799	3.42104	1.20362	1.83005	3.57928	1.31989	1.90593
54.7664	3.49458	1.25602	1.86535	3.41506	1.19759	1.82722	3.5741	1.31444	1.90348
55.0164	3.48899	1.2503	1.86271	3.40906	1.19158	1.82439	3.56891	1.30901	1.90103
55.2664	3.48339	1.2446	1.86007	3.40305	1.18558	1.82155	3.56373	1.30361	1.89859
55.5164	3.47779	1.23892	1.85742	3.39703	1.1796	1.8187	3.55855	1.29824	1.89614
55.7664	3.47218	1.23326	1.85477	3.39099	1.17362	1.81585	3.55338	1.29289	1.8937
56.0164	3.46657	1.22762	1.85212	3.38494	1.16767	1.81298	3.5482	1.28756	1.89125
56.2664	3.46095	1.22199	1.84946	3.37888	1.16172	1.81012	3.54303	1.28227	1.88881
56.5164	3.45533	1.21639	1.84681	3.3728	1.15579	1.80724	3.53786	1.27699	1.88637
56.7664	3.4497	1.21081	1.84415	3.36671	1.14987	1.80436	3.53269	1.27174	1.88393
57.0164	3.44407	1.20524	1.84148	3.36061	1.14396	1.80148	3.52753	1.26652	1.88149
57.2664	3.43843	1.19969	1.83882	3.35449	1.13807	1.79858	3.52236	1.26132	1.87905
57.5164	3.43278	1.19417	1.83615	3.34837	1.13219	1.79569	3.5172	1.25614	1.87661
57.7664	3.42714	1.18866	1.83348	3.34223	1.12632	1.79278	3.51205	1.25099	1.87418
58.0164	3.42148	1.18316	1.83081	3.33608	1.12046	1.78987	3.50689	1.24586	1.87174
58.2664	3.41583	1.17769	1.82813	3.32991	1.11462	1.78696	3.50174	1.24076	1.86931
58.5164	3.41017	1.17223	1.82546	3.32374	1.10879	1.78403	3.49659	1.23568	1.86688
58.7664	3.4045	1.16679	1.82278	3.31756	1.10297	1.78111	3.49145	1.23062	1.86445
59.0164	3.39883	1.16137	1.8201	3.31136	1.09716	1.77817	3.48631	1.22559	1.86202
59.2664	3.39316	1.15597	1.81742	3.30516	1.09137	1.77524	3.48117	1.22057	1.8596
59.5164	3.38749	1.15058	1.81473	3.29894	1.08558	1.77229	3.47603	1.21558	1.85717
59.7664	3.38181	1.14521	1.81205	3.29271	1.07981	1.76935	3.4709	1.21062	1.85475
60.0164	3.37613	1.13986	1.80936	3.28648	1.07405	1.76639	3.46578	1.20567	1.85233
60.2664	3.37044	1.13452	1.80667	3.28023	1.0683	1.76343	3.46065	1.20075	1.84991
60.5164	3.36475	1.1292	1.80398	3.27397	1.06256	1.76047	3.45553	1.19584	1.84749
60.7664	3.35906	1.1239	1.80129	3.26771	1.05684	1.7575	3.45041	1.19096	1.84507
61.0164	3.35336	1.11861	1.79859	3.26143	1.05112	1.75453	3.4453	1.1861	1.84266
61.2664	3.34767	1.11334	1.7959	3.25515	1.04542	1.75155	3.44019	1.18126	1.84025
61.5164	3.34197	1.10809	1.7932	3.24886	1.03973	1.74857	3.43508	1.17645	1.83783
61.7664	3.33627	1.10285	1.79051	3.24255	1.03404	1.74559	3.42998	1.17165	1.83543
62.0164	3.33056	1.09762	1.78781	3.23625	1.02837	1.7426	3.42488	1.16687	1.83302
62.2664	3.32485	1.09242	1.78511	3.22993	1.02271	1.7396	3.41978	1.16212	1.83061
62.5164	3.31915	1.08722	1.78241	3.2236	1.01707	1.73661	3.41469	1.15738	1.82821
62.7664	3.31344	1.08205	1.7797	3.21727	1.01143	1.7336	3.4096	1.15266	1.82581
63.0164	3.30772	1.07688	1.777	3.21093	1.0058	1.7306	3.40452	1.14797	1.8234
63.2664	3.30201	1.07174	1.7743	3.20458	1.00019	1.72759	3.39944	1.14329	1.82101
63.5164	3.29629	1.06661	1.77159	3.19822	0.994579	1.72458	3.39436	1.13863	1.81861
63.7664	3.29057	1.06149	1.76889	3.19186	0.988984	1.72156	3.38929	1.13399	1.81621
64.0164	3.28486	1.05639	1.76618	3.18549	0.983399	1.71854	3.38422	1.12937	1.81382
64.2664	3.27914	1.0513	1.76347	3.17911	0.977825	1.71552	3.37916	1.12477	1.81143
64.5164	3.27341	1.04622	1.76077	3.17273	0.972261	1.71249	3.3741	1.12019	1.80904
64.7664	3.26769	1.04117	1.75806	3.16634	0.966708	1.70946	3.36904	1.11562	1.80666
65.0164	3.26197	1.03612	1.75535	3.15994	0.961164	1.70643	3.36399	1.11108	1.80427
65.2664	3.25624	1.03109	1.75264	3.15354	0.955631	1.70339	3.35894	1.10655	1.80189
65.5164	3.25052	1.02607	1.74993	3.14714	0.950108	1.70035	3.3539	1.10204	1.79951
65.7664	3.24479	1.02107	1.74722	3.14072	0.944595	1.69731	3.34886	1.09755	1.79713
66.0164	3.23906	1.01608	1.74451	3.13431	0.939092	1.69427	3.34382	1.09307	1.79475
66.2664	3.23334	1.01111	1.7418	3.12788	0.933599	1.69122	3.33879	1.08861	1.79237
66.5164	3.22761	1.00614	1.73908	3.12145	0.928117	1.68817	3.33376	1.08417	1.79
66.7664	3.22188	1.0012	1.73637	3.11502	0.922643	1.68512	3.32874	1.07975	1.78763
67.0164	3.21615	0.996261	1.73366	3.10858	0.91718	1.68206	3.32372	1.07534	1.78526
67.2664	3.21042	0.991339	1.73095	3.10214	0.911727	1.679	3.31871	1.07095	1.78289
67.5164	3.2047	0.98643	1.72824	3.09569	0.906283	1.67594	3.3137	1.06658	1.78053
67.7664	3.19897	0.981534	1.72552	3.08924	0.900849	1.67288	3.30869	1.06222	1.77817
68.0164	3.19324	0.976651	1.72281	3.08279	0.895425	1.66982	3.30369	1.05788	1.7758
68.2664	3.18751	0.971781	1.7201	3.07633	0.89001	1.66675	3.29869	1.05355	1.77344
68.5164	3.18178	0.966923	1.71739	3.06987	0.884605	1.66369	3.2937	1.04924	1.77109
68.7664	3.17606	0.962078	1.71468	3.0634	0.879209	1.66062	3.28871	1.04495	1.76873
69.0164	3.17033	0.957246	1.71196	3.05693	0.873823	1.65755	3.28373	1.04067	1.76638
69.2664	3.1646	0.952425	1.70925	3.05046	0.868446	1.65447	3.27875	1.0364	1.76403
69.5164	3.15888	0.947618	1.70654	3.04398	0.863079	1.6514	3.27377	1.03216	1.76168
69.7664	3.15315	0.942822	1.70383	3.0375	0.85772	1.64832	3.2688	1.02792	1.75933
70.0164	3.14743	0.938038	1.70112	3.03102	0.852372	1.64525	3.26383	1.02371	1.75699
70.2664	3.1417	0.933267	1.69841	3.02454	0.847032	1.64217	3.25887	1.0195	1.75465
70.5164	3.13598	0.928507	1.6957	3.01805	0.841702	1.63909	3.25391	1.01531	1.75231
70.7664	3.13026	0.923759	1.69299	3.01156	0.83638	1.63601	3.24896	1.01114	1.74997
71.0164	3.12454	0.919023	1.69028	3.00507	0.831068	1.63292	3.24401	1.00698	1.74763
71.2664	3.11882	0.914298	1.68757	2.99857	0.825765	1.62984	3.23907	1.00283	1.7453
71.5164	3.1131	0.909585	1.68486	2.99208	0.820471	1.62675	3.23413	0.998699	1.74297
71.7664	3.10739	0.904883	1.68215	2.98558	0.815186	1.62367	3.22919	0.994581	1.74064
72.0164	3.10167	0.900193	1.67945	2.97908	0.80991	1.62058	3.22426	0.990477	1.73831
72.2664	3.09596	0.895514	1.67674	2.97258	0.804642	1.6175	3.21933	0.986386	1.73598
72.5164	3.09025	0.890846	1.67403	2.96608	0.799384	1.61441	3.21441	0.982308	1.73366
72.7664	3.08454	0.886189	1.67133	2.95958	0.794134	1.61132	3.20949	0.978244	1.73134
73.0164	3.07883	0.881543	1.66862	2.95307	0.788893	1.60823	3.20458	0.974193	1.72902
73.2664	3.07312	0.876908	1.66592	2.94657	0.783661	1.60514	3.19967	0.970155	1.7267
73.5164	3.06742	0.872284	1.66322	2.94006	0.778438	1.60205	3.19477	0.96613	1.72439
73.7664	3.06171	0.867671	1.66052	2.93356	0.773223	1.59896	3.18987	0.962118	1.72208
74.0164	3.05601	0.863068	1.65782	2.92705	0.768017	1.59586	3.18498	0.958119	1.71977
74.2664	3.05031	0.858476	1.65512	2.92054	0.762819	1.59277	3.18009	0.954132	1.71746
74.5164	3.04462	0.853894	1.65242	2.91403	0.75763	1.58968	3.1752	0.950157	1.71515
74.7664	3.03892	0.849322	1.64972	2.90752	0.75245	1.58659	3.17032	0.946195	1.71285
75.0164	3.03323	0.844761	1.64702	2.90101	0.747278	1.5835	3.16544	0.942245	1.71055
75.2664	3.02754	0.840211	1.64433	2.89451	0.742114	1.5804	3.16057	0.938307	1.70825
75.5164	3.02185	0.83567	1.64163	2.888	0.736959	1.57731	3.15571	0.934381	1.70595
75.7664	3.01617	0.831139	1.63894	2.88149	0.731812	1.57422	3.15085	0.930467	1.70366
76.0164	3.01049	0.826619	1.63624	2.87498	0.726673	1.57112	3.14599	0.926565	1.70137
76.2664	3.00481	0.822108	1.63355	2.86847	0.721542	1.56803	3.14114	0.922674	1.69908
76.5164	2.99913	0.817607	1.63086	2.86197	0.71642	1.56494	3.13629	0.918794	1.69679
76.7664	2.99345	0.813116	1.62817	2.85546	0.711306	1.56185	3.13145	0.914926	1.6945
77.0164	2.98778	0.808635	1.62549	2.84895	0.7062	1.55876	3.12661	0.911069	1.69222
77.2664	2.98211	0.804163	1.6228	2.84245	0.701102	1.55566	3.12178	0.907224	1.68994
77.5164	2.97645	0.799701	1.62012	2.83595	0.696013	1.55257	3.11695	0.903389	1.68766
77.7664	2.97078	0.795248	1.61743	2.82944	0.690931	1.54948	3.11212	0.899566	1.68538
78.0164	2.96512	0.790805	1.61475	2.82294	0.685857	1.54639	3.10731	0.895753	1.68311
78.2664	2.95947	0.786371	1.61207	2.81644	0.680791	1.5433	3.10249	0.89195	1.68083
78.5164	2.95381	0.781946	1.60939	2.80994	0.675733	1.54021	3.09768	0.888159	1.67857
78.7664	2.94816	0.777531	1.60671	2.80345	0.670683	1.53712	3.09288	0.884378	1.6763
79.0164	2.94252	0.773124	1.60403	2.79695	0.665641	1.53404	3.08808	0.880607	1.67403
79.2664	2.93687	0.768727	1.60136	2.79046	0.660607	1.53095	3.08329	0.876847	1.67177
79.5164	2.93123	0.764338	1.59869	2.78397	0.65558	1.52786	3.0785	0.873097	1.66951
79.7664	2.92559	0.759959	1.59601	2.77748	0.650561	1.52478	3.07371	0.869356	1.66725
80.0164	2.91996	0.755588	1.59334	2.77099	0.64555	1.52169	3.06893	0.865626	1.665
80.2664	2.91433	0.751226	1.59068	2.7645	0.640547	1.51861	3.06416	0.861906	1.66274
80.5164	2.9087	0.746873	1.58801	2.75802	0.635551	1.51553	3.05939	0.858196	1.66049
80.7664	2.90308	0.742529	1.58534	2.75154	0.630562	1.51244	3.05462	0.854495	1.65824
81.0164	2.89746	0.738193	1.58268	2.74506	0.625582	1.50936	3.04986	0.850804	1.656
81.2664	2.89185	0.733865	1.58002	2.73858	0.620608	1.50628	3.04511	0.847122	1.65375
81.5164	2.88623	0.729546	1.57736	2.73211	0.615643	1.50321	3.04036	0.84345	1.65151
81.7664	2.88063	0.725236	1.5747	2.72563	0.610684	1.50013	3.03562	0.839787	1.64927
82.0164	2.87502	0.720933	1.57204	2.71917	0.605733	1.49705	3.03088	0.836133	1.64703
82.2664	2.86942	0.716639	1.56939	2.7127	0.60079	1.49398	3.02614	0.832489	1.6448
82.5164	2.86382	0.712353	1.56674	2.70624	0.595854	1.4909	3.02141	0.828853	1.64257
82.7664	2.85823	0.708076	1.56408	2.69978	0.590925	1.48783	3.01669	0.825227	1.64034
83.0164	2.85264	0.703806	1.56144	2.69332	0.586003	1.48476	3.01197	0.821609	1.63811
83.2664	2.84706	0.699544	1.55879	2.68686	0.581088	1.48169	3.00726	0.818	1.63589
83.5164	2.84148	0.695291	1.55614	2.68041	0.576181	1.47862	3.00255	0.8144	1.63366
83.7664	2.8359	0.691045	1.5535	2.67397	0.571281	1.47556	2.99784	0.810809	1.63144
84.0164	2.83033	0.686807	1.55086	2.66752	0.566388	1.47249	2.99315	0.807226	1.62923
84.2664	2.82477	0.682577	1.54822	2.66108	0.561502	1.46943	2.98845	0.803651	1.62701
84.5164	2.8192	0.678354	1.54558	2.65464	0.556624	1.46637	2.98376	0.800085	1.6248
84.7664	2.81365	0.67414	1.54295	2.64821	0.551752	1.46331	2.97908	0.796527	1.62259
85.0164	2.80809	0.669932	1.54032	2.64178	0.546887	1.46025	2.9744	0.792977	1.62038
85.2664	2.80254	0.665733	1.53768	2.63535	0.542029	1.45719	2.96973	0.789436	1.61817
85.5164	2.797	0.66154	1.53506	2.62893	0.537178	1.45414	2.96506	0.785902	1.61597
85.7664	2.79146	0.657356	1.53243	2.62251	0.532334	1.45109	2.9604	0.782377	1.61377
86.0164	2.78592	0.653178	1.5298	2.6161	0.527497	1.44804	2.95575	0.778859	1.61157
86.2664	2.78039	0.649008	1.52718	2.60969	0.522667	1.44499	2.95109	0.775349	1.60938
86.5164	2.77487	0.644845	1.52456	2.60328	0.517844	1.44194	2.94645	0.771847	1.60719
86.7664	2.76934	0.64069	1.52194	2.59688	0.513027	1.43889	2.94181	0.768352	1.605
87.0164	2.76383	0.636541	1.51933	2.59048	0.508217	1.43585	2.93717	0.764865	1.60281
87.2664	2.75832	0.6324	1.51672	2.58409	0.503413	1.43281	2.93254	0.761386	1.60062
87.5164	2.75281	0.628265	1.5141	2.5777	0.498617	1.42977	2.92792	0.757914	1.59844
87.7664	2.74731	0.624138	1.5115	2.57132	0.493827	1.42673	2.9233	0.754449	1.59626
88.0164	2.74181	0.620018	1.50889	2.56493	0.489043	1.4237	2.91868	0.750992	1.59408
88.2664	2.73632	0.615904	1.50629	2.55856	0.484267	1.42067	2.91407	0.747542	1.59191
88.5164	2.73083	0.611797	1.50368	2.55219	0.479496	1.41763	2.90947	0.744099	1.58973
88.7664	2.72535	0.607697	1.50109	2.54582	0.474732	1.41461	2.90487	0.740663	1.58756
89.0164	2.71987	0.603604	1.49849	2.53946	0.469975	1.41158	2.90028	0.737234	1.5854
89.2664	2.7144	0.599518	1.49589	2.5331	0.465224	1.40856	2.89569	0.733811	1.58323
89.5164	2.70893	0.595438	1.4933	2.52675	0.46048	1.40553	2.89111	0.730396	1.58107
89.7664	2.70347	0.591365	1.49071	2.52041	0.455742	1.40252	2.88654	0.726988	1.57891
90.0164	2.69802	0.587298	1.48813	2.51406	0.45101	1.3995	2.88197	0.723586	1.57675
90.2664	2.69256	0.583238	1.48554	2.50773	0.446284	1.39648	2.8774	0.720191	1.5746
90.5164	2.68712	0.579184	1.48296	2.5014	0.441565	1.39347	2.87284	0.716803	1.57245
90.7664	2.68168	0.575136	1.48038	2.49507	0.436852	1.39046	2.86829	0.713421	1.5703
91.0164	2.67624	0.571095	1.4778	2.48875	0.432146	1.38745	2.86374	0.710045	1.56815
91.2664	2.67082	0.567061	1.47523	2.48243	0.427445	1.38445	2.8592	0.706676	1.56601
91.5164	2.66539	0.563032	1.47266	2.47612	0.422751	1.38145	2.85466	0.703313	1.56386
91.7664	2.65997	0.55901	1.47009	2.46982	0.418063	1.37845	2.85013	0.699957	1.56173
92.0164	2.65456	0.554994	1.46752	2.46352	0.413381	1.37545	2.8456	0.696606	1.55959
92.2664	2.64915	0.550984	1.46496	2.45723	0.408705	1.37246	2.84108	0.693262	1.55746
92.5164	2.64375	0.546979	1.4624	2.45094	0.404035	1.36946	2.83657	0.689924	1.55533
92.7664	2.63836	0.542981	1.45984	2.44465	0.399371	1.36648	2.83206	0.686592	1.5532
93.0164	2.63297	0.538989	1.45728	2.43838	0.394713	1.36349	2.82755	0.683266	1.55107
93.2664	2.62758	0.535003	1.45473	2.43211	0.390061	1.36051	2.82306	0.679946	1.54895
93.5164	2.6222	0.531023	1.45218	2.42584	0.385415	1.35752	2.81856	0.676631	1.54683
93.7664	2.61683	0.527049	1.44963	2.41958	0.380775	1.35455	2.81408	0.673322	1.54471
94.0164	2.61146	0.52308	1.44708	2.41333	0.376141	1.35157	2.8096	0.670019	1.5426
94.2664	2.6061	0.519117	1.44454	2.40708	0.371513	1.3486	2.80512	0.666722	1.54048
94.5164	2.60075	0.51516	1.442	2.40084	0.36689	1.34563	2.80065	0.663431	1.53838
94.7664	2.5954	0.511209	1.43947	2.3946	0.362273	1.34266	2.79619	0.660144	1.53627
95.0164	2.59005	0.507263	1.43693	2.38838	0.357662	1.3397	2.79173	0.656864	1.53416
95.2664	2.58471	0.503323	1.4344	2.38215	0.353057	1.33674	2.78728	0.653588	1.53206
95.5164	2.57938	0.499388	1.43187	2.37594	0.348457	1.33378	2.78283	0.650319	1.52997
95.7664	2.57406	0.495459	1.42935	2.36973	0.343864	1.33082	2.77839	0.647054	1.52787
96.0164	2.56874	0.491535	1.42682	2.36352	0.339275	1.32787	2.77395	0.643795	1.52578
96.2664	2.56342	0.487617	1.4243	2.35732	0.334693	1.32492	2.76953	0.640541	1.52369
96.5164	2.55812	0.483704	1.42179	2.35113	0.330116	1.32198	2.7651	0.637292	1.5216
96.7664	2.55282	0.479796	1.41927	2.34495	0.325544	1.31903	2.76068	0.634048	1.51951
97.0164	2.54752	0.475894	1.41676	2.33877	0.320978	1.31609	2.75627	0.630809	1.51743
97.2664	2.54223	0.471997	1.41425	2.3326	0.316418	1.31316	2.75187	0.627575	1.51535
97.5164	2.53695	0.468105	1.41175	2.32643	0.311863	1.31022	2.74747	0.624346	1.51328
97.7664	2.53167	0.464218	1.40925	2.32027	0.307314	1.30729	2.74307	0.621122	1.5112
98.0164	2.5264	0.460337	1.40675	2.31412	0.30277	1.30436	2.73868	0.617903	1.50913
98.2664	2.52114	0.45646	1.40425	2.30798	0.298231	1.30144	2.7343	0.614689	1.50706
98.5164	2.51588	0.452589	1.40176	2.30184	0.293698	1.29852	2.72993	0.611479	1.505
98.7664	2.51063	0.448722	1.39927	2.29571	0.28917	1.2956	2.72555	0.608274	1.50294
99.0164	2.50539	0.444861	1.39678	2.28958	0.284648	1.29269	2.72119	0.605074	1.50088
99.2664	2.50015	0.441004	1.3943	2.28346	0.28013	1.28978	2.71683	0.601878	1.49882
99.5164	2.49492	0.437153	1.39182	2.27735	0.275618	1.28687	2.71248	0.598687	1.49676
99.7664	2.48969	0.433306	1.38934	2.27125	0.271112	1.28396	2.70813	0.595501	1.49471

## Sheet: fig5f_struc_disp
Age	StructuralDispersion_fit	StructuralDispersion_lower95	StructuralDispersion_upper95
0.0438356	7.92069	7.57478	8.2666
1.05349	9.03366	8.82938	9.23793
2.06315	9.54763	9.39152	9.70374
3.07281	9.88742	9.75066	10.0242
4.08247	10.1177	9.9869	10.2486
5.09213	10.2674	10.1381	10.3968
6.10178	10.3531	10.2253	10.4808
7.11144	10.3855	10.2612	10.5097
8.1211	10.3731	10.2548	10.4914
9.13076	10.3243	10.2138	10.4349
10.1404	10.2476	10.1454	10.3497
11.1501	10.151	10.0567	10.2453
12.1597	10.0418	9.95366	10.1299
13.1694	9.92582	9.84154	10.0101
14.1791	9.80788	9.72503	9.89073
15.1887	9.69156	9.60822	9.77489
16.1984	9.57943	9.49444	9.66442
17.208	9.47322	9.38613	9.56031
18.2177	9.37391	9.28484	9.46299
19.2273	9.2819	9.19128	9.37252
20.237	9.19725	9.10569	9.2888
21.2467	9.11978	9.02792	9.21164
22.2563	9.04916	8.95757	9.14075
23.266	8.9849	8.89403	9.07576
24.2756	8.92653	8.8367	9.01636
25.2853	8.87362	8.78497	8.96226
26.2949	8.82576	8.73829	8.91322
27.3046	8.78258	8.69613	8.86903
28.3143	8.74375	8.65803	8.82947
29.3239	8.70895	8.62355	8.79436
30.3336	8.67789	8.59231	8.76348
31.3432	8.6503	8.56398	8.73661
32.3529	8.62591	8.5383	8.71352
33.3626	8.60449	8.51504	8.69395
34.3722	8.58583	8.49402	8.67764
35.3819	8.5697	8.4751	8.6643
36.3915	8.55592	8.45817	8.65366
37.4012	8.54429	8.44313	8.64544
38.4108	8.53461	8.42985	8.63937
39.4205	8.52669	8.41823	8.63514
40.4302	8.52031	8.40813	8.63249
41.4398	8.51527	8.39942	8.63112
42.4495	8.51136	8.39196	8.63077
43.4591	8.50839	8.38559	8.63119
44.4688	8.50615	8.38018	8.63213
45.4785	8.50447	8.37557	8.63337
46.4881	8.50316	8.37162	8.6347
47.4978	8.50206	8.3682	8.63592
48.5074	8.50101	8.36515	8.63686
49.5171	8.49986	8.36236	8.63737
50.5267	8.49849	8.35968	8.6373
51.5364	8.49676	8.35699	8.63653
52.5461	8.49457	8.35418	8.63497
53.5557	8.49182	8.35112	8.63252
54.5654	8.48842	8.34772	8.62911
55.575	8.48429	8.34386	8.62471
56.5847	8.47937	8.33944	8.6193
57.5944	8.47362	8.33439	8.61286
58.604	8.467	8.3286	8.60541
59.6137	8.45949	8.32199	8.59699
60.6233	8.45106	8.31448	8.58764
61.633	8.44171	8.30601	8.57742
62.6426	8.43145	8.29648	8.56642
63.6523	8.42027	8.28584	8.55471
64.662	8.4082	8.27402	8.54238
65.6716	8.39526	8.26097	8.52954
66.6813	8.38147	8.24664	8.51629
67.6909	8.36687	8.23101	8.50273
68.7006	8.3515	8.21406	8.48894
69.7103	8.3354	8.19579	8.47501
70.7199	8.31862	8.17622	8.46102
71.7296	8.30121	8.15538	8.44703
72.7392	8.28322	8.13334	8.43309
73.7489	8.2647	8.11016	8.41924
74.7585	8.24571	8.08591	8.40551
75.7682	8.22631	8.0607	8.39192
76.7779	8.20654	8.03461	8.37848
77.7875	8.18647	8.00774	8.3652
78.7972	8.16615	7.98019	8.3521
79.8068	8.14561	7.95206	8.33917
80.8165	8.12493	7.92343	8.32643
81.8262	8.10413	7.89439	8.31386
82.8358	8.08326	7.86503	8.30148
83.8455	8.06236	7.83542	8.28929
84.8551	8.04145	7.80562	8.27728
85.8648	8.02058	7.7757	8.26546
86.8744	7.99975	7.74569	8.25381
87.8841	7.97899	7.71564	8.24234
88.8938	7.95831	7.68558	8.23104
89.9034	7.93772	7.65554	8.2199
90.9131	7.91722	7.62552	8.20891
91.9227	7.89681	7.59555	8.19806
92.9324	7.87649	7.56564	8.18734
93.9421	7.85627	7.53578	8.17675
94.9517	7.83614	7.506	8.16627
95.9614	7.8161	7.47631	8.1559
96.971	7.79617	7.44669	8.14564
97.9807	7.77633	7.41717	8.13548
98.9903	7.75659	7.38775	8.12542
100	7.73694	7.35843	8.11545
